# Supplementary material for: Analyzing the dose-dependence of the Saccharomyces cerevisiae global transcriptional response to methyl methanesulfonate and ionizing radiation
Source: BMC Genomics. 2006 Dec 1;7:305. doi: 10.1186/1471-2164-7-305 (PMC1698923; doi:10.1186/1471-2164-7-305)
Supplement: Additional file 1 — Log2 fold change data for all arrays. This text file contains the log2 fold change value for all 6,322 ORFs represented on the NimbleGen™ arrays. There are 18 columns of data, 3 for each MMS dose (0.001%, 0.01%, and 0.1%) and 3 for each γ-ray dose (1 Gy, 10 Gy, 100 Gy). [file 1471-2164-7-305-S1.txt]

YeastName	0.001%_MMS_replicate_1	0.001%_MMS_replicate_2	0.001%_MMS_replicate_3	0.01%_MMS_replicate_1	0.01%_MMS_replicate_2	0.01%_MMS_replicate_3	0.1%_MMS_replicate_1	0.1%_MMS_replicate_2	0.1%_MMS_replicate_3	1_Gy_gamma_replicate_1	1_Gy_gamma_replicate_2	1_Gy_gamma_replicate_3	10_Gy_gamma_replicate_1	10_Gy_gamma_replicate_2	10_Gy_gamma_replicate_3	100_Gy_gamma_replicate_1	100_Gy_gamma_replicate_2	100_Gy_gamma_replicate_3
Q0010	-0.376332239	0.693120331	0.325464498	-0.149341868	-1.95E-02	0.239496817	0.841855781	0.597476312	1.038718931	-1.002149543	0.527802523	-0.490407204	0.173226067	-0.1086583	0.429153703	-0.658825786	0.335145126	-1.04E-03
Q0017	-2.391426165	2.639482367	-0.84265826	-2.391426165	0.166864397	-0.362772264	3.849273253	0.533345975	0.213282828	-5.977215245	0.342841235	-5.84869044	-2.321744533	-0.325247847	-5.84869044	-0.346441463	-4.371607048	-1.21862678
Q0032	-0.653172444	0.975085399	0.778830116	-0.800577588	-0.31856243	1.159180439	0.889915237	-0.573569229	1.164919806	-1.037078634	1.097389797	-5.227202064	3.66E-02	-0.295743852	-5.227202064	-0.505919677	-9.35E-02	-0.275210309
Q0045	0.687330628	-0.440836797	4.71E-02	-0.261911934	-1.351931179	0.194869631	0.106416695	-1.569168936	-0.752334178	0.224799303	0.475491622	1.0903675	0.199855907	0.286494984	-0.390158751	0.801950377	0.378075616	-0.835298141
Q0050	-0.727173026	9.15E-02	0.664301728	-1.067223247	-0.640490525	0.219375221	-1.987228015	-1.341123143	-1.520071513	1.688746403	0.515578434	1.402425351	2.167434429	0.37210016	0.118452864	1.148969452	9.40E-03	-1.21862678
Q0055	0.251407991	0.24328151	0.280613115	0.170276067	-1.099275919	7.24E-02	-1.190511613	-5.005812836	-1.936464292	2.514717003	0.652790475	0.476425932	2.920996534	0.463248048	-0.366973963	1.908372436	0.404430421	0.103301315
Q0060	1.067141909	0.180050749	-0.24319619	0.661002498	-0.555601627	0.329799211	-1.943960561	-1.019195048	-0.468541212	0.589210729	-7.25E-02	-4.111724846	1.555999717	0.516886012	1.077810879	0.723947865	0.504426211	-4.111724846
Q0065	0.165550238	0.273473204	-1.07E-02	-0.13897355	-0.509071763	-8.14E-02	-0.9082012	-1.063689358	-1.382216413	1.517135025	0.216913649	-6.696687347	1.721423326	-0.21353054	1.060532888	1.487630797	-2.60E-02	1.123200872
Q0070	-8.50E-02	0.400970281	0.33075814	-0.341578886	-6.63E-02	0.295691357	-0.699020538	-0.611043934	-0.943221658	1.984202286	0.950379188	0.237639073	1.869157602	0.684751837	0.448508839	1.767016586	0.37533751	-0.255779779
Q0075	-7.33E-02	9.06E-02	0.351780099	-7.86E-02	-0.321668341	0.106269891	-0.812451992	-1.333387494	-2.157660944	1.015727726	0.223036964	-0.963338653	1.471302553	1.63E-02	0.411811806	0.9409064	-0.227315861	-0.431620504
Q0080	0.132383888	1.272424897	-0.170462922	0.294834007	0.730765283	-0.568321175	-0.763047364	0.469215638	-1.044733503	1.103783902	0.556191005	1.961852759	0.930395232	5.26E-02	1.306079867	2.197879053	9.22E-02	-0.996234359
Q0085	8.59E-02	0.563666586	0.142793431	-7.96E-02	-0.493913885	0.276724062	0.156535793	2.51E-02	-0.960092774	1.407937295	0.120364565	0.739460338	-9.94E-02	4.19E-02	-0.345494236	0.26873565	-0.462479702	0.214332627
Q0092	-0.91620685	1.224444868	7.983516023	-2.163147667	-5.410101995	5.790976678	-4.561351167	-5.410101995	0	-2.684433495	3.680500951	-1.661077592	3.671476935	1.908855677	-6.986193964	-0.861014636	2.865144943	-2.771167803
Q0105	8.74E-02	1.178508584	0.765024317	-0.030216873	0.154480673	1.065940172	-0.350170836	-0.582131242	1.031532391	-0.470452192	1.230092335	-5.614225187	-7.27E-02	0.560545249	-0.647081883	0.14971177	-0.640405227	-0.176806605
Q0110	0.205550869	1.305063328	0.250451144	0.448482784	0.768315021	-7.04E-02	-0.731389111	-0.32463502	1.043357826	0.799777715	0.942111572	6.703627996	-0.350890878	0.644577813	2.967143304	0.691526387	0.021573328	4.63006366
Q0115	0.657615093	0.604716949	0.472843565	0.55426513	-1.640490525	1.98E-02	-0.266203965	-1.274008947	-1.50096269	-0.237253016	0.923495894	-4.84869044	0.366965893	0.463248048	0.533490363	0.582219755	1.467290445	-4.84869044
Q0120	0.202751378	0.127768849	0.535853363	-0.184165448	-0.17017059	2.80E-02	-2.221593078	-1.296729024	-0.108645267	0.802403185	-0.269898831	1.415025387	0.610155487	-0.802096518	-8.57E-02	0.617638962	-0.416963954	-0.159733091
Q0130	-9.12E-02	0.228349323	-5.57E-02	5.66E-02	-0.22413409	-0.125947737	0.256828677	-5.60E-02	-0.49154866	1.811971138	-0.427129574	0.205676561	1.660336377	-0.67037295	0.210309385	2.114737818	-0.60131924	0.38095551
Q0140	5.967072411	0.48194109	-0.384552039	6.256184495	-2.82E-02	0.510371457	4.726126245	-0.739672519	0.361533786	-2.947467901	0.723931402	-4.696687347	-0.291997189	0.323844991	-4.696687347	2.290988457	0.515905708	0.392807932
Q0142	0	-0.267408228	-0.012583262	0	-5.73203009	0.882340234	5.503733824	-5.73203009	1.405927906	-4.269395996	4.04307103	-4.84869044	2.473537557	4.493818178	-4.84869044	-1.223584716	4.035069944	-0.411271858
Q0143	-2.322631219	0.263973232	-0.427620761	-8.775130458	-2.58E-02	0.614144123	-4.271396634	-0.559763429	-0.401427016	-0.766933081	0.55496347	2.537826477	-4.41E-02	0.111775678	1.90171211	-1.282746788	0.055573999	-3.420260641
Q0144	2.323216222	2.15405554	-2.427620761	4.568128501	1.474986693	0.274657657	5.240699418	1.185422672	-1.594072094	-0.533646018	0.960970599	2.061388433	-5.491788418	0.12221113	0.66277338	-0.931403964	-1.047030486	0.103301315
Q0160	0.642283439	0.564714599	0.446848357	0.354700638	-7.02E-02	0.637227736	-0.34712396	-2.926085644	-0.371679673	-0.512887458	0.620183477	1.583341136	0.769403355	-0.308482964	0.324903741	0.396783121	-0.065889514	-0.789783481
Q0182	5.846778178	0.469557366	0.42798933	6.3982035	0.219331817	0.77542503	5.088696324	-1.636579027	0.598572984	2.103783902	0.0125009	6.173113279	1.708002811	-0.536751952	0	1.814550413	-1.121031068	6.089495279
Q0250	0	0.513951485	-6.645602038	3.983166	-1.418098103	-1.85462536	2.918771323	-1.466654025	0.668962311	0.496101325	0.994578992	0.891463431	-3.362505401	-6.24E-03	-5.111724846	-0.31669412	1.095102363	-5.111724846
Q0255	-4.71335426	-1.71101488	2.01295183	-4.71335426	-7.497564836	-1.81E-02	-4.71335426	-0.969154366	1.183535484	-3.821937019	1.360901206	4.003188278	-3.821937019	-2.121714453	0	-1.261552566	0.156502908	0
Q0275	-0.353612162	0.595088248	1.01295183	-0.471269962	0.581901897	-0.755089687	-0.758057061	-1.926085644	1.058004602	0.389186121	0.942111572	0.601956814	1.380428153	0.743355967	-1.604013161	-0.124049042	0.688997988	-4.986193964
Q0297	0	5.049584362	-5.323673943	2.3982035	7.576966392	-5.323673943	0	5.94344797	1.990890406	-0.548292794	0.527074073	5.003188278	0.94901091	-0.344106874	8.054606145	-0.776125739	-4.515996957	0
YAL001C	-0.120677363	0.260970744	1.572379239	-4.57E-02	0.688817101	1.119379431	1.112307659	1.22522368	2.686035825	0.89519728	-5.12E-02	1.476425932	2.177488094	-0.497223588	-3.84869044	0.760473741	-0.340996752	-3.84869044
YAL002W	7.051136676	-0.945480133	-0.597545763	7.607656865	-0.418098103	1.204268329	8.328162259	0.670849499	1.043357826	-4.062945119	0.679077166	-2.526762345	2.177488094	0.700287245	1.855418458	1.304794257	0.978504606	2.803741033
YAL003W	-1.29E-02	-3.01E-02	-7.09E-02	-0.257400577	5.97E-03	-0.22653183	-1.17936775	-1.249449294	-1.179034595	-5.41E-02	-2.54E-02	0.771348148	-6.79E-02	-7.80E-02	0.721819945	-1.13E-02	-0.337653309	0.633024255
YAL004W	-1.338299107	-4.995064495	-0.650013182	-1.35077467	1.581901897	0.829872814	-0.582279333	-5.16E-02	1.405927906	0.911138824	7.14E-02	-5.334117268	3.795465652	-0.144434529	-5.334117268	0.460913459	0.326427909	-1.119091107
YAL005C	-8.59E-02	-2.02E-02	0.036868022	0.129634082	0.477651935	0.428075331	0.490117362	0.640261179	0.765743435	0.997593422	-0.166022162	-0.132383311	0.603194885	6.80E-02	0.441506745	1.070415391	-2.76E-02	0.216958096
YAL007C	0.238217058	0.1240608	0.289445276	0.267975082	0.100032889	0.486931541	0.482606843	0.90774149	0.99746306	0.504321832	-0.177187356	0.297102233	1.006661126	-2.91E-02	-1.91E-02	0.526715517	0.104035488	0.121916993
YAL008W	-0.575169932	0.240932991	0.729920516	-5.69E-02	0.116238324	0.574217939	0.209862968	1.229953831	1.027416282	-2.717245957	0.225904538	-0.215451772	0.886972952	-0.227423894	0.135526377	7.88E-02	0.757062263	3.29E-02
YAL009W	-0.51566892	0.706596563	0.987416738	-0.298077247	0.474986693	0.260851857	0.707917403	1.533345975	1.668962311	-0.213956396	0.237260336	0	-0.133299443	0.159855905	5.082620522	-9.09E-02	0.205412508	3.63006366
YAL010C	-0.58560916	1.054519867	0.950890862	-0.325066229	-5.410101995	0.604806259	0.796952218	2.233785693	1.253924812	1.688746403	-7.37E-02	2.646350934	1.614893406	0.109611093	-3.526762345	0.875950958	0.427356818	0.910656237
YAL011W	0.411782998	0.132522379	4.19E-02	-0.597293989	1.26995789	0.673753612	0.8029796	-0.829224104	1.612378783	1.425711997	8.65E-02	-0.523574068	3.292965311	-8.42E-02	1.314850077	-0.249579924	-2.506462105	2.103301315
YAL012W	0.278704238	0.119737526	0.172448632	0.187285675	0.175179666	0.315299641	0.645160347	-0.409429156	0.245463233	0.102286554	0.188677667	-0.242392315	0.368760662	0.340735989	0.101101529	0.610520048	0.352053717	0.168754376
YAL013W	1.614599881	0.20652296	-0.164586355	0.968303187	1.411976895	0.260851857	3.301785457	1.88698293	2.253924812	3.67E-02	0.779213837	4.003188278	2.155461788	1.163687766	5.905742759	1.223874261	0.741465408	6.022381083
YAL014C	-0.61253046	0.520183439	-0.427620761	-0.203642445	0.890024192	2.37E-02	1.328799478	2.207117743	1.84202702	0.688746403	0.550157686	-2.61E-02	1.694327874	0.596514579	-0.424689461	0.6398836	1.035196611	-0.399199026
YAL015C	1.516752557	-0.115405135	-1.597545763	1.691275509	1.659904409	1.204268329	3.55288025	1.88698293	2.557930999	-0.375383935	0.459959877	6.8105432	9.13E-02	0.325744524	5.189535725	0.306585312	-1.548041209	5.536954256
YAL016W	-0.372271618	-0.16412042	4.44E-02	-0.20071108	-0.418098103	0.098068925	0.945749508	1.025199071	0.943584692	0.379796162	8.40E-02	1.739460338	0.377357499	-0.368070117	1.676448317	0.545305646	0.105277584	0.840266909
YAL017W	-0.495631167	-5.995064495	1.79477166	-0.149341868	1.456371015	1.204268329	1.996830441	2.196310988	3.628320327	-1.796680424	-0.193949978	-0.693499069	-0.514389611	0.104794077	-6.281649848	-1.471972345	0.825529673	-0.844231265
YAL018C	-0.942679061	0.639482367	0	-1.645299362	0.166864397	0	-1.34712396	-6.410101995	0	-3.532430402	-0.123679534	5.588150778	-3.532430402	-0.123679534	0	-3.532430402	2.54882033	0
YAL019W	-0.565147696	0.618420752	5.15E-02	-0.661771797	-1.356697559	-1.25516329	-0.501606216	9.78E-03	-0.468541212	0.762746984	0.186199064	-0.915891491	2.045037798	-0.371692706	-3.536898965	0.757306461	-0.981000616	-1.119091107
YAL020C	-6.82E-02	0.15405554	-7.97E-02	-0.031696813	-0.640490525	1.095333957	0.738849263	-0.274008947	2.33881371	-2.370147286	-2.11E-02	-4.696687347	-0.350890878	6.47E-02	-0.729544043	-1.767905232	0.309749168	-3.066623687
YAL021C	2.751969019	-0.55845701	-1.164586355	2.679202676	5.14E-02	-0.395193741	3.1997705	8.08E-02	0.891354733	0	0.573309539	-6.170618535	0	0.190229554	-6.170618535	5.882312548	0.498194257	-6.170618535
YAL022C	8.38E-02	0.28898512	-1.128060479	0.31993522	1.80E-02	-0.570171971	0.541844728	0.253238056	0.120525687	-4.82E-02	0.519168875	-1.816355817	0.897036635	7.17E-02	-1.951936464	-1.30E-02	1.334290027	-2.051976911
YAL023C	0.228672233	0.596669284	0.20980916	0.439895288	0.363721727	-0.188049094	0.335311521	-0.14979692	-1.68E-02	-0.161506478	6.70E-02	-1.234067451	0.75239693	-1.86E-02	-4.77E-02	0.721441009	0.299597642	-0.451913843
YAL024C	5.230106817	-5.73203009	0	5.305094095	-5.73203009	6.112904772	3.918771323	-5.73203009	0	0	0.749466494	1.154497837	0	0.27060297	0.533490363	4.045811281	-0.673572091	-1.63366428
YAL025C	-0.324048848	0.706596563	-0.480088181	-0.457169765	4.76E-02	-9.21E-02	-1.651624983	9.52E-02	-1.594072094	0.551242879	0.984682956	1.028966955	-2.166466307	-0.110487197	-0.244117216	0.68330588	1.41389075	-0.996234359
YAL026C	0.268825044	-0.208514539	-0.585162038	0.665740417	-7.995064495	-0.583323338	1.33470008	0.755738396	1.132909411	1.589210729	5.35E-02	3.003188278	-2.90E-02	0.262949398	2.967143304	0.827041357	0.215396597	3.951991755
YAL027W	-0.331244349	0.791485461	0.20980916	-0.623988856	0.996939396	-0.117659766	0.614807999	1.063860692	0.236002904	1.840749496	-0.394923415	0.154497837	1.930395232	-0.214823857	-0.296584636	0.706025957	0.360375241	1.029300733
YAL028W	2.346827556	1.054519867	0.572379239	1.591739835	2.751826898	1.315299641	4.227784876	3.85527407	0.668962311	-2.426730815	-0.894389696	4.003188278	-8.55E-02	-0.932680628	6.082620522	-0.124049042	0.741465408	6.488044655
YAL029C	-0.028681579	-0.509381019	-0.267156089	0.194404338	-0.18363285	-0.532697265	0.181848592	-0.466654025	0.488390066	1.084675079	-2.81E-02	-3.526762345	0.630000299	-9.93E-02	2.247735881	1.151585401	0.49635291	-0.311736185
YAL030W	-0.172318347	0.308276459	-1.25769576	-0.230914223	-0.118537822	0.222190237	0.480952252	1.417868758	1.575852907	-0.521820583	-0.472925927	-0.108536569	-1.461922191	-0.290995537	0.163540753	-0.376436204	4.50E-03	1.137248647
YAL031C	-0.653172444	-0.286517051	-2.675548275	-0.478649493	3.44E-02	-0.195662278	1.243552192	1.840007313	1.327925394	0.951780809	0.270298657	1.213391526	-1.350890878	0.168504783	-4.314506544	0.361377785	-5.42E-02	-0.744695592
YAL032C	5.571143735	0.639482367	0.250451144	5.720131594	0.96041352	-6.645602038	7.345036078	0.381342881	1.990890406	0	-7.00E-02	-3.84869044	5.462825634	0.726282454	0.533490363	3.697887977	-0.995500186	0.588728142
YAL033W	0.233445756	0.30244738	-0.189461024	0.224368769	-3.418098103	-0.117659766	-0.529685787	-0.466654025	-1.879474313	-0.448757121	0.350370539	0.618444937	-0.429500713	-2.58E-02	-0.302122819	-0.958989796	0.119977032	0.24532032
YAL034C	6.608618441	0.861874789	0.74230424	6.485666341	-6.410101995	0.926734353	7.562627513	1.118308476	0.405927906	-2.770685216	-0.637556629	5.003188278	-3.821937019	-0.338812574	2.382180803	0.664446853	-0.136544067	2.63006366
YAL034C-B	-1.653172444	7.165061579	0.74230424	-4.561351167	6.799358813	-0.947734765	-0.320651749	6.750802892	-6.323673943	-1.048219191	2.164503993	-0.983005686	-3.684433495	1.63317305	-6.571156465	-3.684433495	1.91139041	-2.61916471
YAL034W-A	5.967072411	-0.208514539	-6.493598944	4.568128501	-3.06E-03	-6.493598944	5.619211041	0.948383474	0.820965405	-2.011693315	-0.513567912	6.703627996	2.051957212	0.401847503	3.967143304	0.497439335	-1.521568998	0
YAL035W	-5.34E-02	-0.143244182	3.47E-02	1.50E-02	6.39E-02	3.72E-02	0.131503656	-0.287485179	0.386562581	0.086966284	0.349421709	-0.199139117	0.120649763	0.167792165	-0.466509637	2.99E-02	-0.117672056	-0.438407988
YAL036C	-0.259802087	-0.604045724	0.353066211	-8.98E-02	-0.295087213	-0.342366053	-0.330021532	-0.536288213	0.270272806	-0.625218314	0.7124044	0.588900661	0.27690546	8.94E-02	-0.331667095	-0.547986601	9.44E-02	0.26888738
YAL037W	-6.24940716	0	0	-1.851203661	4.992003891	5.375939178	-2.008707742	0	0	0	0	-3.111724846	3.655470712	0	-3.111724846	0	2.672499865	-3.111724846
YAL038W	-0.15830486	9.65E-03	0.107474736	2.92E-02	0.354555728	-8.66E-04	-0.444973504	-0.332030612	-0.908931028	0.128180556	-0.141240002	-0.663063408	9.66E-03	0.06250657	0.133423663	3.59E-03	-9.17E-02	7.93E-02
YAL039C	-0.58644633	-0.787938856	-5.99E-02	-0.652635115	-3.533575321	-0.238966062	0.306374812	-0.122699624	-0.378343403	-0.088861176	-0.459986872	-0.211630062	-0.398912393	0.443619241	0.725357917	0.602574608	0.907051474	1.47413901
YAL040C	0.946740398	0.480784621	0.15734174	0.53033929	0.867304115	-0.684700359	-0.199636348	-0.218726512	-0.746075188	0.408638484	0.518140948	-6.334117268	1.144101925	0.361802785	-0.251496746	0.711320256	0.640020145	-0.180491651
YAL041W	0.304833467	0.820054613	-1.012583262	0.285493362	-0.28059458	-0.925014688	2.072341251	1.16561419	1.473042101	0.496101325	0.886970018	-1.33092899	-4.947467901	-0.103792545	-5.919079768	-0.901656621	1.034247158	-0.82958449
YAL042C-A	0.346827556	5.464621861	7.065978183	1.421814834	0	4.790976678	3.527345158	4.94344797	7.89952685	0	0.749466494	-5.334117268	0	-1.123679534	-1.366973963	0	-1.123679534	-0.896698685
YAL042W	0.289051224	-0.126052379	0.396529404	0.436642251	-0.368057421	0.55893321	0.65287604	0.146322852	0.119046758	0.47575268	-0.136665541	-5.111724846	0.20550247	-0.219011654	2.537242498	0.604405052	8.42E-02	2.708163373
YAL043C	-0.483247443	0.240932991	0.623005312	-0.3128406	0.045848996	-0.252589346	1.049297861	0.67536498	1.353460486	0.907386689	0.1865303	0.798354027	0.971037216	0.141319953	1.064871824	-0.290698911	0.111415018	-0.311736185
YAL044C	0.105064711	0.198255344	0.175720269	8.32E-02	0.310599875	-0.188742864	1.481346733	0.895916054	1.600305951	-0.751826188	-9.53E-03	-9.00E-03	-0.495530583	-0.146517844	-1.33E-02	-0.671536837	-0.13300371	0.465871394
YAL044W-A	1.829910442	0.317554272	0.636509576	2.081324288	-3.061954293	0.762758618	2.340932034	0.281807208	1.531458788	-1.249853052	-0.320922834	-1.406217117	0.506368949	0.223577635	-1.272337089	-0.166484308	0.33620893	-0.45741364
YAL045C	-1.068209944	-1.167872555	0	-1.758757412	9.65E-02	5.790976678	-1.752762761	-6.217456917	0	3.273708904	-2.445607629	-1.526762345	3.292965311	-0.858680047	-1.526762345	1.750420076	-1.580462687	-1.526762345
YAL046C	-0.186046434	5.049584362	0.131806648	-0.173794911	7.692443609	-2.780624779	-0.100686065	6.94344797	-7.571601456	2.636214304	-0.93503168	-0.224013786	5.462825634	0.200213642	-1.037666338	3.40838136	-0.358070265	0.402861596
YAL047C	-0.228674616	0.180050749	0.572379239	0.343812322	-1.877529722	1.467302735	1.007338099	-0.118730722	2.784439529	0.688746403	0.749466494	1.891463431	2.392500985	0.63317305	-1.144581542	-0.609475869	-0.45117967	0.42522941
YAL048C	-1.068209944	0.832127445	-0.84265826	-1.514054829	0.359509475	0.926734353	0.482951038	0.725991053	-9.11E-03	-0.311253597	-0.748033165	0	-3.684433495	-0.449289111	4.841612422	-1.445977137	-1.06E-02	4.63006366
YAL049C	-0.656531456	-1.208514539	-0.799589538	-0.503010776	-1.003060604	-0.407166383	0.686042904	3.58E-02	0.531458788	0.36158166	0.28756239	0.232500349	9.13E-02	0.392364562	-0.210169884	5.28E-02	0.446458613	0.36633572
YAL051W	-0.157477282	1.224444868	1.309344833	-0.279526851	0.751826898	-0.117659766	1.375342064	0.533345975	-1.179034595	3.191246743	0.275535306	0.254033511	3.029930906	0.245656613	-0.630008369	3.098343379	0.955590214	0.755378011
YAL053W	0.703089383	0.298938594	1.169620069	0.778076661	-0.440465916	0.825756706	0.820281049	-0.319096837	0.579957305	0.502333279	-0.3923662	-0.523574068	1.336034033	-0.231125669	-4.144581542	1.274500334	0.895088597	0.803741033
YAL054C	-1.068209944	1.376447962	-4.908636444	-6.639353679	2.697379114	1.689695156	-0.550657354	0.533345975	0.820965405	2.051251803	-2.445607629	0	0	0.841759671	0	3.938896077	1.119977032	2.63006366
YAL055W	-1.020904229	0.19202339	1.235344252	-0.473848507	-0.418098103	5.23E-02	-5.76E-02	-0.203619619	-6.908636444	-4.449968242	0.39716475	1.154497837	1.790464971	-0.335118091	1.340845285	1.516408571	1.373733624	-3.84869044
YAL056C-A	-6.091865883	-6.580026996	-4.323673943	-1.693662384	1.411976895	-4.323673943	-1.58813206	0.685349068	1.990890406	3.563215521	-9.85E-02	2.476425932	-1.947467901	-1.121714453	-3.111724846	-0.124049042	-1.708642035	-1.481661186
YAL056W	-1.418152415	0.408156821	0.267524657	-1.589325724	0.219331817	-0.117659766	-0.564285318	-0.177147408	0.920501078	1.165184447	0.472626289	0.107192122	-0.230596645	-7.11E-02	-1.011315011	0.306585312	0.993004175	-2.850894996
YAL058W	-0.976016245	-2.79E-02	8.650940684	-1.240235054	0.541259912	7.697867273	-0.71966723	-1.177147408	8.636492444	5.332602593	0.075236655	-5.774689859	-0.362505401	-0.297965092	-5.774689859	4.963413799	-1.97E-02	1.177301896
YAL059W	-2.62E-03	-0.167872555	-5.42E-02	-0.101572388	0.223854376	-0.634576879	-1.711292594	-1.389486165	-0.529941757	-1.381642925	1.307461947	0.687930037	-1.777424017	0.986810004	0.251347134	-0.493998652	0.937862621	-1.559663698
YAL060W	-0.11315735	0.282788854	0.147073404	0.173749018	0.738021099	4.20E-02	0.926809853	1.553810077	1.208891059	-0.642459506	7.78E-03	-0.353649066	9.50E-02	0.414704196	-1.057118701	0.332015725	0.223858175	0.388703534
YAL061W	5.571143735	0	-5.645602038	5.098643218	0	0.952729562	7.473360175	6.265376064	0.668962311	-1.633181692	6.26E-02	5.325116373	2.473537557	0.495669526	3.967143304	0.66950008	-2.13300371	4.63006366
YAL062W	-0.72028664	-0.186488233	1.057806066	-0.916601384	0.581901897	0.467302735	0.330947945	0.533345975	1.990890406	7.58E-02	0	-0.108536569	-5.062945119	1.908855677	-1.729544043	-0.239526259	4.113072456	2.325693736
YAL063C	-0.945061713	0.698376056	-1.193155507	-1.007577959	0.166864397	0.701767988	-0.323511403	-0.881691524	1.405927906	-1.159250504	-0.224061295	-7.480958656	0.708002811	-0.577393936	-3.513815352	-0.486619121	-0.621104671	-1.9440044
YAL064C-A	0	0	7.3554848	0	0	0	2.918771323	5.94344797	6.314564349	-4.169860323	2.749466494	-3.111724846	-1.514389611	-0.123679534	-3.111724846	-4.169860323	-0.123679534	-3.111724846
YAL064W	-4.198781087	0	7.481015682	-0.800577588	0	0	-4.198781087	0	0	-3.362505401	0	0	-3.362505401	0.586927583	0	-2.124049042	0	0
YAL064W-B	3.645144317	1.132522379	6.217981277	2.983166	-6.580026996	0	0	-6.580026996	0	4.221176805	-2.123679534	6.703627996	0	0.922679667	0	0	-0.673572091	4.437418582
YAL066W	-1.390138038	0	0.250451144	-0.73018826	0	-5.645602038	-3.71335426	0	-5.645602038	1.051251803	-1.250533506	0	3.655470712	-2.123679534	0	2.238456359	-0.258534592	2.63006366
YAL067C	-0.533873516	3.224444868	1.446848357	-1.529275566	2.389256819	0.204268329	-2.330635837	-4.410101995	1.1428935	-0.896216098	1.901469588	0	-0.291997189	-0.121714453	4.704108898	-1.709011543	2.156502908	5.437418582
YAL068C	-0.159001984	-5.97E-02	-0.668628861	-0.343566443	-0.160300346	-0.773705365	-1.275922807	-0.208856268	-1.157008289	-6.42E-02	-0.419071967	1.266972567	-1.629866828	-0.269100918	1.516329812	-7.73E-02	-0.380035597	1.12266664
YAL069W	0.45374276	7.049584362	-1.26E-02	-0.755062928	6.313931986	-0.117659766	1.148833535	6.750802892	-7.230564538	-0.935744462	-8.55E-02	5.563888773	-0.331525554	0.251743943	2.66277338	-0.578614906	0.741465408	3.688263815
YAR002C-A	-0.122166143	0.226580612	0.299002889	0.1771081	0.728122637	0.458689604	4.88E-02	0.433810301	0.859100534	-0.657704011	-0.301581112	0.306500931	-0.213141769	-0.104120393	0.259484839	-0.364566011	0.480200095	0.496312508
YAR002W	-8.57E-02	-0.382885446	-0.427620761	0.118237765	0.231959426	0.554765576	0.696626243	-0.131469833	0.521405123	1.005220068	0.199102655	0.912525047	1.565044857	5.57E-03	-1.531604665	1.066893741	0.110247317	0.337766568
YAR003W	-0.743370253	0.15405554	0.20980916	-0.556490095	1.166864397	-0.702622267	1.273027969	1.249553009	1.628320327	1.340823099	-0.07806631	-0.108536569	1.07057289	0.374711374	-1.314506544	0.290988457	-0.03614217	-5.696687347
YAR007C	0.547360543	0.1496771	0.411914567	1.068705084	1.407872497	1.758534032	2.762337616	2.161377198	3.135280316	1.024349435	0.38153323	1.369510728	1.708002811	0.562783722	0.507495154	1.68330588	1.168165825	1.581348611
YAR008W	0.609861962	1.124909195	0.282872622	0.872476243	0.581901897	-0.184773962	1.079886181	1.118308476	-0.468541212	0.595636999	0.353537818	0	1.75239693	-0.37325322	5.382180803	0.197879053	-2.317428281	5.215026161
YAR009C	0.881851705	-0.510956587	-0.234025604	0.8974226	-0.591044457	0.325611414	8.77E-02	-0.752810989	-0.562115328	1.877481254	0.912755395	0.611777785	1.370369815	0.889102871	0.958104122	2.16106187	0.528171235	0.83077546
YAR010C	0.930035593	-0.27779271	-0.23092885	0.605930774	-0.578006395	7.14E-02	-0.42777198	-1.309928521	-2.484843025	3.445611555	-3.70E-02	-0.349544668	3.672504129	0.516284281	-2.91E-02	3.54732821	0.296805614	0.417811938
YAR014C	0.504041505	0.165551179	0.264256944	0.689587159	0.581901897	-0.326246388	1.366880486	0.413051741	2.74E-02	1.326176324	0.878199808	-5.614225187	-0.87695969	0.726282454	-2.232044383	1.027954051	0.825529673	-2.984161527
YAR015W	0.253259352	0.12814273	0.246708742	0.167242007	-0.44093808	-0.995871286	0.698034501	-2.17E-02	0.256414364	-0.629329366	0.402301108	0.338922408	-1.55348943	-0.19659312	-0.925941256	-0.21973239	0.301190618	-0.430130885
YAR018C	-0.68969832	-6.410101995	1.250451144	-0.855719142	-0.418098103	2.699963492	-1.794582937	-6.410101995	0.891354733	0.904475094	-2.11E-02	2.35089505	0.146123923	-0.350338828	-0.407615948	-0.618813734	-0.258534592	2.376319809
YAR019C	-0.419682314	5.786549956	1.15734174	-0.558819841	0	0.204268329	0.487816794	7.265376064	1.820965405	-0.185722715	1.057588789	-2.526762345	-3.821937019	-2.931034456	0.855418458	-3.821937019	0.256038581	-2.526762345
YAR020C	-0.128776407	0.58718786	-0.40281737	-0.180147197	0.636868356	-0.225858506	7.88E-02	0.239162871	1.486999516	-1.047471487	0.674877178	0.929937579	-0.787782103	0.640609638	2.56482833	-1.21431923	-0.413336318	1.722513377
YAR023C	-1.190200468	-6.580026996	-1.302089879	-1.617713531	0.411976895	-0.184773962	0.527345158	-6.580026996	1.853386883	-1.633181692	0.842575898	0	3.292965311	1.389247467	5.967143304	-2.684433495	0.741465408	0
YAR027W	0.587525632	0.40244317	0.100310795	1.058236934	1.053207616	0.795925482	2.190734306	1.85527407	2.16948771	-0.190399202	0.050332973	-0.559197978	0.361352286	0.486580552	-0.694778625	-0.181192949	0.54882033	0.8118385
YAR028W	0.80250704	1.776985891	0.320840472	1.037365654	1.166864397	-0.591590954	0.256043136	1.118308476	0.668962311	-1.744213004	0.458235196	-6.919079768	-5.117392903	0.26393924	-2.21497087	-0.419504926	0.45969444	-6.919079768
YAR029W	-0.331244349	0	0	0.122254552	0	6.375939178	1.586238847	6.52841047	7.729601848	-2.362505401	2.610111623	5.003188278	-2.362505401	2.171890083	0	-2.362505401	1.450107443	4.215026161
YAR030C	2.908178722	5.049584362	0	4.3982035	0	0	4.726126245	0	0	-2.947467901	2.458108529	5.8105432	4.029930906	1.171890083	3.704108898	-2.947467901	3.672499865	0
YAR031W	-0.362393048	0.732591772	-0.781257716	-9.48E-02	1.507901315	-0.88633422	1.348639271	2.16561419	1.526222139	0.30172328	-0.195038393	1.601956814	0.905942188	-0.164783175	1.395986839	0.214752871	8.03E-02	1.398757198
YAR033W	-0.128330936	0.132522379	1.15734174	0.298958086	-1.588023105	1.167742453	1.35557881	1.270311569	1.865359524	-1.066141099	0.204032358	7.647044467	-5.117392903	0.463248048	5.552105805	-0.293974043	0.156502908	3.215026161
YAR035W	0	-5.995064495	-5.323673943	6.442597619	0.318867491	1.467302735	6.872967633	0.533345975	2.575852907	-2.362505401	3.09553845	-4.526762345	-2.362505401	3.908855677	-4.526762345	-0.539086541	3.865144943	-4.526762345
YAR042W	-0.601083933	1.528451055	-0.302089879	-0.654420752	1.112416613	-0.992128884	-0.805230181	0.363420973	-6.783105561	1.036669706	2.01E-02	2.476425932	-4.821937019	0.356332844	1.314850077	1.48E-03	-0.127290058	-3.526762345
YAR044W	-0.582783116	-0.255820254	0.631272928	-0.507795838	-0.372294414	0.130267747	-9.41E-02	0.279589383	-2.179034595	1.351711416	-0.164118754	2.563888773	2.167434429	0.352216736	1.025343459	1.538915971	0.290358654	1.103301315
YAR047C	0	0	7.802943777	4.3982035	0	0	3.503733824	6.52841047	0	-1.362505401	0	-0.33092899	4.100320233	0	-1.366973963	-1.124049042	0	-0.382125513
YAR050W	-0.512994786	0	-6.493598944	-0.215615087	0	0.104732655	0.270187318	4.94344797	-0.763997096	0.399239786	-1.198066086	0	2.533973411	-0.247245335	0	0.738447434	-0.843497092	0
YAR053W	4.73E-02	7.634546863	0.309344833	-0.877745448	7.576966392	0.882340234	-0.472654842	7.113372971	1.820965405	-1.311253597	0.103103449	1.575961606	-3.362505401	0.337717166	-5.334117268	-0.124049042	0.156502908	-2.119091107
YAR060C	0	0	0	0	0	0	0	0	0	4.221176805	1.610111623	0	0	0	4.967143304	0	0	5.330503378
YAR064W	4.493141223	5.45E-02	0.572379239	4.857635118	-6.410101995	0.78923083	5.503733824	-6.410101995	-6.323673943	2.858671404	0.842575898	1.324422839	-1.362505401	0.141319953	-0.296584636	0.875950958	1.226892235	-4.84869044
YAR066W	-0.646383279	0.417089946	-0.35362018	-0.399215025	1.022474488	0.126265817	-0.178207484	1.632881648	0.742962893	1.13620538	-0.896896551	1.656998178	0.94901091	-0.314359531	0.855418458	0.831556839	-0.351643996	0.78137322
YAR068W	-0.054789428	0.247164945	0.848013682	-0.291746156	0.233978593	1.026730143	0.606057134	0.426430771	-0.257037107	0.203319576	5.76E-02	3.061388433	0.623113913	-0.344106874	4.247735881	0.301256793	-0.529836613	4.01019191
YAR069C	-8.600879531	6.271976783	0	-3.743244413	4.992003891	4.790976678	-8.600879531	5.94344797	8.430041567	1.383891821	-2.057888428	-1.224013786	1.708002811	-1.344106874	-0.757558419	-0.516366465	-2.931034456	-0.789783481
YAR070C	5.323216222	4.464621861	4.896053182	0	0	0	3.503733824	6.265376064	7.314564349	0.688746403	1.0125009	1.717434032	0.399880515	0.841759671	0.096426557	-5.062945119	0.226892235	-4.986193964
YAR071W	0.391317196	0.290859406	0.311181492	0.673773844	0.238169431	0.838017903	-1.209270225	-0.862582701	-1.386192503	0.150532161	0.226724305	-7.43E-02	0.714037397	0.448794352	0.551583521	0.291204413	0.311719342	0.452710146
YAR073W	1.408376396	-0.609877102	0.957669395	1.125172035	-3.06E-03	0.659947813	0.124907695	-1.335409492	-0.74935032	0.586566008	0.138508785	-1.805609436	1.007563093	0.517423188	3.28E-02	0.620296082	-0.215032953	0.130018653
YAR075W	-0.110505558	-0.42856302	0.426679575	-0.260687224	-0.459745801	-0.429848858	-0.823364766	-0.870009719	-1.237040199	0.271915622	0.2418014	-0.253255936	9.13E-02	-0.127946406	0.213809838	0.244085924	0.285020366	-0.062327042
YBL001C	0.250220707	0.422251651	0.150552574	0.422687872	0.777452706	0.546374306	6.13E-02	0.666612506	0.984101241	-0.896216098	-0.220413518	0.243765175	0.12304031	7.83E-02	0.388292447	0.246594338	0.676089399	0.991655959
YBL002W	-0.205454246	0.180783639	-0.365156674	-1.191619606	-0.490247889	-1.244351771	-1.722528	-1.332352933	-3.414251057	8.27E-02	-0.133740961	0.185524733	-0.171702956	-0.357354198	0.327341021	-1.486619121	-1.358885117	-0.871824017
YBL003C	-0.205152071	-0.208074089	-3.49E-02	-0.562177806	-0.53504446	-0.62419562	-2.001091406	-1.822005122	-1.434031682	-6.72E-02	-6.36E-02	0.190075507	-0.585927898	-0.314637319	-0.449547645	-1.683615952	-1.403641012	-1.220523815
YBL004W	1.350291411	-0.771450734	-1.012583262	1.456084736	-3.06E-03	-6.32E-02	-0.713662942	-1.292624625	-8.609076162	4.373179898	1.028442444	0.66907101	0	0.547312313	0.855418458	5.40838136	-0.258534592	0.295946393
YBL005W	-0.964374133	-1.115405135	-6.323673943	-0.701759851	1.804294318	1.052265235	4.62E-02	1.270311569	-9.11E-03	1.80422362	0.527074073	0	-3.947467901	1.048210549	0	-3.709011543	1.577966676	5.089495279
YBL005W-A	1.377530516	-0.373573785	0.149688167	1.2674678	-0.56865778	0.512390624	0.719990236	-0.975667673	-0.908387005	2.788282076	0.406647371	0.476425932	3.186050107	1.107441671	-5.71E-02	2.856498595	1.070127215	-8.93E-02
YBL005W-B	-0.055507501	-0.209021727	0.980037208	0.379994658	-0.604598661	1.084614013	0.668413094	-0.730195618	-0.453894436	3.301905795	0.194806754	0.955854019	2.089431917	0.637702708	-1.665153456	3.296908429	8.14E-02	-0.293888183
YBL006C	0.364314983	8.37E-02	-9.90E-02	0.244171919	-3.28E-02	-0.204074518	0.724382005	0.473224982	1.371980574	-0.039174052	-7.26E-03	1.476425932	0.265484575	-0.793909791	0.605440205	0.671592459	0.192844755	0.451224618
YBL007C	0.285022271	0.476752867	0.703623772	-4.05E-02	0.223447926	1.141074502	0.652100189	0.504199629	1.101073324	1.932671986	-2.81E-02	-5.433652941	0.366965893	-0.214823857	0.118452864	1.875950958	-0.273034161	-5.433652941
YBL008W	-0.103833853	-8.30E-02	-0.012583262	-0.102847157	0.292395279	-6.493598944	1.192160966	1.073914356	1.405927906	1.051251803	0.386896415	-5.774689859	2.655470712	-1.536751952	0.251347134	3.823418859	1.063393503	-5.774689859
YBL009W	0.570523814	7.21E-05	0.505265043	0.430917041	7.49E-02	0.400188539	-0.104010248	-0.636579027	-2.053503713	0.618357075	0.251966835	-0.983005686	-4.754822823	0.321229043	0.919548795	0.975486632	0.891212528	-1.771167803
YBL010C	-0.283938635	5.45E-02	0.572379239	-0.736882912	0.474986693	-0.170127186	-0.150726747	1.249553009	-0.401427016	0.688746403	0.543015617	6.173113279	-4.169860323	0.498871958	6.137068306	0.156058877	-0.773107765	3.215026161
YBL011W	0.346827556	-0.404911752	-0.79019084	0.325599518	-1.418098103	1.052265235	0.918923684	-0.171198142	1.1428935	3.936673916	-1.92E-02	-6.384743341	3.292965311	-7.16E-02	-2.195207615	3.758594007	-0.322664929	-2.432751586
YBL012C	-1.845817522	-0.530442634	1.79477166	-1.993222666	-1.003060604	1.689695156	-0.598185724	-5.995064495	1.820965405	0	0	5.588150778	0	3.394282505	5.630108317	0	0	0
YBL013W	-0.735634604	-4.410101995	7.065978183	-1.426182073	3.669364738	5.375939178	-0.905614249	1.533345975	7.051529943	1.399239786	9.05E-02	6.588150778	-0.166466307	-0.536751952	5.189535725	-1.261552566	0.226892235	0
YBL014C	3.282287304	0.928988985	-0.620265839	3.299559084	-3.06E-03	-0.21076917	4.159613373	-0.244261604	-0.272144	1.951780809	0.662003653	5.003188278	-3.684433495	-0.717324198	0	0.460913459	-4.211142376	1.63006366
YBL015W	2.373627615	-0.234986751	0.327266741	1.65447559	-0.177090004	0.32528373	3.151836023	0.533345975	0.798245328	0.451707206	0.201978699	-0.563102432	1.155461788	0.16017898	-0.224751891	0.651735801	0.572489236	-1.87E-02
YBL016W	-0.325861153	-1.42E-02	0.462754748	-0.291746156	0.441039361	0.279675732	0.560665231	0.692043721	0.906356896	-0.443703893	2.70E-02	6.462619896	0.267430219	-2.66E-02	5.967143304	-0.202051554	0.251660141	6.022381083
YBL017C	0.5096978	-0.530442634	1.15734174	0.203814181	-1.118537822	0.592833617	0.830858633	0.335406597	3.40E-02	7.81E-03	0.788592825	1.891463431	9.42E-02	0.863335206	0.533490363	-0.592435966	0.301423903	1.150607029
YBL018C	0.526668026	0.169997084	-0.315146032	0.310684022	0.055833085	-0.349833208	-0.84520901	-0.729688431	-0.103085742	9.26E-02	0.130556661	6.14E-02	-1.729402502	-0.181656993	-2.144581542	-1.391529353	-0.555516329	-3.119091107
YBL019W	-0.430780023	1.639482367	-7.024113661	-0.256257071	0.996939396	0.574217939	1.264310752	3.035846315	0.290450688	0.814277285	0.302007517	1.628429026	1.833533693	-0.399248428	-4.696687347	0.738447434	0.54882033	-0.259268765
YBL020W	0.214862216	-0.154066755	5.78E-02	0.168834093	0.373315275	-0.269662859	0.898855282	4.24E-02	0.620052711	0.536743309	0.2322486	-0.260539662	0.971037216	-0.17110248	-0.296584636	0.641485704	0.467290445	0.951298221
YBL021C	2.002179384	2.224444868	1.894307334	2.208411196	2.166864397	2.467302735	3.986776776	2.118308476	1.990890406	-4.169860323	1.127978117	-5.111724846	0.485610389	-1.273717546	-5.111724846	-0.471972345	0.119977032	-1.896698685
YBL022C	-0.023815824	-0.167872555	0.301077217	0.479265106	0.615849229	0.892608569	1.81644186	1.270311569	1.562047107	2.511868641	0.645910302	5.8105432	2.984843016	0.173741431	5.082620522	2.584902176	0.760081086	5.877991174
YBL023C	0.366727113	-0.752835055	0.856172205	0.537292051	-0.225453025	-0.471296721	0.726653966	-0.399539829	-7.847235899	0.393290519	0.264039667	0	1.930395232	-0.418107455	5.774498226	0.250346473	0.256038581	3.215026161
YBL024W	0.130433875	-5.04E-02	-4.58E-02	0.374680858	-0.163525276	0.280889611	-1.14250624	-0.299544039	-2.638466214	0.59089908	0.559641935	-2.108536569	0.947190475	0.250703413	-2.407615948	0.337531043	0.151553692	-1.159733091
YBL025W	0.583866753	0.469557366	0.420376145	6.78E-03	-1.003060604	-1.269662859	2.45695583	1.755738396	1.083999811	0	0.444611913	-1.523574068	0	0.562783722	-0.559619041	2.823418859	1.256038581	-1.896698685
YBL026W	0.126701741	0.285845413	-0.102525387	-0.317420934	0.306267454	-0.207601891	-1.09903727	-0.253250387	-1.194976139	-1.019790783	-0.320922834	0.499146009	-0.31369226	-0.924567982	-0.26388047	-0.714404802	-0.68737789	-0.481661186
YBL027W	3.30E-03	4.90E-02	-0.256103205	-0.28297533	3.61E-03	-0.19536354	-1.041227075	-0.846738926	-1.359033319	-0.161358167	-9.52E-02	0.255445841	-0.551310179	-1.74E-02	9.03E-02	-0.499404933	-0.584837334	-0.427920086
YBL028C	-0.344541172	0.510898161	-0.222800969	0.157456247	-3.70E-02	-0.129938096	-2.097881213	-1.085563858	-9.206316992	-1.378367793	1.195530889	0.154497837	8.15E-02	0.332003515	-1.296584636	-0.62928435	1.326427909	-0.21862678
YBL029C-A	-8.77E-02	0.188820958	-0.982209613	-0.317573423	0.616667315	-0.917361115	1.178541357	1.17579397	1.37490101	-0.851821978	-0.359396982	0.56569327	-0.122072188	-0.297413639	-0.611707553	-0.704510151	3.49E-02	0.614801653
YBL029W	-1.390138038	1.20652296	-0.302089879	-2.015590479	1.219331817	-0.184773962	-3.687667733	0.685349068	-0.468541212	0.502333279	0.370954871	0.891463431	1.248571192	-0.267565319	-1.507151621	-0.124049042	-0.374011809	-3.066623687
YBL030C	-0.695372857	-0.471740678	-0.560759092	-0.826235626	-0.403790267	-0.719110389	-1.028684579	-0.905857835	-1.075530019	0.589542041	0.31506367	1.78E-02	1.395898834	0.393493366	0.157726357	0.764270055	0.562930732	0.302610123
YBL031W	-6.82E-02	-0.225588053	1.489917079	-0.383169184	-0.335635943	0.619305828	-0.913227434	0.352773729	-0.179034595	0.314350888	0.279981211	-0.301181647	-5.491788418	4.82E-02	-0.922189121	-4.39E-02	-2.843497092	-2.896698685
YBL032W	-3.67E-03	-0.417548578	-0.703255204	-0.380245789	-0.522434763	-0.532697265	-0.390192682	-1.722993778	0.204294044	0.518821401	0.394371535	-0.523574068	1.62554065	0.221047146	-6.526762345	0.875950958	0.149930254	-3.311736185
YBL033C	-0.378550064	0.161435071	-0.505623273	-0.303562786	-0.533575321	0.919814939	2.66414338	2.022730816	2.479928487	0.869318649	4.25E-02	0	-2.90E-02	0.253794682	5.082620522	1.66950008	2.39E-02	4.437418582
YBL034C	0.077640923	-6.58E-02	0.683410551	0.359079078	0.796026702	-8.91E-02	6.02E-02	-1.303155293	-0.916000189	0.152693503	-0.281560402	0.976854923	1.019946817	-4.69E-02	-6.88431435	-0.589712614	-1.906232848	-0.124967673
YBL035C	-0.300572654	0.376447962	0.65984208	0.627072908	1.214170112	0.859620158	1.185910749	1.533345975	2.450322025	-0.204338393	0.320623195	-6.170618535	-0.407474407	0.166855045	-6.170618535	-0.365057142	0.197144892	-0.733199953
YBL036C	6.34E-02	0.216791296	0.398349839	0.363933918	-0.166559336	-0.291689166	5.81E-03	0.270311569	-0.246148791	-0.273778892	-2.11E-02	1.128502629	-6.610432914	-0.28620849	1.295991049	-1.014424551	0.583924131	0.755378011
YBL037W	-0.294980805	0.054519867	-6.323673943	-0.73018826	-2.118537822	0.274657657	0.172250199	1.22522368	1.990890406	-4.947467901	0.609288836	-1.430464663	-4.947467901	0.380785888	-2.051472138	0.197879053	1.126129259	-5.433652941
YBL038W	-0.440178721	0.187786397	0.250451144	-0.645299362	2.00E-02	0.382413837	0.365594088	0.48604026	0.736076507	0.241287426	0.225045535	1.999987888	-0.613925284	0.179455082	1.41000731	-0.189637384	-0.19799305	1.273226316
YBL039C	1.25E-03	-0.244324615	2.07E-02	-0.199399891	-1.39044176	-8.44E-02	-2.158933023	-3.350461008	-3.476715144	1.911138824	0.695401337	0.371072932	0.193429638	0.23170619	-0.62190332	1.436665912	0.108450778	-1.291558303
YBL040C	0.168566396	0.378791902	0.484916398	0.523661593	0.115120822	0.538269256	0.711654077	0.730382822	1.080965751	9.46E-02	0.582940069	0.429120217	-0.542223819	0.421828121	0.831959485	4.08E-02	0.450950266	1.338929563
YBL041W	0.074061612	0.156057893	-0.367499769	0.535425692	0.389256819	0.467302735	2.083738506	2.093041717	1.980622071	6.32E-03	-0.149311456	-1.092416903	4.87E-02	-0.060652927	-5.05E-02	0.42420168	0.895636338	0.817392443
YBL042C	-0.114287953	-0.252141472	-0.264891261	-0.326533029	-0.513255336	-0.369967765	-0.581533639	-1.436280376	-2.075198784	-0.048219191	0.654642948	-0.670415456	0.386074716	-3.88E-02	-0.513815352	0.238521037	0.337399027	-1.096007494
YBL043W	0.034883549	-1.852370729	0.765024317	5.92E-02	-0.517633777	-0.755089687	1.816851775	0.433810301	0.768497985	1.040218773	-0.281560402	0.798354027	1.434984316	5.84E-02	2.53E-02	-0.174675115	0.044857552	-5.526762345
YBL044W	0	0	6.481015682	0	5.576966392	0	0	0	0	0	-0.123679534	0	0	0.463248048	5.469643645	0	-0.123679534	0
YBL045C	-0.256971587	-0.501873482	-0.624017974	-0.303290605	-0.646916794	-0.269662859	-0.542363814	-0.447545202	-0.287968967	0.376802397	0.306768891	-8.99E-02	6.16E-02	0.311244955	-0.504477487	-3.34E-02	6.02E-02	0.344309414
YBL046W	-0.371602087	0.334627786	-0.20522834	-0.123283206	-0.640490525	5.23E-02	0.777888619	0.895916054	1.280397023	0.273708904	0.464064275	-0.289108814	-2.362505401	0.71700464	-0.144581542	2.045875959	0.995222001	-5.614225187
YBL047C	-0.414915611	-8.22E-03	0.75680381	-0.158688019	0.156596062	0.762758618	1.119732765	0.371074546	0.804477282	1.126867515	0.243215969	0.891463431	1.338769001	0.727405611	-0.906421805	1.59417999	0.247925935	-1.481661186
YBL048W	-1.272568442	-0.582910054	-0.234975683	-1.020703402	-0.418098103	-0.755089687	0.753621014	0.185422672	2.183535484	-0.185722715	7.14E-02	-4.526762345	2.533973411	1.27060297	-0.559619041	0.586444341	0.741465408	0.688263815
YBL049W	5.02365594	5.45E-02	-5.323673943	0	-6.410101995	0.78923083	6.442333279	-6.410101995	-5.323673943	-0.896216098	0	-3.84869044	2.12304031	1.171890083	0.703415364	1.165457575	4.509001132	0.588728142
YBL050W	-0.169239864	0.188820958	-0.605958002	0.220180973	3.17E-02	0.326440199	1.293289819	0.848219312	1.812553165	-0.208683863	0.28569034	-0.307845377	0.182541322	0.167115954	-0.606924756	8.75E-02	0.351005932	-0.265932495
YBL051C	2.601641455	-0.267408228	-1.26E-02	2.634808557	-0.932671276	0.260851857	3.217660659	0.21141788	0.49903731	1.936673916	0.572588732	5.325116373	2.100320233	0.377518174	5.289071399	1.68330588	0.625988191	0
YBL052C	0.806259174	-1.138125211	1.420376145	0.836852333	-0.610743181	1.730337141	0.264310752	-7.22E-03	-5.645602038	2.051251803	-7.65E-02	-5.696687347	4.240433213	-6.73E-02	1.111758211	3.823418859	-3.95897431	-1.259268765
YBL053W	0.437680986	-6.73203009	-1.26E-02	0.245564194	-1.155063698	-0.465583069	0.131416482	-6.73203009	-7.715991366	-0.68976522	0.405512093	0	0.399880515	0.251743943	6.289071399	-0.82448876	1.036921292	5.877991174
YBL054W	-0.338944608	-0.243160682	0.129861003	-0.477552803	-0.052813639	0.520741994	-0.941718223	-0.764334574	-0.621552831	-0.896216098	1.185565609	-0.381555063	-5.269395996	-0.717324198	-2.417600037	9.83E-02	0.741465408	-0.75467968
YBL055C	-0.251921897	-0.401159617	0.368845845	-0.185867744	-1.418098103	0.467302735	0.203455547	-0.803689012	0.617432011	0.144425887	0.449906212	-5.986193964	1.251145136	0.13567339	0.35018315	0.301256793	0.265027364	-0.896698685
YBL056W	2.07E-02	9.89E-02	0.206729767	7.25E-02	0.254327239	-0.428861454	1.557591445	1.103201583	1.782782211	0.619704758	0.309934433	0.863449055	0.195354515	0.193640988	-0.84502126	0.111763895	0.045799443	0.490324438
YBL057C	-0.193740826	-0.238261883	-0.328085088	-0.160332651	-3.28E-02	-0.433161592	0.489277117	0.410489227	0.727856	-1.240170499	-0.347395045	1.753959908	-0.751428808	-0.613713934	0.693667388	-0.776125739	-0.065889514	0.582469151
YBL058W	2.93E-02	-4.17E-02	0.2379602	0.465669123	8.71E-02	0.799146299	1.977572086	1.827077178	1.635409752	0.553091304	2.59E-02	-0.15160529	-0.533005289	-6.24E-02	-0.144581542	1.234404929	0.408482125	0.225291839
YBL059C-A	-0.109140208	-9.61E-03	-1.285601756	-0.246203407	0.643302441	-0.483787665	-1.545063338	-1.182861059	-0.282128088	0.103783902	-0.010582713	0.360948715	-5.269395996	0.288161342	1.012959735	-7.67E-02	0.135744347	-1.597138404
YBL059W	-6.82E-02	0.639482367	1.572379239	0.821221681	1.318867491	1.467302735	6.17E-02	1.407815093	2.083999811	-1.011693315	-0.555388087	6.003188278	-8.55E-02	0.299749316	0	-2.239526259	1.063393503	4.63006366
YBL060W	-0.374018373	5.45E-02	8.70E-02	-0.424561977	0.886756478	-0.340052187	1.280430417	1.490277253	2.223063848	-3.56E-02	0.635809712	7.173113279	0.366965893	0.325744524	4.189535725	-0.617089053	0.86699629	5.215026161
YBL061C	0.208899648	0.370021692	-0.012583262	0.159628822	0.675011301	0.499011594	1.471101047	0.972230216	0.614514527	0.892279797	0.645309263	-1.845502163	-1.166466307	0.430581859	1.391471358	1.274500334	0.641160503	0.868836061
YBL062W	-1.69499262	0.1857644	1.057806066	-1.578185166	-0.350983908	1.232837481	-0.256163022	0.141028552	2.838887313	0.576271674	0.29378701	-0.745966489	0.430468835	0.550710889	0.440380959	-0.401583018	0.441905126	-0.896698685
YBL063W	0.45262222	-0.460053306	0.572379239	-0.34685962	-6.73203009	-0.269662859	0.647639392	0.670849499	0.891354733	-0.141328596	0.302007517	0	-4.362505401	0.533637376	0	-1.124049042	1.419537313	0
YBL064C	0.122612399	0.469557366	1.286075054	0.427269264	1.253279149	2.108848764	2.65287604	2.572874339	3.716268026	6.73E-02	5.05E-02	-0.803681987	0.909636672	0.759380142	0.440380959	0.68330588	0.855537175	0.743758928
YBL065W	3.645144317	-4.995064495	4.896053182	3.3982035	-3.06E-03	0	6.166698836	-4.995064495	5.729601848	-3.684433495	0	0.476425932	3.21896473	1.586927583	-0.614066825	-3.684433495	0	-5.696687347
YBL066C	6.130571144	0.469557366	2.15734174	6.256184495	-6.580026996	-5.323673943	6.918771323	0.170775896	2.575852907	-0.118608519	0.0125009	0	-3.169860323	0.841759671	5.289071399	1.460913459	-3.445607629	5.089495279
YBL067C	-8.78E-02	-1.530442634	0.572379239	-7.34E-02	0.844936302	-0.450235105	0.175872787	0.874382893	0.903427565	0.563215521	0.501538981	-3.526762345	0.292965311	0.674752153	-0.144581542	0.750420076	1.274897608	-3.526762345
YBL068W	0.17496404	-0.245040415	9.37E-02	0.377464741	-0.681132509	-8.41E-02	0.127258	-0.729688431	-3.46E-03	0.404953437	0.79128667	0.613929456	0.360079507	0.143969532	-0.422115518	0.170134062	0.193161378	0.73556953
YBL069W	-0.336500075	0.469557366	-3.17E-02	0.164017076	0.871408514	-0.025737277	-5.76E-02	1.136010477	0.064890988	0.17417323	0.241125275	-1.33092899	0.736571963	-0.1086583	-5.334117268	0.460913459	6.86E-02	2.705337329
YBL070C	1.931790056	-6.580026996	0	-2.976388666	-6.580026996	5.375939178	0.527345158	0.170775896	0	-2.684433495	0	5.8105432	-2.684433495	2.756852584	0	-2.684433495	2.187073038	0
YBL071C	-1.16E-02	0.344026484	-6.131028865	-0.936639137	0.219331817	-0.755089687	0.131416482	0.170775896	-6.131028865	-0.088861176	-0.835496007	-0.523574068	1.515357733	-1.121714453	2.314850077	0.378451298	-3.293604536	1.42522941
YBL071W-A	-0.168374105	-0.47599485	-0.391094885	-2.88E-02	-1.418098103	1.290424973	0.309344506	-7.96E-02	1.290450688	-1.185722715	0.376008099	-6.227202064	-1.166466307	0.259714654	-0.757558419	-0.920515648	0.193977613	-0.204820981
YBL072C	4.03E-02	4.12E-02	-0.020858365	6.54E-04	0.158342842	-0.15639216	-1.142917763	-0.668797763	-0.745013993	-0.444429513	0.165539668	-0.425770787	-0.273258038	0.152928648	-0.639712633	-0.445475592	-0.05904198	-0.310840935
YBL073W	-2.975100539	-0.752835055	1.74230424	-0.237148248	0.359509475	1.78923083	-1.794582937	-0.466654025	-5.323673943	1.425711997	-0.123679534	0	2.193429638	3.63317305	4.189535725	-0.33049992	2.326427909	5.717526501
YBL074C	0.124435134	0.317554272	6.703408104	0.521350507	-5.73203009	0	1.474877738	1.21141788	7.729601848	3.273708904	0.623935612	5.325116373	5.99340503	-0.951789451	1.382180803	1.875950958	0.441905126	3.951991755
YBL075C	1.154182478	1.639482367	0.15734174	0.480708523	2.669364738	-0.532697265	3.071665674	2.177202165	0.727856	1.525247671	-0.369832434	1.345181399	0.485610389	-0.681141861	-6.050324302	0.769035754	-1.480927013	-6.050324302
YBL076C	0.170932843	-0.290491841	-0.241695281	8.84E-02	-0.185924661	-0.318757409	0.493013117	-0.266016156	0.102649868	0.842551739	-0.042326991	-0.381555063	-7.48E-02	-0.154192076	-0.28374429	0.58192886	-0.22919063	-0.506752167
YBL077W	-0.799393185	-0.179945387	0.262039118	-0.667822379	0.783535758	0.098068925	0.509857731	0.911857598	0.975293551	-0.401451406	-0.412804935	6.588150778	0.248571192	7.86E-02	0	-1.524586972	-0.420806021	4.799988662
YBL078C	-0.252634515	-1.661687167	-7.411136784	0.737960576	0.145802782	0.701767988	3.719539323	2.27657056	3.362859184	0.366818308	-1.51E-03	-0.908237918	-2.90E-02	-0.177670859	-2.529245392	1.743847422	0.503305671	-0.750847819
YBL079W	-4.95E-02	8.85E-02	0.29227132	-0.195328073	-0.28685357	1.161199607	0.152600365	0.533345975	0.125819986	1.209578566	1.092611075	-4.334117268	1.769403355	0.522141737	-4.334117268	0.561842368	0.615934526	-0.119091107
YBL080C	-0.430780023	1.054519867	-1.234975683	0.263117088	0.259973802	0.829872814	1.240063206	2.018772802	1.920501078	-0.10480272	-0.147440013	0	0.177488094	0.54125056	2.967143304	0.345436241	1.095102363	6.022381083
YBL081W	-0.375993856	0.091045743	-0.84265826	-0.40117074	-0.179938366	0.222190237	-0.583401908	-0.228494288	0.798245328	1.374637812	0.31035486	1.798354027	1.228834974	9.85E-02	0.914312147	1.185279016	0.20924437	1.162195004
YBL082C	-0.261934479	0.691949787	8.70E-02	-0.111219875	1.253279149	0.547473083	0.253697078	1.136010477	0.920501078	1.083025342	-0.323596968	-4.986193964	0.864122013	0.134625301	1.681389058	0.723947865	0.571540407	1.451224618
YBL083C	-0.37191428	-0.212266674	0.542631896	-0.192169261	-4.10E-02	0.659947813	0.11718988	-8.96E-02	1.217482816	-0.381642925	0.705072375	-0.318754276	0.854844199	0.548136946	-0.383368402	0.197879053	0.627808627	-0.287488638
YBL084C	-2.24E-02	0	0.15734174	0.181864041	0	-1.532697265	0.431129843	6.94344797	-6.908636444	-3.947467901	1.022484988	2.113855853	-3.947467901	1.507642167	1.007421551	1.098343379	0.648356004	-4.696687347
YBL085W	0.417216884	0.359374448	-0.128060479	0.932776753	-7.497564836	-1.648174483	0.574650873	-0.969154366	-1.294511813	-1.311253597	-0.557962031	-3.111724846	-1.028962784	-0.371692706	-0.729544043	0.723947865	-1.843497092	1.103301315
YBL086C	0.754912294	0.469557366	-0.105692666	1.515790982	0.996939396	0.637227736	3.426818282	2.270311569	2.575852907	0.795661607	-0.113029982	0	-0.407474407	0.567584708	0	0.699073196	1.063393503	5.536954256
YBL087C	-0.153699214	0.148006496	2.55E-02	-0.279745424	-0.402090227	-0.205571555	-1.661330278	-0.711692002	-0.440095287	-0.345951218	-0.114820028	-0.130920156	-0.868644422	-0.281626765	6.03E-02	-0.561184125	-0.491536913	-0.229012304
YBL088C	0.601641455	2.054519867	-1.427620761	0.756799081	3.166864397	0.467302735	1.197196556	2.85527407	1.213282828	-0.896216098	0.64255129	2.369510728	1.292965311	0.700287245	0.507495154	9.83E-02	0.326427909	1.755378011
YBL089W	0.233445756	-0.097483227	-1.012583262	0.463155629	6.73E-02	-0.22457497	1.458632408	1.603735303	0.714050201	1.890380264	0.501538981	5.325116373	-2.90E-02	0.385245536	4.382180803	1.361377785	0.193977613	4.951991755
YBL090W	-6.82E-02	-0.981104043	-0.012583262	-0.206929359	-2.08E-02	0.467302735	-0.259251204	-0.502277935	1.1428935	-0.398716438	0.191471041	-2.652857085	-6.034930743	0.194759212	-0.951936464	-0.626549383	-0.314029704	-0.778054189
YBL091C	0.169541098	-0.119977865	0.349986818	0.325883071	0.208858486	0.309040651	1.059666179	0.943810744	0.867061819	-0.227595668	5.57E-02	0.122788978	-1.072684161	7.04E-02	0.807589933	-0.102675391	-1.95E-02	0.486629954
YBL091C-A	-0.82089989	-2.35E-02	-4.91E-02	-0.631956423	-0.344097522	-0.395193741	0.139419504	0.192309057	0.784439529	1.019952311	-9.08E-02	0.543540128	0.338769001	-0.191616466	-1.366973963	0.279306652	-0.110435953	-0.431035113
YBL092W	-1.92E-02	-0.160172296	4.79E-02	-0.224942116	-0.114054101	-5.23E-02	-1.339752943	-1.030966016	-1.310891556	-0.274054979	-0.017957875	-0.598616421	-0.193179453	-4.48E-02	-0.191801231	-0.482203978	-0.416685353	-0.174780218
YBL093C	-0.178709485	0.054519867	0.959402362	0.065405064	0.581901897	0.467302735	1.459280883	1.241165223	2.197341284	-0.311253597	-0.33996859	-1.067894584	-1.230596645	-0.401400099	-0.144581542	-0.438157632	-0.461351475	-0.21862678
YBL094C	7.62E-02	0.40244317	-0.620265839	-0.383169184	0.292395279	0.37419333	1.923273834	0.658876857	0.990890406	1.051251803	0.480977658	-5.526762345	0	-1.220278287	-1.559619041	3.697887977	-0.49460195	-1.57477059
YBL095W	-0.192198661	-0.060957351	0.724382332	-1.6477261	-7.110541713	0.104732655	-0.927849468	0.832906257	1.936442622	-5.854358497	0.220357228	-3.84869044	-5.854358497	-2.084239747	2.577884482	-0.528439297	0.35151889	0.36633572
YBL096C	-0.848084129	0.13046872	1.05E-02	-0.814516779	-0.103989513	0.320461346	0.550931978	0.783324228	1.405927906	0.766748915	0.454606642	0.792899597	1.12304031	-0.30688441	-0.446237242	0.132290711	-0.298427319	-0.766638145
YBL097W	-4.71335426	0	0	-2.31515076	5.992003891	0	0.375342064	0	0	-3.821937019	-1.057888428	0.601956814	0.418496193	-2.931034456	-2.604013161	-1.583480661	-2.931034456	-0.356130304
YBL098W	-0.517517345	0.054519867	0.387954668	-0.619407829	8.71E-02	-0.717121836	-0.841042248	-0.961418717	-0.652965783	0.103783902	0.200127903	4.588150778	-2.90E-02	2.40E-02	6.336377114	-1.808547216	-2.59E-02	5.536954256
YBL099W	-0.141150247	-0.58859944	0.343645291	-0.31307771	-0.589006202	0.22580149	2.98E-02	-0.393833241	-0.309504527	0.549140336	0.190388153	0.185524733	0.240670804	-5.31E-02	0.15458665	0.28396803	-0.381805967	0.071592455
YBL100C	-2.790675968	0.276912288	0.379734161	-2.037616785	-3.06E-03	0.926734353	-1.932086461	-0.729688431	1.575852907	-4.449968242	0.667004334	5.003188278	-4.449968242	-0.214823857	0	-1.404156961	0.615934526	3.215026161
YBL101C	-0.133798285	0.224444868	0.456902021	0.242844693	1.903829992	1.290424973	2.288157494	2.781273488	2.563469183	0.443633905	0.585347114	0.476425932	0.75239693	0.830979833	-0.855074925	0.708840972	0.718006436	0.392807932
YBL101W-A	1.020960566	-0.126052379	0.200410462	0.890896622	7.94E-02	1.052265235	1.341599639	0.743563682	0.268424382	2.81802942	0.366812169	-5.919079768	2.462890313	0.830979833	-0.536898965	2.853230881	0.983666311	0.103301315
YBL101W-B	0.866060737	5.45E-02	0.111048087	0.590931376	-5.43E-03	0.487410308	1.388750107	1.208458505	0.734925574	3.231644844	0.355254144	0.332036023	3.584731436	0.511380544	0.106957225	3.584024001	0.789597904	1.137248647
YBL102W	0.147698444	-4.17E-02	7.20E-02	0.4153308	0.382593088	0.364209242	1.419932215	1.102711621	1.614036101	0.526474974	0.290511878	0.218628175	-1.37E-02	0.227435111	-0.838478414	0.354785108	3.10E-02	0.36633572
YBL103C	-0.246547185	-0.752835055	0.309344833	-6.19E-02	1.581901897	-0.532697265	2.20960486	2.369847243	2.405927906	-4.821937019	0.129738575	3.59E-02	0.833533693	-0.469637756	-0.48561846	-1.99851816	0.558601351	-5.774689859
YBL104C	1.553278433	-0.360517633	-0.597545763	1.829899572	-6.995064495	0.756809352	2.684886435	0.270311569	1.695434523	-1.947467901	2.090503412	0.710891186	0.708002811	2.463248048	-0.910116288	1.750420076	0.419537313	-5.614225187
YBL105C	-0.290602365	-0.79347704	0.131806648	-9.01E-02	-0.780668183	0.306838063	0.60040862	-5.16E-02	1.158000392	1.936673916	0.405512093	-5.433652941	2.877927812	0.758703932	-0.729544043	1.68330588	0.836622641	-1.481661186
YBL106C	5.493141223	-0.267408228	-6.131028865	4.568128501	-5.73203009	0.981875908	5.918771323	0.533345975	0.183535484	-2.947467901	1.864943711	-3.526762345	3.408442529	1.922679667	-3.526762345	-2.947467901	2.441905126	-3.526762345
YBL107C	-8.15E-02	0.359374448	1.64637982	4.59E-02	1.079401556	0.467302735	0.566515755	1.490277253	1.742962893	-1.673823676	0.115594393	-4.334117268	-5.532430402	-0.273717546	1.369991631	0.132290711	0.203808622	0.617874487
YBL107W-A	2.33E-02	0.762395626	-7.84E-02	0.165369245	0.360893356	-8.68E-02	0.195221296	0.97784823	-0.443130196	-0.54487813	0.207734045	-0.460642812	-0.516878089	0.289675704	-0.99074179	-0.402958691	-0.199421498	0.334853735
YBL108C-A	-0.37170079	0.111103395	0.107710972	-0.798260005	2.55E-02	-0.283669717	0.573003875	0.670849499	1.130293463	0.15341467	0.264039667	-0.915891491	-0.444000283	0.31540258	-0.288971451	0.114737818	0.497046681	-0.350416653
YBL108W	-6.198781087	-1.167872555	6.896053182	-3.215615087	0.581901897	0	-1.280009764	-1.274008947	0	-4.684433495	-1.708642035	-4.986193964	-1.028962784	-1.708642035	-4.986193964	-1.276052135	-1.708642035	-4.986193964
YBL109W	0.330339433	5.464621861	-7.024113661	7.09E-02	6.992003891	-0.233136983	0.65287604	5.94344797	2.74E-02	-0.130681351	0.649930821	7.090651119	-5.269395996	1.726282454	6.082620522	-2.030939638	0.741465408	0
YBL111C	0.346827556	-0.282515121	1.119867034	-1.841219572	-7.995064495	0.467302735	0.630438651	0.533345975	1.027416282	5.806139306	0.618221961	5.003188278	5.240433213	0.612111434	1.382180803	5.853166203	0.644168207	5.437418582
YBL112C	0.737440672	-0.148694453	-0.482068545	0.791817671	-0.249343646	-0.559664313	1.000799343	0.163234347	-0.348959597	1.565363987	0.265547579	0.494573279	0.719779978	0.348477861	-0.667002577	1.563599123	6.90E-02	2.83E-02
YBL113C	0.278923491	0.458416808	0.402454237	0.703385191	0.854154832	0.659947813	1.125148004	0.978583712	1.156568437	0.642390767	0.328002726	1.846794382	0.064859239	0.249379699	0.112576297	0.870237307	1.062110537	0.360459154
YBR001C	-0.553636771	7.271976783	0.11294762	-0.398479144	5.992003891	7.87E-03	1.252485317	7.265376064	1.853386883	-3.362505401	-0.43694663	-5.111724846	-3.362505401	0.558405281	-1.729544043	-0.124049042	0.28203379	-2.481661186
YBR002C	0.495057486	-0.328808773	-0.302089879	0.760867106	-0.155063698	0.177796118	0.80110597	0.150017335	0.405927906	1.477242298	0.283802922	2.476425932	0.833533693	0.159855905	1.992921982	1.701921558	-0.162319276	-3.84869044
YBR003W	0.12301446	0.928988985	0.749257001	-0.16172839	0.499439736	1.11366578	0.636692554	1.363420973	1.204294044	0.609311935	-1.041946884	0.254033511	-0.707034689	0.238181492	1.025343459	0.511539532	0.507000155	0.543873906
YBR004C	5.73E-02	-5.04E-02	0.282872622	0.454236311	-1.443633195	-0.489628543	0.415836843	-0.907226616	-0.179034595	-0.650055511	0.359519976	0	0.188628652	0.405145094	5.630108317	0.57896922	0.702991261	4.63006366
YBR005W	0.301312897	0.224444868	0.341053693	0.533841451	0.778299109	0.235977189	1.391185134	0.648823192	1.557930999	-0.349727745	-0.78238467	1.476425932	-3.954962202	-0.130759592	0.601661866	-0.032126553	7.77E-02	0.67266696
YBR006W	0.588902343	1.054519867	0.349986818	1.663889621	2.581901897	2.183509769	3.05572413	2.796380381	2.686035825	-0.68976522	0.955917372	-1.611036909	1.399880515	0.40666452	-5.614225187	0.345436241	1.250479056	-0.814236525
YBR007C	7.104575935	0.054519867	0.572379239	7.420571313	0.581901897	-5.908636444	8.147590013	1.450883815	1.405927906	0	1.29378701	-2.526762345	0	0.785176143	-0.144581542	3.938896077	0.741465408	-2.526762345
YBR008C	-4.86E-02	0.902516773	0.456902021	0.340514732	1.429898803	1.01479053	4.347349216	3.515198628	4.244646999	-0.132283456	-0.168071346	-5.111724846	0.150007358	-0.414761428	1.128436952	-0.151529778	0.608198877	0.910656237
YBR009C	-0.207905589	6.07E-02	0.105304474	-0.55412017	-0.199263501	-0.671595371	-0.592146318	-0.413742494	-0.7329702	-0.387950329	0.110829743	-0.026659562	-0.490384148	-0.123871485	-0.732179103	-1.34000085	-0.557652804	-0.693996896
YBR010W	-3.87E-02	-5.32E-02	5.22E-03	-0.229137945	-5.00E-04	-0.50155489	-0.438567456	-0.140120764	-5.43E-02	5.79E-03	6.21E-02	9.14E-02	-0.456772211	-0.144798066	0.304008517	-0.500623365	-0.510370791	-0.295879423
YBR011C	-0.106387123	-0.130397849	0.120541821	-0.100741786	6.06E-02	-0.122476782	-0.381410844	-3.61E-03	-0.707413568	-0.218663989	-7.73E-02	-3.69E-02	7.33E-02	-0.169969621	1.47E-02	-0.107513674	-8.94E-02	2.34E-02
YBR012C	0	0	0	0	0	0	0	0	0	4.636214304	0	0	4.655470712	0	0	0	0	4.799988662
YBR012W-A	0.567633726	0.05759926	-9.71E-02	0.75103586	-0.533575321	5.53E-02	-5.50E-02	-0.633115171	-1.640422411	3.567067846	0.103031265	0.435783948	3.300020069	0.286875469	0.399738974	3.827407106	0.22558722	0.834243121
YBR012W-B	-4.78E-02	0.20731871	-0.199928736	-0.318498979	-0.396373332	5.11E-02	-6.64E-02	-0.157919575	-2.474183359	1.46769291	-0.148071472	8.14E-02	0.434481898	-0.156691995	0.348231112	1.770734951	-3.35E-02	-0.208940615
YBR013C	0	6.049584362	0	0	0	0	0	0	0	-3.532430402	-1.123679534	-3.84869044	-3.532430402	-1.123679534	-3.84869044	-3.532430402	-1.123679534	-3.84869044
YBR014C	8.81E-02	-0.512520726	-0.771575162	0.55060114	-3.96E-02	0.592833617	0.570158241	0.340700897	0.753851209	4.83E-02	0.316507087	-0.371570974	1.024476475	-2.22E-02	-6.66E-02	-0.179544155	0.436610827	0.688263815
YBR015C	1.065645803	0.10514594	0.180061816	0.814132256	-0.903524931	-1.81E-02	0.54064198	-0.229614828	-0.179034595	1.132353054	-0.190590965	-1.983005686	0.234071622	-0.363915355	1.039843029	0.6071342	1.54E-02	-0.356130304
YBR016W	-0.750168771	-0.667946158	0.170280795	-0.634251229	-0.214564709	0.901705559	1.556167993	0.774354074	2.672207971	-0.407178017	0.420265164	-0.266798652	-0.481031014	0.120966891	-0.796658239	-0.941988715	2.43E-03	-1.209288916
YBR017C	0.315933548	-0.360517633	8.70E-02	0.472862439	0.488792492	-0.414052769	0.598898419	0.533345975	0.524572402	1.075769526	0.584835792	-5.433652941	1.679988434	0.802049962	-5.433652941	0.667364336	1.04631999	-0.996234359
YBR018C	-0.778703326	5.049584362	-6.131028865	-1.841219572	7.576966392	0.244910313	0.444882998	6.265376064	-6.131028865	2.595636999	1.288183528	0	1.292965311	4.287367301	0	0.197879053	1.450107443	0
YBR019C	0	5.049584362	0	4.720131594	4.992003891	5.790976678	0	0	0	0.688746403	0.971858915	0	0.914453688	1.463248048	4.704108898	-1.017133838	-1.123679534	0
YBR020W	0.931790056	2.224444868	-5.645602038	0.158780428	3.041333515	1.14537464	1.164775078	-4.410101995	-5.645602038	2.496101325	-0.835496007	6.703627996	1.292965311	0.550710889	0	-1.362505401	-3.123679534	0
YBR021W	-0.347364015	0.054519867	1.124920262	-0.408260165	1.189584474	0.560412139	-0.905614249	-5.16E-02	-0.916000189	-0.358559312	0.164503993	5.325116373	-5.316701711	-0.844874247	3.382180803	-0.493282852	0.326427909	5.089495279
YBR022W	7.17E-02	-0.623552038	0.79477166	0.328705429	-0.833135603	0.341771853	0.19872241	-0.14472593	0.1428935	-1.896216098	0.386896415	0.990999105	0.515357733	0.396133852	1.217988537	0.420271474	5.46E-02	-5.334117268
YBR023C	1.349516643	-0.154933499	0.572379239	1.43254124	-0.379623956	-1.81E-02	0.836295399	-0.975667673	-8.131028865	1.951780809	0.93003874	0.923884909	-3.684433495	0.823143993	-5.986193964	1.980287618	1.404430421	-1.771167803
YBR024W	-0.227688158	-7.67E-02	1.74230424	-2.72E-02	0.450657363	2.222190237	0.946570454	1.054178138	2.929489862	-0.311253597	3.33E-02	-0.915891491	-5.449968242	-0.177670859	-0.288971451	7.39E-02	-2.72E-02	0.295946393
YBR025C	0.124911193	-5.03E-02	-0.02363845	8.37E-02	-8.37E-02	-1.34E-03	-0.782728351	-0.785101551	-0.627495096	0.292349901	-2.03E-02	9.79E-02	0.120074851	1.66E-02	-1.72E-02	9.54E-02	-4.81E-02	0.280605846
YBR026C	-6.82E-02	-0.267408228	0.494376727	0.207310322	0.107970708	1.173571532	0.648651454	1.137417299	1.681562348	0.290197026	0.145888315	1.376890259	1.341874912	1.07E-02	1.035990704	1.357819966	0.979625146	1.240804838
YBR027C	-0.19749296	-1.308050213	0.136280124	-3.50E-02	-1.780668183	-0.88633422	1.28E-02	-0.936139308	-2.11763405	0.892279797	-0.599428648	-5.696687347	-2.751428808	-0.819151683	0.385933175	0.153484933	3.10E-02	-0.744695592
YBR028C	0.8780188	0.770726901	0.944348016	1.108656948	-0.418098103	-0.160728488	0.66164625	-1.274008947	-1.681534936	0.482295525	0.554450512	1.061388433	1.086514434	0.386626767	-2.144581542	1.35E-02	-7.21E-02	-3.21862678
YBR029C	-0.153657646	-0.580715841	-0.376994688	-5.92E-02	-0.322520443	8.62E-02	-0.623122337	-1.264161161	-0.313964175	0.260652751	0.241580216	-1.523574068	8.35E-02	0.334514734	-0.286600547	0.125929211	0.361193327	0.190764156
YBR030W	0.38899701	-1.481533034	0.069878898	0.499173716	-1.106154097	0.772157316	0.667069922	-7.67E-02	-9.66E-02	1.229314784	0.024326335	-0.108536569	3.081461206	0.167792165	1.543474452	1.664446853	0.446009525	0.840266909
YBR031W	-9.97E-02	3.50E-02	-0.163887544	-0.336507074	-0.165591409	-0.31270334	-0.836420195	-0.685822546	-0.880785497	-0.164385539	-0.15732652	-0.485540936	-0.59646276	-0.606321799	6.19E-02	-0.20437294	-0.18769923	-7.29E-02
YBR032W	-2.150672104	1.376447962	1.250451144	-2.462707949	-5.995064495	1.14537464	-2.835224922	1.533345975	1.083999811	0.399239786	0.362443371	2.213391526	-5.821937019	-0.302286698	3.555858176	-0.676590065	-9.81E-02	1.688263815
YBR033W	-1.238134945	5.464621861	6.481015682	-0.355792745	0	0	0.164775078	0	7.314564349	3.051251803	0.164503993	6.003188278	0	0.463248048	0	2.823418859	1.326427909	0
YBR034C	-0.118967968	-0.243316422	0.127594396	-0.220858453	-0.551123522	-0.170127186	-0.81504704	-1.474148562	-1.623819438	0.628373785	0.118044682	-0.474664467	0.406622093	-0.65307607	0.655648946	0.267141715	0.221074909	0.47413901
YBR035C	0.369764367	0.848068989	0.59885145	0.480708523	0.871408514	0.689695156	1.673788726	1.699704361	1.673408216	-0.556366095	-0.192430551	-1.598862195	-1.00659497	-6.12E-02	-0.194334577	-0.36916154	-0.278434149	0.349941282
YBR036C	0.198223039	0.35791201	-0.252534055	0.328705429	0.156596062	-0.27744021	0.694242467	1.023151243	0.405927906	-1.011693315	0.180445537	-1.33092899	0.708002811	0.131266289	-0.466509637	0.601775995	0.641929735	6.15E-02
YBR037C	-0.268147514	0.417089946	0.572379239	-0.117211383	0.233978593	0.367767061	4.87E-02	-0.274008947	0.820965405	-1.655207998	-0.139502194	-5.526762345	0.496498705	-0.273717546	0.713399453	-0.468003443	-0.201951063	0.910656237
YBR038W	-0.69802668	-0.781981401	-0.764655748	-0.889114262	-0.203973298	-1.030196925	-1.864972265	-2.78858212	-1.594072094	0.836845042	0.141045021	1.061388433	2.083511946	0.638334755	-0.379046796	0.158350689	0.127119101	-0.518187062
YBR039W	-0.161169309	5.45E-02	0.476163924	-0.300594925	0.540081721	-0.357610559	-0.289040749	0.262043953	-0.300340891	0.982246089	-0.281249526	-0.211630062	-1.064586693	-0.157003203	1.056331152	0.853789308	0.363490003	0.415245321
YBR040W	3.908178722	-6.217456917	0	0	-1.225453025	0	4.503733824	-6.217456917	7.729601848	0	0	1.476425932	0	1.171890083	-1.526762345	0	0	-1.526762345
YBR041W	-4.08E-03	0.054519867	0.318622647	9.75E-02	4.76E-02	0.761033938	0.249243304	0.462956647	1.095587785	0.781855807	0.439511041	0.476425932	-0.291997189	0.785176143	-4.50E-02	1.308910365	0.980252268	-6.02E-02
YBR042C	1.02E-02	-0.486048515	0.250451144	0.636703723	0.041333515	1.408409046	0.567091337	-0.407760336	1.668962311	0.546727398	3.27E-02	-5.526762345	0.877927812	-0.384748858	-4.144581542	1.065775517	0.256038581	0.495618737
YBR043C	0.289342061	-6.580026996	-0.690655167	0.86475833	-6.580026996	0.204268329	2.867195161	2.88698293	2.344527361	0	0.486432088	-3.111724846	4.655470712	0.141319953	-3.111724846	5.282850478	0.226892235	-1.481661186
YBR044C	-0.19749296	0.469557366	-1.234975683	-0.168309372	-0.588023105	-0.755089687	0.889915237	0.363420973	-7.95E-02	0.688746403	0.100373656	1.476425932	-0.362505401	0.463248048	2.440380959	3.045875959	-2.72E-02	-1.526762345
YBR045C	3.908178722	-0.682445728	-4.908636444	2.983166	1.259973802	1.204268329	6.825661919	0.21141788	1.405927906	0	1.334428995	-5.227202064	2.655470712	-1.123679534	-5.227202064	2.823418859	-1.123679534	-5.227202064
YBR046C	0.356287885	-0.308050213	1.572379239	1.133889252	1.659904409	2.052265235	3.641361418	2.88698293	4.653855419	0	-2.81E-02	4.35089505	6.240433213	0.711175562	-3.111724846	3.823418859	0.326427909	1.103301315
YBR047W	5.645144317	-0.138125211	4.896053182	6.527486516	-0.833135603	5.790976678	9.598251422	3.056907931	10.37345804	1.425711997	-1.250533506	6.588150778	3.292965311	-2.123679534	3.382180803	0.875950958	1.54882033	0
YBR048W	-8.30E-02	-0.176503522	9.66E-03	-0.357090751	-0.486205549	-0.089664136	-1.262486937	-0.9491052	-1.594072094	-0.191173429	-0.221239199	-0.15931366	-0.511182433	-0.239823983	-7.60E-02	-0.384303482	-0.42967391	-0.337331682
YBR049C	0.427317474	0.253828675	-0.216116656	0.285493362	-0.472545887	-8.02E-02	1.429497834	-0.314650932	-0.841999608	5.595636999	-0.373152793	1.798354027	4.877927812	-0.356179706	0.314850077	4.460913459	-0.290956069	-1.896698685
YBR050C	-2.391426165	-1.360517633	4.896053182	1.006777334	-1.418098103	6.5983316	0.527345158	-0.14472593	7.051529943	1.010674498	0.279981211	0.306500931	4.199855907	-0.536751952	-4.696687347	1.197879053	-0.673572091	-4.696687347
YBR051W	0	-0.852370729	6.896053182	2.3982035	-1.324988699	0	0	-5.16E-02	0	2.636214304	0.288183528	-0.430464663	6.462825634	1.171890083	-1.051472138	4.238456359	2.672499865	-5.433652941
YBR052C	-0.432366274	-6.68E-02	0.193867616	-6.14E-02	0.119558683	0.574217939	0.738597022	1.193859509	1.377913529	-1.105669463	-0.288430114	0.601956814	-1.109133132	-0.536751952	0.253967834	-0.709011543	-0.728019875	0.344309414
YBR053C	0.440486663	0.252459244	0.349986818	0.64922533	0.85199106	0.829872814	2.203216155	2.132383661	2.524572402	4.72E-02	-0.13888815	2.061388433	1.466994711	0.234623673	3.855418458	0.699073196	0.753849133	3.858188817
YBR054W	-0.042898855	0.284001713	-3.77E-02	0.499481327	-0.188616257	0.779246741	0.336522816	1.960767199	0.940264333	-0.122808508	-0.250533506	1.406036604	-1.548336943	0.881749403	1.077810879	0.494080323	1.074448692	1.710983892
YBR055C	-0.504309058	0.469557366	-0.498010089	-0.287965931	-0.225453025	0.598547268	-0.268296344	0.84146827	1.013610483	2.148178022	0.938944293	0	2.75239693	7.33E-02	0	1.045875959	0.622820912	5.877991174
YBR056W	0.215096857	0.362642162	-0.48651445	0.448781881	-3.06E-03	0.68142754	2.152571529	2.163396365	1.971525081	-0.616108179	-0.350069179	6.588150778	1.07057289	0.204329751	6.289071399	0.437829846	-3.03E-02	5.215026161
YBR057C	2.253718151	0.115920411	0.15734174	1.814132256	-0.482228441	-0.532697265	2.812747377	0.331712114	-6.908636444	0.991309173	0.308094847	0.891463431	0.193429638	0.081377413	-1.729544043	0.460913459	0.315200654	0.325693736
YBR058C	5.33E-02	-0.471548945	-0.501621343	0.154875973	0.055833085	5.23E-02	0.75252002	0.648823192	0.331927324	-0.600760214	0.682971082	2.535319621	0.920996534	0.501722196	0.518383471	0.060375529	1.071170854	0.518338814
YBR058C-A	0.187519662	1.50E-02	-0.266157338	3.28E-02	-0.218160533	0.241743034	-0.767514694	-0.13694858	-0.318437652	-0.720267309	5.82E-02	-9.68E-02	-0.437976495	5.37E-02	-9.80E-02	-0.501353894	0.515653466	-0.272847171
YBR059C	-0.71532892	-7.410101995	-1.105692666	-0.613374595	-9.62E-02	0.715230248	0.474233821	0.781273488	1.312818501	-0.185722715	1.208898113	0	-3.821937019	1.440527972	0	1.774071344	0.200897027	5.437418582
YBR060C	-0.875564866	0.417089946	5.78E-02	-0.73018826	0.944471976	1.14537464	-0.209620436	0.632881648	1.253924812	0.551242879	0.431290534	0.990999105	-0.166466307	0.13567339	-4.334117268	1.701921558	-0.400553597	0.103301315
YBR061C	-0.375098639	-0.775555132	0.517931455	-0.138522219	0.389256819	-3.97E-02	-0.949468539	-1.14472593	0.236002904	-0.12838954	-0.487572703	3.061388433	0.253436947	-0.41122107	1.855418458	0.125929211	-4.55E-02	2.103301315
YBR062C	-0.35293942	-0.347578577	-0.216116656	0.394644633	0.542373532	1.052265235	1.842077751	1.923805451	2.158000392	0.145604078	0.218951777	-0.466990539	1.079971588	0.29886123	-0.329006113	0.711320256	0.649834933	0.014033977
YBR063C	0.289342061	-2.35E-02	-2.128060479	-0.015942742	0.503899385	-0.425782061	1.953609913	0.98585818	2.229050143	-4.011693315	-1.99E-02	0	1.399880515	-9.31E-02	0	-6.96E-02	0.455161223	5.799988662
YBR064W	-1.437443753	0.832127445	0.572379239	-1.362456475	-6.217456917	1.730337141	-0.178923639	1.725991053	1.891354733	-1.311253597	0.242506505	2.476425932	-3.947467901	0.54125056	-1.526762345	0.290988457	-3.293604536	0.103301315
YBR065C	5.78264784	7.464621861	-5.323673943	5.3982035	7.313931986	-5.323673943	7.378202942	6.750802892	2.865359524	3.051251803	2.610111623	-6.050324302	2.655470712	2.756852584	-0.761252903	0	0	-6.050324302
YBR066C	-0.496544265	0.180050749	0.337913985	-0.76140699	0.370397791	0.14537464	-0.596982977	-1.118730722	0.784439529	-1.596655816	-8.06E-02	1.122788978	1.095025934	1.78E-02	-3.083180997	-0.551470266	0.574355422	-0.25033564
YBR067C	-0.405659916	0.694448827	0.684272119	-0.909009662	-0.550009779	0.607624023	-0.183148225	0.765708685	0.524980577	-8.69E-02	-0.221729477	0.456662677	-0.821843218	-4.55E-02	1.161557667	-4.97E-02	0.355231938	1.040620082
YBR068C	0.383539334	0.177376614	0.225928825	0.532708425	0.299502166	0.922306641	1.89897587	1.250946244	1.305233906	0.576636037	-0.057888428	2.093097293	1.043351421	3.54E-02	1.620953204	0.7119128	-8.61E-02	1.553962724
YBR069C	0.577551252	0.247164945	-0.313162036	0.655304964	0.289120147	5.67E-02	0.245998874	-0.127167559	6.40E-02	0.318103023	0.233925394	-2.084289022	-6.32E-02	0.202244178	-1.326784873	-0.278558991	0.184175326	-1.255779779
YBR070C	0.744911922	1.090143776	0.79477166	1.154053597	1.686238556	1.204268329	0.692768767	1.703270976	1.236002904	-0.311253597	-5.79E-02	6.8105432	0.360079507	0.480321561	6.240161799	0.84118554	0.934110486	7.022381083
YBR071W	1.356287885	0.121634062	0.926016194	1.151167244	0.71314643	1.341771853	1.951842986	1.047919148	1.236002904	1.207213492	-0.294927625	0.550426514	-5.571958766	-0.148186664	0.81694431	-0.163577406	-0.791966792	-2.144626199
YBR072W	1.640673109	-0.635140013	3.20980916	2.021189992	0.808410426	4.384840575	2.786511746	2.843686096	5.415911994	4.051251803	1.749466494	0	7.655470712	3.048210549	4.189535725	5.630773781	4.026867627	7.022381083
YBR073W	0.154182478	0.561479855	0.894307334	0.647234948	0.333974383	0.990864691	1.623104141	1.239614772	1.798245328	-0.426730815	0.465673528	-5.111724846	1.177488094	0.655893126	1.025343459	1.903431694	1.021573328	-0.159733091
YBR074W	0.582044017	0.100323556	-0.637074127	0.743742929	-0.465403818	-0.349833208	0.190310171	-0.51395974	-2.80352546	2.826249927	-0.631137508	-0.33092899	3.430468835	2.71E-02	-0.251496746	2.801950377	-0.290243451	0.202836988
YBR075W	0.087359765	-0.11831673	0.395501477	0.194055903	-0.284831573	-0.233136983	-0.545903824	-0.56286934	-0.594072094	0.911138824	0.477094224	1.476425932	7.06E-02	0.123761582	0.118452864	0.975486632	0.729783603	1.481812938
YBR076W	-4.976388666	0	0	-4.976388666	4.992003891	0	0.401814276	4.94344797	0	-4.449968242	2.864943711	7.003188278	0.790464971	-0.123679534	4.189535725	-2.626549383	-0.123679534	0
YBR077C	0.291118123	-0.67130517	-0.224087367	0.606239405	0.109833452	0.422908615	1.985451379	0.861968722	1.570987152	-1.118608519	-0.491541605	0.254033511	-1.028962784	-0.518373423	0.295991049	-0.165869218	-1.151619388	0.722211147
YBR078W	0.471934053	0.17855091	0.111604061	0.1415008	5.08E-02	0.211005614	-0.266158704	-0.590550495	-1.078271618	1.247556616	0.280477506	-0.927964323	1.719832654	0.238779972	-0.271862206	1.364921546	0.337752825	-0.335440445
YBR079C	-6.82E-02	-0.271840475	-0.246508079	-5.65E-03	-0.596901256	-0.677570895	-0.814516864	-0.815382179	-0.718767842	0.539690594	0.605076585	-7.656045362	0.467799113	0.283166432	-0.881547136	0.295407128	0.412157783	-0.778054189
YBR080C	-0.119348792	-1.76E-02	-0.292691181	-7.65E-03	0.952270347	-0.205122607	0.847837021	0.533345975	0.540857486	0.89519728	0.369323785	-6.526762345	0.499416189	0.929333153	-0.33722662	0.862011767	0.691712373	1.02E-02
YBR081C	1.272826974	0.682551089	0.124920262	0.854774241	0.444398373	-0.632232939	2.292879904	-0.118730722	0.820965405	0.203319576	-1.647869003	3.334406927	1.601087607	-1.497223588	1.66277338	-0.709011543	-1.969027974	-4.526762345
YBR082C	2.07E-02	-0.105009963	-9.43E-02	9.10E-02	0.466093444	0.204268329	0.733995289	0.698405221	1.322026648	0.531854725	-7.83E-02	-0.44282187	0.198729242	-2.55E-03	-0.575082159	1.74E-02	-0.153127551	7.22E-02
YBR083W	-1.030735238	-0.245040415	0.15734174	-1.433795257	-0.248173102	-1.21076917	-1.135619855	-0.881691524	-0.786717172	0.801221132	0.345076239	-1.224013786	-0.916488054	0.117072407	-6.227202064	-0.526147486	-0.297528723	-1.597138404
YBR084C-A	-1.03E-02	-8.09E-02	-0.322950694	-0.313439717	-3.15E-02	-0.49429499	-1.170585723	-0.815803589	-1.200357294	-0.365005771	-0.156637425	0.465600464	-0.328639033	-0.15989339	4.27E-02	-0.469439199	-0.485439399	-1.06E-02
YBR084W	-0.29665141	-0.544942204	-5.03E-02	-0.362708013	-0.570101197	-0.923156742	-1.981204227	-2.110510215	-9.923586785	1.801957013	0.378628799	1.097914309	0.585146063	8.99E-02	0.855418458	0.327330304	-0.685160065	-2.597138404
YBR085C-A	0.59397206	0.299632364	0.500229453	1.313755088	1.659904409	1.10975073	3.191874916	3.325352933	3.037060588	-3.13E-03	-0.41627071	0.868743355	0.578719794	0.723483821	0.140820677	0.492622318	1.148090668	1.673156923
YBR085W	3.404277828	1.212061144	1.124920262	2.95163578	0.788352774	1.019843758	2.205417063	-0.845165648	0.958468929	-5.169860323	0.551527116	0	1.07057289	-1.915263575	3.382180803	-0.843941123	-1.374011809	0
YBR086C	0.280757404	-0.115405135	0.395501477	0.181028261	0.371334911	0.290424973	0.317891792	2.64E-02	0.512843109	0.512896568	0.231378837	1.113855853	-2.052809525	0.30773047	1.440380959	1.022029217	0.488923376	2.103301315
YBR087W	0.065807404	0.56266677	-0.012583262	5.70E-02	0.259973802	-2.46E-02	7.35E-02	0.685349068	1.123528175	6.49E-03	0.156726643	1.006940649	-1.230596645	-0.294551049	-0.729544043	-0.255293575	-0.197780561	0.688263815
YBR088C	0.443018377	0.272943386	0.874563399	1.298629013	2.015888499	1.581702107	1.720369842	2.022730816	2.37047907	0.514248672	0.454010611	-0.703483158	0.274586782	0.300817583	-0.195207615	0.244595552	-0.112555286	-0.650343021
YBR089C-A	0.185657187	0.168852542	0.637967581	0.231615417	0.210807745	0.532891076	-0.124242075	2.09E-02	0.405927906	-0.229459506	-5.58E-02	-0.366032791	-0.444000283	0.059654082	-0.21566464	-0.282746788	-0.516653507	-0.387685038
YBR089W	3.645144317	-4.410101995	0	5.646131013	3.041333515	7.250408296	6.619211041	2.85527407	7.314564349	4.051251803	1.579541493	-5.919079768	0	0.878285547	-0.729544043	1.238456359	-1.708642035	-2.704053607
YBR090C	0.295480676	0.426488644	1.131806648	6.78E-03	7.94E-02	0.389300223	0.237838541	0.905314752	1.617432011	-0.296754027	1.847768568	-0.349544668	-0.429500713	0.517695832	-0.906421805	-1.361088239	0.362953785	-0.658538948
YBR091C	-0.22690769	-0.218498628	0.749257001	-7.57E-02	0.247482858	0.191668292	0.299934662	0.198926936	1.130293463	-0.533646018	0.201029869	0.17686565	-5.491788418	-1.48E-02	-1.33722662	-0.299135749	4.10E-02	-0.98980809
YBR092C	0.140691025	0.136982027	2.81E-02	-0.611256988	-0.64757995	-1.107391431	-2.806896198	-2.466654025	-10.45295696	0.198607448	0.237260336	-1.54E-02	9.13E-02	-7.33E-03	0.806508857	0.166170193	0.11504848	0.633816031
YBR093C	8.82E-02	0.125073146	-0.234975683	0.288579287	-0.106536724	-0.447908177	-1.311078422	-2.048177442	-2.426089071	0.175379749	0.241493145	-9.70E-02	0.588029977	0.461992257	1.0545411	0.215931343	0.321957898	1.64531167
YBR094W	0.111113756	0.357082637	0.572379239	5.89E-02	0.259973802	0.274657657	0.473305318	0.948383474	0.493390747	-0.354322319	0.769366052	3.061388433	-1.209535029	0.47819839	0.788304262	0.312050073	1.039145957	1.550760292
YBR095C	0.494726251	-0.945480133	-0.334511357	0.613434906	1.259973802	-1.117659766	2.257738098	1.459345393	2.253924812	1.273708904	-0.899626344	-4.111724846	2.485610389	0.187613605	-4.111724846	0.975486632	-0.258534592	0.518338814
YBR096W	-0.12971521	0.443291711	0.117813375	2.35E-02	0.391379991	0.287596713	0.201799773	0.61993366	0.801336598	-0.343675075	0.387942225	1.171571351	-0.57439692	0.207518443	0.808875872	-0.178496826	0.599193853	0.996386111
YBR097W	0.236644638	0.147629271	0.365928361	-0.222704512	-0.324988699	-0.85462536	1.68780983	-5.16E-02	1.306392232	-0.574288003	-0.494459089	0	0.708002811	-3.443642547	0	0.197879053	0.419537313	3.951991755
YBR098W	-1.553636771	0	-4.323673943	6.78E-03	7.313931986	-4.323673943	1.112307659	4.94344797	-4.323673943	0.858671404	2.334428995	-1.526762345	2.99340503	1.27060297	-1.526762345	-1.539086541	-0.258534592	-1.526762345
YBR099C	0.553278433	1.317554272	0.20980916	0.698655039	-5.73203009	-6.493598944	4.184457444	3.603735303	2.820965405	-0.249853052	0.284798227	0	-4.886067357	-0.738385813	4.382180803	-0.399683485	-0.258534592	4.215026161
YBR101C	-0.107098957	-0.637357838	0.38393415	6.78E-03	0.744173326	0.467302735	2.56708091	2.228491393	1.768497985	0.189644639	0.790252109	-1.27846157	-7.090425855	0.470983697	-2.092114122	-0.237259652	0.515189553	7.63E-02
YBR102C	0.650019088	-0.752835055	-6.51E-02	0.725006366	-1.810415526	-0.170127186	2.080943488	0.141028552	1.846500497	0.148178022	1.057588789	-4.334117268	-4.362505401	0.610089436	-4.334117268	-0.124049042	0.841001082	-0.119091107
YBR103C-A	0	0	0.894307334	2.3982035	0	-5.323673943	3.918771323	0	-5.323673943	2.80422362	0	2.854937555	4.515357733	0.586927583	1.340845285	0.612916552	0	-3.84869044
YBR103W	0.194824462	0.054519867	-0.84265826	0.729243359	-0.588023105	-3.02E-02	2.664848682	1.450883815	1.213282828	-4.754822823	0.464064275	2.476425932	0.708002811	-0.107908653	-4.111724846	-0.931403964	0.288953204	-4.111724846
YBR104W	0.209324032	-0.11053938	0.657268137	0.446198992	0.581901897	0.467302735	1.141162521	0.967748799	0.820965405	-0.426730815	0.434593157	-2.047136024	1.177488094	-0.164783175	-2.083180997	-0.365057142	-0.645557715	-0.719820923
YBR105C	0.236047125	1.054519867	4.19E-02	0.56216672	-3.06E-03	0.766863017	2.270569742	2.144780687	2.834771204	0.807390899	0.143130343	0.274792071	-1.251355205	-0.197950038	-3.083180997	0.172932696	8.03E-02	-1.420260641
YBR106W	3.83E-02	2.31E-02	0.064977721	0.104511393	-0.140988512	4.85E-02	-8.17E-02	-0.134577975	0.2773437	-1.08E-02	0.104092477	0.448176455	0.141584203	0.326085816	1.78E-02	-0.214547908	0.164445409	0.123146126
YBR107C	-0.497053242	1.054519867	-1.012583262	-0.264524687	-0.740026198	-0.702622267	0.719990236	1.796380381	0.557930999	0	0.901469588	-3.84869044	0	0.54125056	-2.466509637	4.40838136	0.96385783	-3.84869044
YBR108W	7.74E-03	-0.360517633	3.479269835	0.119252064	-3.06E-03	3.37419333	2.415923875	1.703270976	4.106367624	-2.011693315	-0.899626344	-1.270807997	-2.90E-02	0.109611093	-2.891815472	-2.239526259	0.890328794	-0.544396941
YBR109C	9.00E-03	0.105658716	0.141744885	-4.90E-02	0.574446092	8.95E-02	0.786956798	0.939057682	1.365475862	-0.436784479	7.96E-02	0.095176746	-0.764750186	-0.104640939	0.581402495	-0.249579924	0.334041093	1.88E-02
YBR110W	0.509098985	0.338312833	-0.491751099	0.862387425	0.380268035	0.403172397	1.719990236	1.257711532	1.969828791	-0.655207998	0.54697363	0.329584544	1.833533693	-0.299712755	-0.454921663	0.586444341	0.816753536	-0.9440044
YBR111C	3.57E-02	0.168176648	5.42E-02	0.194404338	0.337665086	0.23867836	0.240063206	0.568392922	0.776765601	-0.375862679	-9.18E-03	0.138257196	-0.519664553	0.117751482	3.73E-02	-0.188658123	0.326427909	-0.155432954
YBR112C	-0.716282488	-0.128344191	-0.375153341	-1.03306293	0.143780784	-0.117659766	-0.878366549	-0.215115258	1.043357826	0.284356148	0.128880084	1.563888773	0.801112215	-0.519264525	-5.526762345	-1.19E-03	0.314650741	0.910656237
YBR113W	-3.71335426	6.634546863	-4.323673943	-3.71335426	0	-4.323673943	-3.71335426	0	-4.323673943	4.373179898	0	3.383316528	5.240433213	1.586927583	1.855418458	0	0	-3.526762345
YBR114W	8.56E-02	1.1857644	1.024891444	0.91366793	0.581901897	0.541303316	2.53184655	1.755738396	2.158000392	-0.311253597	0.880711027	7.003188278	0.292965311	0.764417583	3.704108898	0.290988457	0.688997988	5.089495279
YBR115C	0.391221675	-0.119509533	0.719220627	0.877142054	0.122470278	1.017499817	1.970288654	1.673827198	1.183535484	1.340823099	0.358882039	-0.398043186	0.748644795	0.463248048	-3.604013161	0.677405279	0.450416626	-0.548775382
YBR116C	7.38E-02	-0.360517633	2.572379239	0.575061094	-5.410101995	2.274657657	1.128795781	2.233785693	-4.323673943	-3.532430402	-0.642850929	6.703627996	-3.532430402	-2.22E-02	4.841612422	-0.293974043	-0.480927013	6.089495279
YBR117C	0	-4.995064495	0	3.720131594	-4.995064495	0	5.503733824	0.533345975	0	-3.684433495	1.288183528	1.213391526	-3.684433495	2.171890083	-4.111724846	-3.684433495	0	-4.111724846
YBR118W	-9.18E-02	0.121687032	-0.100178905	-8.59E-03	-0.115409356	-0.192443357	-0.252053832	-8.58E-02	-0.49196071	-0.34789468	-0.164070842	-7.71E-02	-0.301725126	-0.184145494	0.125016722	-0.421010511	-0.12835417	-0.072634521
YBR119W	0.705019195	5.45E-02	-0.427620761	0.68484924	0.581901897	0.882340234	1.300574296	0.911857598	1.236002904	-0.218144193	-0.541048648	2.798354027	1.086514434	-0.198583216	2.025343459	9.83E-02	-1.032258736	1.42522941
YBR120C	-0.422392237	-1.530442634	2.49E-02	-0.653736199	-0.740026198	0.306838063	-1.148765231	-0.373544621	0.85844011	-0.489590838	0.204767864	0.891463431	3.66E-02	0.350037438	1.685493456	-0.228385702	-0.153565032	1.887572624
YBR121C	-8.20E-02	-0.257758058	-0.111147096	-0.116262276	-0.153450847	1.74E-02	-0.911660989	-1.178027905	-1.000064454	0.402084938	0.385345963	0.136939466	1.045952923	0.216929788	0.344165643	0.108767522	-0.269422908	0.193499124
YBR122C	-0.276318139	-9.13E-02	-0.35362018	-0.546242274	-0.164341511	2.67E-02	0.368146563	0.22522368	0.912887894	0.454281149	-2.15E-03	1.239386735	-2.90E-02	-0.178560313	-0.488535943	-5.37E-02	-0.18191331	0.673617039
YBR123C	-4.65E-02	-0.896570533	-1.515083602	6.78E-03	-2.276079099	0.467302735	1.591475495	0.62956129	0.903427565	0.496101325	0.264039667	1.113855853	1.408442529	6.19E-02	-0.812006203	0.378451298	-0.300354767	-6.281649848
YBR124W	2.434290397	0.539946694	0.572379239	-2.976388666	-5.73203009	-1.340052187	0.527345158	2.118308476	1.183535484	-4.532430402	-1.420458507	-5.614225187	0.12304031	0.200213642	-1.910116288	-4.293974043	-1.708642035	-0.524729908
YBR125C	0.405721245	-0.661687167	0.765024317	-3.39E-02	0.228264942	0.981875908	2.001276346	1.17970902	1.846500497	8.30E-02	1.118700304	6.003188278	1.864122013	1.048210549	3.967143304	0.604648936	1.469385863	6.27391985
YBR126C	7.64E-02	3.52E-02	2.30E-02	0.254188216	0.482366223	0.882340234	2.296339606	1.74747078	1.607561767	-0.137486529	-0.454488679	-0.367923197	-0.149257017	0.113214616	0.293104696	7.51E-02	1.14E-02	0.338679378
YBR127C	7.51E-02	3.92E-02	-2.84E-02	0.150098185	-0.102270208	-0.159690017	-0.236587484	-5.16E-02	-0.655348435	0.153365931	0.253226081	-0.224013786	0.227611573	0.271992984	-0.633517155	0.247461082	0.518748458	-0.313684456
YBR128C	3.908178722	0.469557366	0	2.983166	-6.580026996	5.790976678	6.442333279	-0.636579027	7.051529943	-2.362505401	-0.572461601	1.360948715	2.292965311	0.463248048	-2.26005876	1.335382577	1.004499814	-1.012175903
YBR129C	-5.37E-02	-0.186488233	0.65984208	-0.452654284	0.688817101	1.052265235	0.452577389	0.640261179	-0.594072094	-1.426730815	-0.43694663	0.476425932	-4.062945119	-0.908720729	1.270455957	0.699073196	-0.103256366	1.103301315
YBR130C	1.67E-02	-0.119509533	1.370745378	0.405326711	0.9298252	0.698628281	0.909215793	0.801834811	1.130293463	0.723511821	1.062056724	-0.983005686	0.394844925	0.62799281	-0.434088159	0.299758667	-8.34E-02	-0.655690586
YBR131W	-0.988039595	0.676008243	1.15734174	-0.36761818	-0.118537822	-4.73E-02	0.179421854	0.832906257	1.891354733	-4.821937019	0.673517641	-0.611036909	0.833533693	1.317397182	-1.424689461	-0.335553147	-3.824119253	0.539400429
YBR132C	-1.439768806	0.832127445	-0.427620761	-0.599246782	1.298108931	0.204268329	-0.611552948	2.047919148	1.405927906	1.231888728	0.185565609	0.128502629	2.163682294	0.306522544	-0.822653447	0.769035754	0.560893163	-3.61E-03
YBR133C	-1.772471373	0.113413556	-0.534535965	-1.601268779	0.318867491	-0.170127186	-0.575465648	0.196310988	-2.401427016	2.404953437	0.259661226	1.338922408	-4.169860323	0.153563549	-4.986193964	0.926577031	0.390558246	-1.771167803
YBR134W	0	-1.819949251	5.481015682	0	-2.877529722	5.790976678	0	-0.341123143	8.430041567	-1.947467901	2.334428995	5.003188278	-1.947467901	-0.123679534	2.967143304	1.612916552	-0.123679534	0
YBR135W	0.516752557	9.63E-02	0.521753166	0.363470847	-4.61E-02	0.516212335	0.677587793	0.146322852	-1.45205309	0.062561239	0.803104458	-0.803681987	0.050108787	0.47954986	0.812349736	0.412704366	6.34E-02	-0.984161527
YBR136W	2.154182478	0.469557366	-4.323673943	1.814132256	-4.995064495	2.467302735	2.586238847	1.755738396	-4.323673943	0	-1.250533506	0	0	0.785176143	3.967143304	3.40838136	6.34E-02	0
YBR137W	0.596041467	-0.138125211	0.349986818	0.918550151	0.389256819	0.907875326	2.464881071	1.976289471	2.642967103	0.366818308	-6.18E-02	-6.227202064	0.386074716	0.10896458	0.476906835	1.723947865	0.179586521	0.103301315
YBR138C	1.594755069	-0.573511356	-6.131028865	1.328705429	-0.335635943	0.244910313	2.264310752	-1.232188771	0.598572984	1.826249927	-2.81E-02	1.292001361	-2.684433495	0.832481858	-1.98108281	0.875950958	0.404430421	-3.540554875
YBR139W	0.423448837	0.997936338	-0.357231433	0.408639445	0.835658489	-4.73E-02	1.603966439	2.061724947	1.213282828	0.326176324	-0.537659718	-0.386070544	-0.461922191	-0.166036784	0.818892582	0.936980391	0.126324759	0.562732933
YBR140C	0.268217721	-0.39293911	-0.147512842	-7.87E-03	-7.71E-02	0.414835315	1.047735657	-0.286081779	1.299012702	1.236234198	0.500107025	0.891463431	-1.407474407	0.79885108	0.270455957	0.699073196	1.558601351	2.218778532
YBR141C	-0.355091091	0.40244317	0.572379239	5.33E-02	-6.869533613	0.467302735	-0.35899806	-1.341123143	-0.179034595	-0.362505401	-0.642850929	5.325116373	-0.362505401	-1.344106874	0	3.197879053	-3.931034456	0
YBR142W	-2.51E-02	-0.110110835	-0.055651984	-0.125925203	-0.18363285	-3.52E-02	-0.669052055	-1.051616526	-9.66E-02	0.968854322	1.296532387	1.690550737	1.655535391	0.389247467	0.255956387	0.943065154	0.535014531	-6.170618535
YBR143C	-0.237638576	-0.179491638	0.296961109	-0.126265009	-0.216799714	-0.155134471	-0.960665542	-0.73742408	-0.657081892	0.390306661	-0.055762127	0.397570511	0.307464881	-0.241453697	0.558217449	0.218137892	-0.2995414	-0.251615192
YBR144C	-1.653172444	-5.410101995	0	-1.578185166	1.389256819	6.112904772	-6.435820285	-5.410101995	0	3.010674498	0.93003874	0	-1.947467901	1.141319953	2.382180803	1.612916552	-2.445607629	0
YBR145W	0.784721669	-0.337797556	1.384306891	1.105041351	-3.78E-02	1.870267402	0.943970654	0.84146827	1.043357826	-0.198778868	7.21E-02	-7.549130159	-0.216048336	0.641845352	-0.997024354	-0.675290925	-0.327247342	-1.334103998
YBR146W	-0.135324139	-0.383601246	-0.31799627	-0.375838687	-0.640490525	5.23E-02	-0.45635303	-0.858971448	1.60E-02	-3.87E-02	0.582424001	0.283780854	0.158315785	0.4918172	-0.974656541	0.160253981	0.397732943	0.910656237
YBR147W	-6.82E-02	1.276912288	4.896053182	0.963708613	2.166864397	6.790976678	2.194769819	4.407815093	8.89952685	0	1.873146028	-4.986193964	6.240433213	2.908855677	0.203341761	4.993343861	3.952607784	-4.986193964
YBR148W	2.908178722	-1.752835055	1.349986818	4.568128501	0.862009816	1.829872814	5.619211041	0.310953554	0.183535484	3.373179898	2.486432088	-4.986193964	4.240433213	-1.708642035	-1.604013161	0	-1.708642035	-3.356130304
YBR149W	0.090912562	1.08E-03	0.858683424	0.420539805	0.607897105	0.992393779	1.418860528	1.438486789	1.602964753	-0.279544737	-0.160118211	-1.881126072	0.324674171	-0.201961706	-0.109816124	0.750420076	0.456735931	0.3896055
YBR150C	3.645144317	1.376447962	6.217981277	4.983166	1.903829992	0	2.918771323	-4.410101995	0	0	-0.835496007	3.003188278	0	1.337717166	3.704108898	0	1.615934526	3.951991755
YBR151W	-0.51958929	0.260970744	4.19E-02	-0.164494093	1.07E-02	0.226294635	0.391993305	0.476762447	0.349344377	0.144425887	-0.548056288	0.476425932	0.623113913	-0.448621042	-0.197048962	0.474588396	-7.73E-02	-8.93E-02
YBR152W	4.645144317	-7.110541713	0.250451144	5.720131594	-0.118537822	-0.85462536	6.619211041	-0.582131242	0.668962311	-1.362505401	1.486432088	4.003188278	-1.362505401	1.141319953	0	-1.362505401	-2.445607629	0
YBR153W	-0.1219812	-0.308050213	-0.930121102	-1.09E-02	0.935538851	-0.160728488	0.897713608	0.611348487	1.566392578	-1.147754865	-6.68E-02	0.891463431	-5.00636159	-0.337443144	1.729887576	-1.308473613	-0.843497092	-0.159733091
YBR154C	-0.225432967	-6.41E-02	6.18E-02	-0.162802896	-1.296791807	-0.167047793	-1.572584641	-1.090090674	-0.53962431	-0.215675937	0.208559173	0.113855853	0.351068266	-0.338525842	0.122898769	0.2710889	-0.236338846	0.325693736
YBR155W	-2.55E-02	-0.267408228	-0.642633652	0.125584764	5.35E-02	-0.162747655	-7.01E-02	-0.83749172	-9.29E-02	0.318377953	1.137196647	0.169764594	0.265484575	0.350773319	-0.944282892	0.235493345	0.54882033	-0.927725581
YBR156C	0.375396708	-0.752835055	0.934949318	0.610848658	1.68143757	-6.131028865	-2.90E-02	4.79E-02	-6.131028865	-2.481178599	-2.81E-02	2.476425932	-4.532430402	-0.951789451	-2.526762345	-0.593534325	1.014483903	2.42522941
YBR157C	1.603167309	-1.589336323	1.331371139	1.441714391	-0.892029292	0.936788018	0.901740673	-0.940585213	0.290450688	0.632162875	0.196212853	1.476425932	0.914453688	0.982622207	-4.84869044	0.699073196	0.439436871	-0.63366428
YBR158W	-0.327092706	-0.543739457	-0.260970892	-1.409646705	-1.328301433	-1.687975491	-1.341591086	-1.775406731	-1.886853844	0.290197026	0.325186842	0.126841494	-4.15E-02	-0.364985604	-1.988930672	-2.075139442	-2.657083968	-2.200479434
YBR159W	-6.82E-02	0.181277009	6.18E-02	-3.47E-02	0.116939172	0.306021828	-0.796443279	-5.90E-02	-0.972583718	-0.147754865	-3.51E-02	-0.902085691	-0.291997189	-0.555208857	0.440380959	0.194026727	-6.97E-02	0.235751611
YBR160W	0.514205875	0.305063328	0.709882763	0.788830818	0.396346243	0.495871887	1.601727354	1.067682403	1.644714765	8.61E-02	0.122275758	-0.745966489	0.18334082	0.278508168	-0.836459247	0.118311796	0.353908645	-0.406373059
YBR161W	0.355597765	1.054519867	0.894307334	0.349665048	1.669364738	0.582779952	0.491721248	1.233785693	1.521405123	-5.062945119	0.919391496	-0.307845377	-1.407474407	0.63317305	-1.191887257	-0.124049042	1.41389075	-2.850894996
YBR162C	2.25E-02	-7.41E-02	-0.327553806	-7.34E-02	-0.293707241	1.537312456	-0.528302872	-0.446286227	-0.393478263	0.314931566	0.245069475	-8.96E-04	0.822514692	6.33E-02	-0.818595231	-0.62968909	-0.173367208	-0.603502309
YBR162W-A	-0.237016663	-0.182180391	-0.275617668	-0.376395666	0.264711721	-0.087912423	-0.977543751	-0.175422727	0.344527361	-0.827174453	0.168070608	0.485585931	-0.440860575	-5.54E-02	-0.795346101	-1.01511467	-0.202500557	-0.409959721
YBR163W	-0.130494222	0.552019526	-2.128060479	-0.857567566	0.401329651	0.854325858	-0.336999743	3.08E-02	1.612378783	1.132353054	0.423890622	1.283780854	-5.00636159	-2.66E-02	-0.559619041	0.138985364	0.123336044	0.103301315
YBR164C	2.43E-02	0.212061144	0.304446034	0.28066226	1.07E-02	0.257085027	0.275327567	0.533345975	0.381265851	-0.481178599	-8.01E-02	-1.760613265	0.193429638	-0.105263932	-0.488535943	-0.406448773	-0.50315696	-1.693165291
YBR165W	7.15E-02	-0.733976028	-1.35362018	0.124134285	3.44E-02	0.126265817	1.655929364	0.98585818	0.479928487	0.629852714	-1.99E-02	6.325116373	-2.90E-02	-5.13E-02	0	-0.680442391	0.455161223	5.089495279
YBR166C	-0.178033221	0.145667755	0.109407263	0.243129698	0.758779659	-1.035197606	0.139740889	1.199608578	0.377358753	5.13E-02	-4.25E-03	1.891463431	0.186050107	-0.445986488	1.914312147	0.156058877	0.202599322	1.273226316
YBR167C	-0.268907294	-2.57E-02	0.15734174	-0.050555841	0.542373532	-5.88E-02	0.527345158	0.681444614	1.093983899	-0.481178599	7.31E-02	0.39842342	-0.291997189	-0.1601886	-0.585154133	-1.071581622	0.266127399	0.31480542
YBR168W	0.321736575	-0.337797556	-0.543097979	0.608227958	-7.802419417	0.766863017	1.369803881	-1.858971448	-7.024113661	3.67E-02	-5.42E-03	-1.796592562	-4.821937019	0.337717166	-0.754635024	0.116959057	-0.258534592	2.08E-04
YBR169C	1.71314977	1.054519867	1.309344833	2.292179553	0.411976895	0.204268329	4.360235172	3.385788787	2.727856	-5.00636159	7.14E-02	1.961852759	-5.00636159	0.592531065	2.233930081	-1.30E-02	1.49635291	2.173690643
YBR170C	5.061073073	-0.530442634	1.11294762	5.877142054	1.084402237	1.914761712	8.719637972	3.35777441	4.389439783	0.482295525	0.971858915	-5.774689859	0.971037216	0.95801274	-5.774689859	1.523649214	1.009954244	-1.337271277
YBR171W	-0.161319348	0.259634297	-4.54E-02	-0.172488714	0.112416613	-8.43E-03	0.365726976	0.839154404	1.017657316	-4.40E-02	0.268008569	-1.304933781	-1.205285556	6.79E-02	0.263883303	0.143234837	0.248866926	-0.154496443
YBR172C	-4.65E-02	-0.179945387	0.724382332	-0.230261863	-0.418098103	1.104732655	0.389841634	-0.203619619	-6.493598944	1.351711416	-0.226686764	-5.433652941	1.292965311	-0.904483736	-0.244117216	0.612916552	-0.580462687	-5.433652941
YBR173C	-3.49E-02	0.469557366	0.78810793	0.513737323	1.61164924	0.870658429	2.309164988	2.689850461	3.206619097	-0.329175505	0.233545638	0.476425932	0.275043403	0.200213642	2.314850077	0.580495074	1.034824351	1.595154411
YBR174C	-2.390138038	0	5.896053182	-4.71335426	0	0	-1.209620436	5.52841047	0	-3.362505401	-1.835496007	1.838996012	-3.362505401	0.785176143	1.633026037	-3.362505401	-2.123679534	-4.334117268
YBR175W	1.409837353	0.490618981	-0.427620761	1.428241103	0.886756478	0.351825517	2.948808926	1.615808135	1.659684498	-0.726291096	-3.71E-02	-5.227202064	2.100320233	0.431539188	1.199372859	-1.124049042	0.610220875	-1.22E-02
YBR176W	-0.195321861	0.054519867	0.778830116	-0.813673245	-0.640490525	0.766863017	0.737268227	0.664590508	1.512843109	-0.574288003	1.87E-02	6.703627996	-0.87695969	-0.23719167	4.967143304	-0.293974043	0.500457309	4.951991755
YBR177C	-0.61611035	-1.108418704	-0.503971647	-0.139872525	-0.489888786	-0.547647607	0.386620133	0.113631988	0.478440405	0.345444657	-0.123229182	0.476425932	0.74155537	-2.64E-02	-0.496883286	0.234744347	-5.07E-02	-0.377324526
YBR178W	5.130571144	-5.410101995	6.481015682	5.305094095	1.903829992	7.112904772	5.825661919	1.85527407	7.051529943	-2.362505401	-0.513567912	-5.227202064	1.292965311	0.463248048	-3.84502126	-1.124049042	2.385321598	-0.597138404
YBR179C	-0.546863542	0.169997084	-0.675548275	-0.294089145	-2.003060604	0.611692644	0.963444273	2.305935479	1.912887894	0.618357075	0.392772981	0	0.222575983	0.141319953	0	0.390524131	0.656576511	3.951991755
YBR180W	-1.700478159	-5.995064495	-4.323673943	-1.487987357	-5.995064495	-4.323673943	-0.519960557	1.118308476	-4.323673943	0	0.623935612	0	0	-2.123679534	3.704108898	0	1.326427909	0
YBR181C	6.14E-03	9.14E-02	-0.301728528	-0.28045229	0.109186121	-0.353486213	-1.45120336	-0.781304954	-1.017809289	-0.259518865	-0.142236021	-0.300906507	-0.58508196	-0.281425641	9.04E-02	-0.285144509	-0.245778584	-0.371379131
YBR182C	-1.390138038	-7.410101995	2.510978694	-1.73018826	0.282341615	1.341771853	-0.716580425	0.440236571	1.628320327	-1.559181111	0.418260586	6.8105432	0.745477516	0.347770831	6.189535725	-0.564621633	0.995222001	3.215026161
YBR183W	-0.96129474	-1.447980474	-0.25769576	6.78E-03	-0.698206023	-1.532697265	-2.17309456	-0.384191865	-7.323673943	-0.606709481	-1.33E-02	0.528893352	0.386074716	0.320507876	1.385933175	9.38E-02	1.09237257	1.348413812
YBR184W	-1.068209944	-5.73203009	-5.323673943	-1.578185166	1.429898803	5.23E-02	-0.735689248	-5.73203009	1.990890406	-2.362505401	0.749466494	-2.611036909	2.292965311	-1.708642035	-5.614225187	-2.362505401	-1.708642035	-5.614225187
YBR185C	-0.465545441	0.054519867	-0.164586355	-0.277790233	-7.71E-02	0.315299641	-0.212592003	8.59E-02	0.405927906	-0.10480272	0.343474134	0.698818353	-1.407474407	0.289916445	1.518383471	0.634942858	0.353394957	1.766266327
YBR186W	0	0	5.896053182	3.720131594	6.799358813	0	4.240699418	0	7.314564349	-4.684433495	0	6.588150778	0.555999717	0	0	-1.861014636	3.187073038	0
YBR187W	-0.142333198	0.146713565	-2.07E-02	-0.252997794	-0.367724581	-0.453841845	-0.869933495	-1.022616654	-1.262450603	0.21926112	-0.036469444	0.149261189	-0.514389611	-0.358046065	0.426374101	0.151336467	-0.20663349	0.071592455
YBR188C	1.138240934	-0.208514539	6.703408104	1.034258071	0.697379114	7.697867273	2.09369198	0.755738396	8.977529362	-0.076788343	0.767168496	0.798354027	1.20550247	-0.484284532	-0.144581542	0.110416212	-0.553990475	-2.896698685
YBR189W	-0.126825069	0.228167954	0.16699191	-0.175700717	0.246952309	-0.499200353	-1.652032175	-0.930285632	-1.555852772	-0.457104464	2.98E-02	-0.386070544	-0.284091991	0.056324365	-9.77E-02	-0.774640211	-0.382643679	-0.059966605
YBR190W	-2.508782535	1.791485461	1.894307334	-3.241150179	2.456371015	-0.117659766	-2.261150737	2.270311569	2.521405123	0.795661607	-3.293604536	2.476425932	1.762450595	-0.706676953	1.729887576	-1.017133838	-0.843497092	-4.111724846
YBR191W	-9.70E-02	0.080153593	-0.31826713	-0.248202732	-0.062165147	-0.569902258	-1.70156057	-0.984604558	-1.451839563	-0.415945878	-0.433762543	-0.359607359	-0.11340638	-0.528982978	-0.565090019	-0.232825388	-0.208517515	-0.403026531
YBR191W-A	-2.18E-02	0.282788854	0.14812321	-1.96E-02	-8.22E-03	-0.169106531	-1.659700113	-0.367118352	-2.188253125	-0.255344856	-0.378831412	-3.19599941	-0.425122273	-0.588343684	-1.173150694	-0.813567474	-1.352770662	-0.194084596
YBR192W	0.794286533	0.054519867	0.709882763	0.69030367	-1.003060604	0.467302735	0.840503043	-0.314650932	1.405927906	0.340823099	8.20E-02	0.739460338	-4.169860323	3.03E-02	1.703415364	1.112990155	0.378895329	1.951298221
YBR193C	-0.586340936	-0.267408228	0.20980916	-0.37547023	-0.570101197	0.467302735	0.839289164	0.85527407	1.1428935	0.229314784	-0.157424102	2.891463431	0.708002811	-0.489446237	1.970895675	0.223874261	0.226892235	1.605801655
YBR194W	0.417216884	5.45E-02	1.987416738	1.229169756	1.429898803	0.467302735	2.478435557	1.018772802	3.1428935	1.84628768	1.700556894	1.080497256	-4.062945119	1.533637376	-1.788437732	0.17551124	1.119977032	-6.170618535
YBR195C	0.661142467	-0.530442634	-6.323673943	1.313438673	1.318867491	-0.21076917	1.408700661	1.363420973	2.405927906	3.636214304	0.849002168	0.360948715	4.977398807	-1.536751952	-2.84502126	0	0.326427909	-5.227202064
YBR196C	0.211146213	0.196991655	1.52E-02	9.81E-02	4.60E-02	0.032937877	-0.579815772	-0.598051914	-1.340904718	0.70341179	9.41E-02	-0.244598118	0.531845856	-4.05E-02	0.615284454	0.623929545	4.19E-03	0.358298401
YBR197C	-0.5917719	-0.332503256	0.934949318	-0.487037278	0.194878774	0.981875908	0.722601449	0.96944509	1.405927906	0.795661607	0.688065949	6.462619896	2.051957212	0.107104238	0	0.699073196	-0.673572091	6.022381083
YBR198C	0.785241393	-0.360517633	-0.465095466	0.645377799	-0.932671276	-6.32E-02	2.242839222	0.766006732	1.027416282	0.408638484	3.44E-03	-1.026074408	0.868467483	-0.438571558	-0.144581542	8.62E-02	-0.179463021	-0.283721808
YBR199W	0.568353754	0.624835591	0.14353594	0.734011391	0.344862699	0.861581674	1.875701378	1.270311569	1.702909643	-1.770685216	0.219999106	-1.026074408	-1.751428808	0.282675802	-6.614225187	1.116959057	-0.376371082	-1.524729908
YBR200W	-0.343844386	5.45E-02	1.446848357	-0.642315504	0.974219319	0.689695156	0.46321482	1.440236571	1.628320327	-0.655207998	-0.288008211	1.978926273	0.94901091	-0.192797551	0.914312147	0.116959057	0.625988191	0.605801655
YBR201W	-0.145025541	1.501978844	-0.128060479	0.158780428	1.581901897	-0.425782061	0.974091517	2.028110667	1.09780561	0.290197026	0.28268542	-0.449573486	-1.565015684	0.391098262	-0.392509056	0.602932464	0.266556453	1.281638556
YBR202W	-2.29E-02	-0.665372214	-0.375153341	-0.481722327	-0.766021407	-3.97E-02	8.13E-02	-0.186546106	0.236002904	1.496101325	-0.368928207	0.228498419	-3.947467901	-0.536751952	-5.774689859	1.420271474	-6.26E-02	-0.822698104
YBR203W	2.516752557	0	3.15734174	2.94537679	0	0.467302735	0.527345158	0	-4.908636444	-1.362505401	1.366137855	5.588150778	1.292965311	1.948674875	4.841612422	2.460913459	2.373733624	3.215026161
YBR204C	0.566140584	-7.10E-02	-1.749548856	0.894884454	0.084402237	-6.63E-03	2.337772914	1.648823192	1.716268026	-9.97E-02	0.540013128	2.168303637	0.366965893	0.646112105	-0.675096259	0.83747681	0.798798583	0.724789691
YBR205W	0.290421034	-0.975227477	0.603406135	0.558915988	0.289120147	0.265668874	6.13E-02	-0.174473274	0.274683372	-0.371795139	0.633989277	1.016994314	0.190603594	0.610805237	-0.867047567	0.06116583	0.258256406	-0.853629963
YBR206W	-0.18294216	-0.311907688	0.203145429	-0.101514268	-9.35E-02	0.285695928	-0.408524505	-0.253924701	0.152171313	-1.043557814	0.294014726	0.175256397	-3.071607121	2.95E-02	0.567072964	-0.401158633	5.54E-02	0.124059875
YBR207W	-0.250413275	-0.945480133	-7.15E-02	0.211597126	-0.17017059	0.578334047	1.721517706	0.340700897	1.516959218	-0.088861176	-6.85E-02	-3.111724846	-0.122072188	-0.261117509	2.270455957	0.290988457	-3.96E-03	3.162195004
YBR208C	1.03132573	-0.452440122	0.282872622	0.479530332	-8.164989497	-1.407166383	1.43619727	0.100386568	-2.053503713	0.876373406	-6.68E-02	-0.593963396	1.292965311	-0.232745765	-0.288971451	2.80E-02	-0.331598054	-2.704053607
YBR209W	0	6.049584362	0	0	0	0	0	0	0	0	0	5.003188278	0	0	0	0	0	5.330503378
YBR210W	-7.46E-03	0.395556784	-0.70772868	0.313108574	-7.71E-02	0.549764895	0.197639712	0.484436374	0.318465064	8.73E-02	0.372612189	0.775986214	1.081461206	0.128829009	-0.597093747	-0.335553147	5.34E-02	0.103301315
YBR211C	-0.523889427	-6.410101995	0.894307334	-0.823297664	0.581901897	-0.532697265	0.942382657	1.703270976	-6.323673943	1.536743309	-5.42E-03	-0.523574068	3.877927812	-0.384748858	-3.526762345	0.361377785	-0.553990475	1.562732933
YBR212W	-0.106011976	-0.360517633	0.299360745	-0.221847041	-3.06E-03	0.364209242	2.196841169	1.294158311	1.905498915	1.798370894	0.494977197	-4.111724846	2.7999253	0.539746186	-4.111724846	1.856842135	9.45E-02	1.605801655
YBR213W	-0.436597349	-2.115405135	-0.20522834	-1.442530067	-0.128591486	0.467302735	-0.53493912	6.39E-02	0.1428935	-0.311253597	0.234893321	1.254033511	-3.362505401	0.664881909	-5.334117268	-3.362505401	-0.121031068	-2.119091107
YBR214W	0.889969881	1.198909776	0.320840472	1.563994845	1.503899385	1.18099855	4.162933732	4.168061511	3.860103799	0.865624165	0.197293928	1.523731647	0.856866197	0.671356243	0.306079867	1.619175543	1.264306197	0.719972675
YBR215W	-0.157477282	0.426488644	-0.515083602	-0.145225759	-0.335635943	-0.450235105	0.741469963	0.253238056	-1.096572435	-1.896216098	-5.79E-02	1.863449055	2.795465652	0.356332844	-0.26005876	9.83E-02	0.303344296	-5.227202064
YBR216C	-0.316137457	-6.217456917	2.379734161	0.116401826	-6.217456917	2.052265235	0.951842986	2.185422672	3.405927906	-1.770685216	0.259661226	6.703627996	-3.821937019	-0.138202575	0	-0.583480661	3.69E-02	1.63006366
YBR217W	0.569219977	-4.410101995	7.703408104	0.96613535	1.581901897	5.790976678	2.13877987	2.992777594	6.314564349	4.751691522	3.747615146	-2.526762345	0	2.908855677	2.177346553	2.238456359	3.324576561	-2.526762345
YBR218C	0.669399567	0.430487801	0.166058957	0.722984368	0.657003352	0.454127346	0.991453264	0.406813569	0.352488647	0.214815215	-0.215486559	-0.128436126	0.912143527	0.246756228	-0.942088678	0.328019188	-0.337522888	-0.694205821
YBR219C	6.24E-02	0.530957911	-0.597545763	0.21828144	0.450657363	-0.587145049	-0.111773113	-0.289776263	-1.763997096	0.41311196	0.734819718	0.269975055	1.017330869	0.418853929	-9.73E-02	-0.188179379	0.478431002	-2.481661186
YBR220C	0.618632171	-5.24E-02	0.373070431	0.71531452	0.581901897	0.267993927	0.398611844	-0.466654025	0.259086517	0.688746403	0.401543191	-5.614225187	1.756912411	0.39285872	-0.325153788	0.995249886	0.371515799	-0.524729908
YBR221C	0.585266296	0.086462759	-0.27414628	0.590027437	0.549235708	-0.193210799	0.904671491	0.32523778	2.00E-02	8.98E-02	0.117603018	-0.956533475	0.253436947	8.50E-02	-0.334684425	-9.10E-02	3.49E-02	-0.378567693
YBR222C	-0.275723189	0.165551179	0.116699755	-0.387698842	-1.76E-02	-0.163463456	0.271197138	-0.586948259	-0.272144	1.45E-02	-4.37E-02	-4.111724846	0.52357824	-0.193267714	2.914312147	-0.398671422	-0.212730902	2.605801655
YBR223C	-2.068209944	-0.530442634	0	-1.118753548	-4.995064495	6.5983316	0.942382657	1.270311569	6.729601848	0	3.334428995	5.003188278	5.462825634	3.163687766	0	4.560384453	3.82892825	4.951991755
YBR224W	-5.391426165	0	7.3554848	-0.292782947	0	0	-5.391426165	0	0	-1.17E-02	-5.42E-03	0	0.762450595	-1.706676953	0	-0.737025919	-3.293604536	0
YBR225W	5.645144317	-4.995064495	0	2.3982035	1.318867491	0	7.503733824	-4.995064495	7.53695677	0	-0.835496007	4.588150778	4.240433213	-0.384748858	4.189535725	3.560384453	-3.293604536	0
YBR226C	1.739144979	-1.360517633	1.102893956	1.006777334	-6.410101995	1.204268329	2.642822375	0.340700897	1.557930999	-1.481178599	3.90E-02	0	-5.532430402	-0.384748858	2.382180803	-0.593534325	-0.969027974	5.215026161
YBR227C	0.27971336	-0.147113995	-0.312143544	0.26981174	0.228264942	0.204268329	1.049766192	0.533345975	0.628320327	1.911138824	0.164503993	-0.398043186	2.582471929	0.27060297	-5.986193964	1.349882146	0.49635291	-2.034202209
YBR228W	-0.687119776	-1.323991757	1.74230424	-0.664599918	-7.110541713	1.637227736	0.933970417	0.292337875	3.106367624	-2.362505401	-0.636187198	1.154497837	-2.362505401	-1.291639454	-0.659154715	1.963413799	-1.428459593	-5.84869044
YBR229C	0.28894664	1.376447962	-0.70772868	0.461781241	0.581901897	0.964802394	0.543464823	1.288233477	-0.359606841	0.496101325	0.420843747	-3.111724846	2.380428153	0.832481858	1.270455957	1.335382577	0.81946792	0.840266909
YBR230C	0.499474566	-3.115405135	-1.302089879	-0.215615087	-0.588023105	-0.407166383	-0.235615645	-0.134078686	0.268424382	-0.686293028	-0.460284488	-0.523574068	-2.497111619	0.108817314	0.329349646	-0.329163472	-8.39E-02	0.487965165
YBR231C	0.668755651	-4.50E-02	0.484916398	1.614459912	0.922938814	0.379839894	2.510067166	1.533345975	1.903427565	-0.93016343	1.771161565	4.003188278	-0.811371348	0.758703932	5.469643645	0.150125921	2.009954244	5.951991755
YBR232C	-1.19749296	5.45E-02	2.642768567	-0.73018826	-1.418098103	-0.269662859	-0.280009764	-6.410101995	0.668962311	-3.454211551	-1.057888428	2.476425932	-1.113027048	0.240855627	-1.466509637	-2.682044495	-2.931034456	-4.84869044
YBR233W	0.294360136	1.861874789	-1.334511357	0.545197249	2.166864397	-0.632232939	2.626880831	4.177202165	1.820965405	-4.886067357	5.09553845	-5.433652941	-4.886067357	5.631321702	-5.433652941	0.439851843	5.222696947	-3.803589281
YBR233W-A	0.443290395	0.639482367	0.697910121	6.69E-02	2.166864397	0.177796118	-0.857318692	1.703270976	-0.468541212	4.148178022	0.486432088	3.061388433	5.292965311	-0.214823857	-3.526762345	2.460913459	0.385321598	-3.526762345
YBR234C	0.332888365	7.50E-02	0.191775237	0.515790982	0.738021099	0.508525397	1.042842839	0.95865181	1.619331544	-0.271064507	0.212713086	-1.419738257	0.440069605	0.354176349	-0.784405978	0.247549196	0.249721736	0.591800976
YBR235W	-0.606305839	-0.623552038	-1.105692666	-0.939783407	-0.833135603	0.167742453	8.48E-02	0.781273488	0.575852907	0.437207636	-0.212059358	0	0.234071622	-0.576280316	5.469643645	0.554022863	0.486208353	5.717526501
YBR236C	-0.144708081	2.41E-02	0.224455935	5.34E-02	0.551528248	0.284438678	1.132485541	0.676303929	1.261537996	-0.50765081	0.635394727	0.196318013	0.599068439	0.525175797	-1.424689461	9.46E-02	0.31796633	0.539400429
YBR237W	-0.111278665	-6.410101995	-5.645602038	-8.07E-02	0.166864397	0.467302735	1.46225013	0.85527407	8.40E-02	4.051251803	0.874997376	-2.526762345	2.655470712	0.173741431	2.555858176	4.697887977	-3.583111153	-2.526762345
YBR238C	0.847958466	-0.544117571	0.476163924	0.637543525	-0.753701135	0.905423847	-0.217397787	-0.671012524	-8.277870253	1.972539369	-6.06E-02	0.154497837	1.676293951	0.2751757	-0.881547136	1.306585312	-0.290956069	-4.84869044
YBR239C	-2.175125147	-1.267408228	-0.427620761	-2.993222666	0.13444292	0.341771853	-0.92245776	-7.31699259	0.820965405	0.629852714	-0.445549488	7.462619896	-5.00636159	-0.750876757	5.630108317	-6.75E-02	-0.361628085	4.437418582
YBR240C	-0.848084129	3.098913986	1.272818957	-0.643036311	0.166864397	1.274657657	1.323331266	1.925663398	0.405927906	-1.244139401	-0.889943791	0	0.485610389	6.59E-02	6.137068306	-1.124049042	-0.843497092	0
YBR241C	-0.96129474	5.786549956	-0.105692666	0.652112453	7.576966392	-0.532697265	2.196139249	8.750802892	2.213282828	0	0.211809708	0	4.655470712	0.200213642	0	5.697887977	1.589462315	5.536954256
YBR242W	-1.118836017	-1.628289957	-0.93458075	-1.429739892	-1.541480519	-0.895267345	-1.678559141	-1.590036441	-0.648519878	-4.06E-02	0.437522488	0.756533851	-0.224882993	0.304550302	-0.093955469	-1.39E-02	0.680064864	0.340340512
YBR243C	-0.20206569	0.26751359	0.389515182	0.389497113	0.514787701	0.802905767	0.75494587	0.359316575	0.598572984	1.054874302	0.342421786	0.583341136	1.324674171	0.260261026	1.012959735	0.471560703	-2.59E-02	0.65078911
YBR244W	0.281732528	1.30244738	0.224455935	1.888940844	2.196611741	3.017499817	4.406628077	4.103201583	4.738124336	-1.896216098	0.194877642	-2.693499069	2.99E-02	0.212439945	-5.696687347	1.905698301	0.816233177	0.255304408
YBR245C	-0.214430684	0.325821888	0.370745378	0.107471334	0.678117212	0.403172397	1.185728728	0.260327481	-0.795705956	3.858671404	0.819855822	-0.956533475	1.292965311	0.813745295	-1.729544043	4.603871413	1.704939532	-1.192154569
YBR246W	0.739144979	-9.23E-02	0.465464035	0.53033929	-0.050366319	-0.433161592	1.344968415	0.533345975	1.242429173	-0.181193057	0.394801613	-1.108536569	-0.434955143	0.102658333	0.794017913	-1.91E-02	-0.374011809	0.766266327
YBR247C	-6.95E-03	-8.63E-02	-0.133335421	7.12E-02	-0.14392314	-0.187785852	-1.466082188	-1.348598264	-1.107141677	0.530484319	1.049026776	0.137624019	0.418496193	0.570163252	-1.483383456	0.364051919	0.433343113	-0.278569321
YBR248C	0.447118369	0.054519867	8.70E-02	0.710119276	0.500981901	0.387868267	1.571968149	1.259780902	1.431462998	-0.431547831	0.546649611	2.29954817	-2.90E-02	0.463248048	0.547296163	0.186291079	0.497228598	0.65078911
YBR249C	0.204918853	6.52E-02	-7.05E-02	0.377145784	0.226185488	0.32547004	0.200209495	3.42E-03	-6.98E-02	-1.29E-02	0.198515353	0.196318013	-0.329295731	7.25E-03	0.594504104	-7.79E-02	-0.209808552	0.531538312
YBR250W	-6.82E-02	0.861874789	-0.012583262	-0.478649493	0.751826898	2.467302735	0.420429954	-0.881691524	2.1428935	-3.684433495	0	-0.523574068	-3.684433495	1.908855677	-1.144581542	-3.684433495	2.187073038	-0.481661186
YBR251W	-0.209072479	-0.143419511	0.069878898	0.335400082	-5.96E-02	1.134727396	0.527345158	-1.051616526	1.018904782	0.865624165	0.306165143	-6.986193964	-0.230596645	-0.30457851	-1.91E-02	0.844242098	-0.454454802	-0.548775382
YBR252W	0.326290625	7.57E-02	0.505265043	0.224062865	-0.102596278	0.193737661	-0.728569836	-1.151152199	-0.287968967	-0.395522514	0.152013049	-6.87E-02	-0.524657946	0.118336635	-0.175169862	-1.103729058	-0.482309567	-0.30168252
YBR253W	-3.82E-02	0.054519867	0.650381751	-8.49E-03	0.762474142	-2.18E-03	1.117360886	1.381342881	1.820965405	-3.657028434	0.534872443	-5.919079768	-6.293242738	0.409476792	-0.366973963	-1.469823879	8.44E-02	-0.289016108
YBR254C	0.605289232	-0.838564929	2.49E-02	0.821937659	0.525318368	0.742937177	1.245932223	0.533345975	1.064890988	-1.34100094	-0.404861652	-1.845502163	-1.736782032	-0.12957657	0.440380959	-0.038319168	0.100546502	0.36633572
YBR255C-A	0.661700893	1.44154299	1.272818957	0.71531452	0.466424679	-0.21076917	0.66164625	1.154834352	0.990890406	-0.248059771	-0.469368108	-2.567968187	0.133766717	-0.536751952	-0.604013161	-8.16E-02	0.741465408	-1.034202209
YBR255W	0.849327896	1.43303149	1.086952412	1.229169756	-0.155063698	1.360387531	3.202910207	2.381342881	2.405927906	-3.169234592	0.971858915	6.325116373	-5.220486396	1.200213642	0	-0.812105036	0.615934526	4.951991755
YBR256C	0.149543583	0.362642162	0.038042811	0.735615048	0.511512569	0.566838408	2.375792273	2.672410013	2.242429173	6.90E-04	0.357149071	-0.40809685	0.827301739	-6.40E-02	-7.111724846	-0.174675115	0.741465408	0.273226316
YBR257W	-0.154183167	0.530957911	-0.105692666	-0.342230295	0.581901897	0.274657657	0.817935286	0.817138941	1.405927906	-2.834815553	0.100373656	-0.33092899	-4.886067357	0.187613605	1.748503254	0.107276504	0.427356818	0.103301315
YBR258C	0.237893184	1.054519867	1.420376145	0.51081984	1.456371015	0.952729562	3.14E-02	1.407815093	8.40E-02	-9.55E-02	0.457285743	2.023913727	0.79820062	-1.399248428	-5.227202064	-0.377805634	-0.673572091	-0.275210309
YBR259W	0.898623193	-0.308050213	-0.164586355	1.039198812	-1.588023105	1.14537464	1.768353257	1.270311569	1.668962311	-2.011693315	0.70882451	0	1.399880515	4.82E-02	0	0.423438753	0.156502908	3.951991755
YBR260C	1.191657183	0.376447962	-7.97E-02	1.540209534	0.751826898	0.177796118	3.323811764	2.39132697	2.372761042	1.518821401	0.794554384	0.891463431	-4.532430402	0.977821221	-3.111724846	1.229587913	1.436610827	1.840266909
YBR261C	-0.116650299	-0.202637973	-0.316589449	-0.106433276	0.289120147	-6.63E-03	0.225689458	8.86E-02	1.009999229	-0.506804406	2.25E-02	-1.155842283	-4.94E-02	3.31E-02	-0.889324487	-0.391153112	4.52E-02	-1.150455278
YBR262C	-0.393450772	-0.149838632	3.47E-02	-0.54223847	0.280246197	-0.565118743	0.438640933	0.420135364	1.162002323	3.45E-02	0.474188492	1.274792071	0.351859	-0.14734026	-0.241878743	-0.519186984	-0.477544374	-0.896698685
YBR263W	-1.28E-03	-0.137175757	0.263830174	-5.04E-02	-0.102833739	0.147613112	-0.487259255	-0.961418717	-0.310279128	0.291154038	2.08E-02	0.120945278	0.117765368	0.117707396	0.510507045	0.175949949	0.284607733	0.579221056
YBR264C	-0.020904229	0.490618981	0.752951485	-9.34E-03	7.94E-02	1.260851857	1.244945427	0.693810647	0.49903731	0.229314784	0.408429576	-1.201645973	-1.166466307	0.385245536	-0.144581542	0.808836762	-1.506462105	-3.896698685
YBR265W	-0.253902261	0.281930363	-0.397247112	-0.467541103	0.178546202	-0.502323616	-0.756750864	-6.93E-02	0.243656477	-0.121983246	-7.26E-03	0.543540128	0.40947932	0.115324745	-7.75E-02	-0.656062663	-0.381391339	-0.704053607
YBR266C	1.446363229	0.469557366	-1.012583262	0.89986213	1.219331817	-6.908636444	1.363846426	0.948383474	-6.908636444	0.531205126	-0.456984383	-0.108536569	-1.565015684	-0.858680047	1.440380959	-0.734102524	0.878968932	1.103301315
YBR267W	-2.02E-02	-0.370785968	0.368845845	-0.147550812	-0.387724454	-0.532697265	0.164775078	-0.497680921	-0.382567989	1.518821401	0.685336157	-5.84869044	-4.532430402	0.297238097	-7.08E-03	0.875950958	-2.197134047	-0.896698685
YBR268W	-0.111118535	-0.849902473	-0.113512171	-0.782199058	-1.285994567	-6.97E-02	-0.980449482	-1.334550489	-4.86E-02	-1.50765081	-0.407634467	0.819313646	-0.400931561	-0.437216278	5.25E-02	-0.513091333	0.415237176	0.360459154
YBR269C	-0.251656085	-0.945480133	-1.675548275	0.15014151	0.282341615	0.541303316	1.760463986	1.233785693	2.112196703	0.233066919	-0.250533506	-1.983005686	-0.291997189	0.251743943	0.278629889	0.733931953	-0.017526492	0.62114962
YBR270C	4.908178722	0.639482367	0	4.3982035	-5.410101995	5.790976678	0	0.85527407	7.314564349	-0.633181692	-0.123679534	1.476425932	-2.684433495	-0.123679534	-2.526762345	0.138985364	-0.123679534	2.103301315
YBR271W	-0.253765597	-0.460053306	0.379734161	0.452577087	6.73E-02	-1.117659766	-0.160710836	-0.981227198	-1.594072094	-1.185722715	0.856381698	-0.983005686	1.418496193	-0.330301074	-4.986193964	-0.583480661	0.848380612	0.103301315
YBR272C	9.35E-02	1.327538361	-0.942193934	0.533525221	1.697379114	0.315299641	2.136555205	2.196310988	1.727856	-3.362505401	0.395829539	0	2.292965311	0.87042343	0	1.63083846	1.050793466	5.089495279
YBR273C	-0.345743919	0.263973232	-0.478246834	0.338291478	-9.62E-02	0.364209242	2.012771985	1.148055819	2.54794691	0.942502995	1.316507087	6.325116373	-8.55E-02	1.394861073	5.382180803	0.847936582	1.571540407	6.839517026
YBR274W	0.385508024	0.513951485	-0.427620761	0.316105393	-0.248173102	0.37419333	1.886426251	1.233785693	2.049784095	0.688746403	0.537962389	0.990999105	2.003458694	0.527378386	0.369991631	0.503982181	0.708298544	-3.704053607
YBR275C	-0.400785283	-0.530442634	-4.323673943	0.241242588	-7.31699259	2.637227736	-0.390192682	-1.373544621	-4.323673943	0.103783902	-0.642850929	-3.477770378	-5.117392903	-0.174181873	-3.513815352	-2.293974043	0.634550204	-6.480958656
YBR276C	0.222691256	0.417089946	0.360875134	0.539651324	-0.225453025	0.531433072	0.102039323	0.725991053	-0.468541212	1.589210729	0.536472771	-5.696687347	2.193429638	0.375785207	0.144925075	1.641485704	0.208591419	-1.066623687
YBR277C	0	5.464621861	1.420376145	0	0	-0.269662859	5.088696324	4.94344797	-5.645602038	3.858606726	0.302007517	-4.526762345	0	-0.273717546	-4.526762345	1.238456359	-2.445607629	-1.896698685
YBR278W	-0.1767344	-7.31699259	-6.783105561	-0.171009785	0.13444292	0.467302735	0.325711297	0.874382893	0.268424382	-4.754822823	6.14E-02	-3.526762345	-4.754822823	-0.394732947	2.103345971	-0.815926747	-2.531553086	-3.526762345
YBR279W	1.165280187	-0.661687167	1.272818957	1.101104717	0.145802782	0.926734353	1.887747401	0.17970902	2.405927906	-1.159250504	0.324968666	-4.526762345	-4.532430402	0.258428256	0.177346553	0.835308973	-1.176072431	-8.93E-02
YBR280C	-0.390138038	-0.530442634	0.835413645	0.26981174	-3.06E-03	0.467302735	2.63837647	2.902579785	2.543431429	-1.048219191	0.459959877	-5.111724846	-4.684433495	0.396133852	-5.111724846	0.460913459	1.2362301	-5.111724846
YBR281C	4.28E-02	-0.414965417	3.18E-02	-0.364060361	1.055833085	0.274657657	0.707917403	6.39E-02	1.106367624	0.525247671	0.350917118	-4.696687347	0.292965311	3.15E-02	0.385933175	-0.230964246	-2.91E-02	-2.066623687
YBR282W	-1.62E-02	0.20652296	3.18E-02	-0.476004772	-0.681132509	-0.445234424	0.388517453	-0.314650932	0.575852907	-0.813753938	-0.265640398	-1.725207929	-6.034930743	7.80E-02	-0.761252903	-0.241885532	-8.86E-02	3.92E-02
YBR283C	-0.157001459	3.20E-02	-5.24E-02	-2.37E-02	0.228886124	-1.60E-02	0.104082891	8.62E-03	0.561497614	-9.43E-02	0.251070552	0.552374785	-0.719858729	-0.100652837	-0.204287788	-0.297969324	-6.92E-02	2.37E-03
YBR284W	-0.260855021	4.464621861	-4.323673943	-4.391426165	0	-4.323673943	2.614807999	7.750802892	2.727856	0	-1.708642035	0	5.655470712	1.878285547	0	0	-1.708642035	0
YBR285W	-1.363665827	-1.023482645	0	-0.426182073	-2.081063116	6.790976678	9.44E-02	-2.129619038	7.729601848	3.051251803	-2.708642035	-4.84869044	0	1.27060297	0.233930081	4.145346954	-0.03614217	-4.84869044
YBR286W	0.359824896	0.127147667	0.462995779	0.356719805	0.267793306	0.543134148	0.382096041	0.17970902	0.574325437	0.215676782	-0.160036891	0.273334067	0.407248739	5.57E-02	-2.57E-02	4.42E-02	-0.205570034	-1.83E-02
YBR287W	-0.290602365	-4.98E-02	9.84E-02	0.149669377	0.305384261	5.23E-02	0.595570401	0.676936829	0.516959218	-0.076788343	0.100523367	-0.677379404	0.570074902	0.406137412	-0.298386878	0.204652281	0.540325536	8.70E-02
YBR288C	-0.128192048	-5.87E-02	-0.553151643	3.27E-02	0.345834538	0.274657657	0.664255102	0.68806857	1.344527361	0.438202941	0.653251179	1.235417833	-0.645634144	0.575140928	1.10917505	0.382136345	0.718006436	1.260842592
YBR289W	-1.504309058	1.495092458	0.679294443	-0.7094297	1.862009816	0.673753612	0.957979512	2.480878555	0.705488187	-0.311253597	0.334428995	2.698818353	0.614893406	-0.263733457	2.914312147	-0.876121529	-0.143057374	3.103301315
YBR290W	-8.07E-02	-0.149013527	-0.427620761	0.558187275	0.4632574	-0.417220048	1.829235499	1.414701478	1.375554257	-9.97E-02	-0.037684857	-7.504042269	4.50E-02	-0.514725646	-0.662429847	0.300448786	0.348454215	-1.230122419
YBR291C	0.108667819	-0.288367847	-0.164586355	-1.08E-03	0.903829992	0.467302735	-0.176037836	-0.359738821	0.306392232	2.98E-02	0.251966835	-0.239781102	0.595528081	-0.387004832	4.28E-03	-1.030939638	-0.425644578	0.103301315
YBR292C	-1.55853557	-1.267408228	0.920302542	-0.290903214	-6.73203009	-6.783105561	-2.770335391	0.381342881	-6.783105561	2.496101325	-0.545989389	2.283780854	-1.362505401	-0.706676953	-3.526762345	1.460913459	0.659003248	-3.526762345
YBR293W	1.516752557	-1.323991757	0.11294762	1.743742929	5.14E-02	0.177796118	3.905856781	1.154834352	1.853386883	-0.896216098	0.279981211	0.798354027	-0.613925284	-0.384748858	-4.526762345	0.723947865	-0.03614217	-0.311736185
YBR294W	0.236644638	0	0	-0.495723006	0	0	-0.238189589	0	0	0.518821401	-1.420458507	-4.334117268	3.12304031	-1.536751952	-4.334117268	-0.709011543	-2.708642035	-4.334117268
YBR295W	1.78593919	-0.460053306	-1.427620761	1.113692538	6.73E-02	0.204268329	2.441615284	1.88E-02	-0.179034595	-0.436784479	-0.950973224	-0.938611567	1.167434429	-1.429836748	-2.144581542	4.59E-02	0.500457309	-5.526762345
YBR296C	7.23E-02	-8.57E-02	3.47E-02	0.191201906	-0.418098103	-1.024550362	2.708158475	0.302020429	1.958468929	1.433489348	0.410941889	-2.523574068	1.170974787	0.733337211	-5.526762345	0.914425106	0.408890069	-0.196258967
YBR297W	-1.823097446	1.054519867	-4.323673943	-0.841219572	-4.410101995	-4.323673943	0.60534767	3.340700897	-4.323673943	0.31023478	0.386896415	-4.696687347	1.762450595	-3.43E-02	-0.507151621	0.81936743	0.680064864	-0.744695592
YBR298C	2.908178722	-0.308050213	6.481015682	4.568128501	-6.580026996	6.790976678	0	0.685349068	7.314564349	-1.726291096	0.211809708	5.325116373	-0.385106594	0.685640469	0	0.335382577	0.788771123	3.63006366
YBR299W	0	6.271976783	0	0	0	0	3.503733824	0	6.314564349	2.636214304	0.288183528	-5.334117268	5.825395713	0	-5.334117268	1.823418859	0	-2.119091107
YBR300C	-0.290602365	0	7.217981277	-0.215615087	7.799358813	6.375939178	-5.198781087	4.94344797	6.314564349	0.814277285	1.412431507	1.154497837	-3.821937019	0.463248048	-0.881547136	0.808836762	-2.123679534	0.588728142
YBR301W	-0.390138038	-0.151931011	-0.79019084	-0.832757993	6.73E-02	-0.795731671	0.236895294	0.484436374	1.1428935	0.445475252	0.555524612	3.613929456	0.522447158	0.463248048	2.855418458	0.602932464	0.45648845	1.951298221
YBR302C	2.69E-02	0.105866747	0.253201755	0.162986539	-0.100357805	0.215239447	1.044022919	1.054178138	1.086750422	-0.268549146	-0.210498844	0.185748771	-1.66E-02	-0.131113151	-6.27E-02	-0.330023704	9.95E-03	-0.087840173
YCL001W	0.481688908	0.231397629	0.146114484	0.655515746	0.655275083	0.128500821	0.471250596	0.374356451	0.54444777	5.23E-02	-0.169915046	-0.22758924	-0.357799248	-2.72E-02	0.174486899	0.21795483	-0.078380458	0.375827169
YCL001W-A	-6.82E-02	-0.530442634	0	-4.561351167	1.996939396	0	0.527345158	0.533345975	7.89952685	0.366818308	0	-4.696687347	-2.684433495	0	1.492848379	-2.684433495	4.257462366	-4.696687347
YCL001W-B	2.908178722	0.19202339	0.250451144	4.857635118	-1.740026198	1.14537464	0	-0.203619619	-5.645602038	0	0	0	0	0	2.967143304	0	2.865144943	2.63006366
YCL002C	0.127454379	-4.50E-02	-0.244756704	0.304321271	-0.155063698	0.257849369	-0.31261443	-1.051616526	0.366399541	-0.381642925	0.831928654	-1.33092899	1.07057289	0.39815302	1.135526377	0.90989829	0.823927569	0.617874487
YCL004W	0.623667761	-0.138125211	1.446848357	1.698655039	-6.410101995	1.204268329	3.499330782	1.925663398	2.521405123	-2.947467901	1.279981211	-3.111724846	-0.291997189	1.380785888	2.270455957	3.335382577	3.10E-02	3.273226316
YCL005W	0.113628379	0.299632364	0.64637982	4.92E-02	-0.172985606	0.742937177	0.80110597	0.533345975	-7.571601456	0.688746403	0.27302845	1.646350934	-0.251355205	0.507642167	-0.500725352	-8.34E-02	0.950918774	-0.437267067
YCL007C	5.323216222	4.464621861	-0.597545763	5.568128501	5.992003891	-6.493598944	0	5.94344797	-6.493598944	-1.362505401	-4.03057013	6.588150778	1.292965311	-0.121714453	0	-1.362505401	-2.165425187	4.437418582
YCL008C	0.915301934	-0.562151494	-0.234975683	1.117201324	-3.48E-02	0.162448153	2.144729136	1.139067036	0.598572984	0.771208563	0.144326111	-0.482932083	1.527430565	-0.247245335	-3.688902058	0.488927835	0.525736717	-1.441019202
YCL009C	-9.65E-02	5.45E-02	0.182196928	-0.130459048	0.801388587	0.346116388	0.379787969	0.973562037	0.923233456	0.524359585	0.366534799	0.759268819	0.499416189	0.299018652	-1.74E-02	-0.102022736	0.338551468	2.12E-02
YCL010C	7.367610341	-0.360517633	0.224455935	6.790520922	0.282341615	-1.81E-02	9.016803406	1.177202165	1.768497985	1.688746403	0.697936193	0	-3.821937019	0.259714654	0	0.586444341	-0.59957151	0
YCL011C	-0.18516609	-0.721439859	0.023942614	-5.05E-02	-6.20E-02	-0.358667865	0.738714878	0.268001408	0.910602617	-0.17164753	0.127104022	-0.503396186	-0.166466307	-5.80E-03	-0.249934542	-0.278626079	-0.202825159	-2.41E-02
YCL014W	0.427747551	0.224444868	7.3554848	0.393800458	-1.418098103	6.790976678	-5.76E-02	0.118308476	7.314564349	2.129318994	0.783413826	0	1.485610389	0.743355967	2.382180803	1.316523549	0.934110486	5.63006366
YCL016C	4.17971757	-4.995064495	6.217981277	4.679202676	0.581901897	0	5.867195161	2.270311569	7.314564349	0	0.605076585	0	5.240433213	-9.62E-02	1.382180803	0	-1.065889514	1.63006366
YCL017C	-3.50E-02	-0.423059099	2.10E-02	-9.76E-02	-0.418098103	0.517343417	0.644112223	0.109538266	0.281939188	0.847444149	-1.24E-02	0.583341136	-0.963374442	0.367670388	-0.487469256	0.688090943	0.456063189	-1.012175903
YCL018W	9.57E-02	3.09E-02	-1.79E-02	0.141319458	0.162949347	-0.17129773	0.269724248	0.740578589	0.43717884	-0.568512264	-0.185157497	0.457566905	-0.109723795	-0.868266096	8.05E-02	-0.757351077	-0.485712076	0.508940116
YCL019W	1.104854765	0.128998083	0.298415273	0.654639729	5.09E-02	0.605630891	1.559137873	0.669980667	0.919593438	3.94861353	0.189800288	0.449953721	3.132500639	4.48E-02	0.223805864	4.300448786	-0.161496306	0.049862056
YCL020W	1.17136549	-5.03E-02	0.149688167	0.741880185	-0.464791339	0.856345025	0.726954184	-0.237712818	-0.111920399	2.305417763	-0.482445394	-0.108536569	0.971037216	0.697151395	-0.974656541	2.178513728	0.247925935	-0.95809923
YCL021W-A	0.137015195	0.271331256	-0.70772868	0.219951226	0.326644841	-3.52E-02	0.70845784	0.453175626	0.566392578	9.40E-02	0.510000559	0.360948715	-0.594559959	-0.218222433	0.678540696	0.846406682	0.741465408	1.572786598
YCL022C	-2.238134945	-0.819949251	3.272818957	-3.163147667	-0.555601627	-4.323673943	-2.057617343	0.395842451	4.213282828	-0.512887458	-0.654923761	-4.111724846	-0.645634144	-0.858680047	-4.111724846	-0.399683485	0.358136769	-4.111724846
YCL023C	0	-5.410101995	5.481015682	0	-5.410101995	0	2.918771323	0.533345975	6.314564349	0	0	-2.108536569	0	0	-5.111724846	0	0	-5.111724846
YCL024W	-4.976388666	0	-4.908636444	-0.408260165	0	-4.908636444	-4.976388666	4.94344797	0.820965405	0	2.458108529	0	0	3.171890083	0	0	0	4.799988662
YCL025C	7.09E-02	-0.180583606	0.352413555	0.177889251	0.359509475	0.329799211	1.904486049	1.461057114	1.477011004	0.947279417	0.18040162	-0.289108814	1.090657136	0.201012698	0.638320336	0.526801394	-0.143364821	-0.311736185
YCL026C-A	4.493141223	-1.167872555	1.379734161	3.983166	0.359509475	-5.323673943	9.137939843	1.813453894	4.049784095	1.466353982	0.749466494	-3.84869044	-3.169860323	1.048210549	-3.84869044	6.86E-02	1.271980125	1.481812938
YCL027W	0.175715639	0.43303149	1.489917079	0.343812322	0.581901897	-0.380694172	2.268102331	1.734979836	3.043357826	0	1.001005261	-4.71E-02	0	-2.22E-02	-0.144581542	3.560384453	0.393542105	-0.835298141
YCL028W	0.158642126	-0.302173646	0.126123009	0.245034167	3.76E-02	-1.55E-02	0.663630018	0.245365212	0.392631083	0.546302138	0.204918262	0.283780854	0.814918015	5.37E-02	0.713399453	0.521286077	0.326427909	0.688263815
YCL029C	-0.902786334	-1.945480133	1.98E-02	-0.827799056	1.041333515	-0.184773962	-0.191754016	1.233785693	0.946496287	0	-5.42E-03	2.476425932	5.655470712	0.200213642	-4.111724846	3.40838136	1.030972026	1.42522941
YCL030C	0.413179959	9.76E-02	0.524284951	0.342047557	1.114936605	0.547792653	1.928203722	1.783572604	0.998752524	-0.499457332	0.332103942	-0.497578859	-0.73851292	8.72E-02	-0.340978755	-0.176900924	-6.94E-02	-0.186205303
YCL031C	-0.172128895	-0.190592631	9.24E-02	-2.70E-02	-6.05E-02	0.165647035	0.337085357	-7.22E-03	0.632203761	0.189940546	0.164503993	-0.523574068	-6.384873214	-0.166383502	2.53E-02	-0.102022736	8.44E-02	-0.159733091
YCL032W	1.057320939	-1.430906961	0.79477166	1.27526617	0.774546975	1.341771853	2.622502391	1.249553009	1.1428935	2.911138824	0.486432088	-1.108536569	-2.947467901	0.311244955	-0.144581542	2.197879053	1.091962655	-1.744695592
YCL033C	2.376574899	0.295527966	-1.012583262	2.406707941	0.9298252	2.052265235	2.865214797	1.395842451	1.236002904	-0.192609101	-6.29E-02	-4.334117268	1.163682294	0.492995392	1.217988537	-0.124049042	0.800359097	2.581348611
YCL034W	0.330779615	-0.267408228	-0.392855343	0.535326526	0.617525806	0.154144849	2.872073122	1.979602205	2.277194591	0.406346672	0.104561453	-0.983005686	0.501551933	-4.42E-02	-0.144581542	0.66950008	0.173181649	-0.693165291
YCL035C	0.22552126	0.109802302	0.499866739	0.568744528	0.570586583	0.860966583	1.134942184	1.422089224	1.652365801	-0.781280331	-0.48598208	0.274792071	-0.386514788	-3.39E-02	0.471407854	-5.53E-02	0.129798584	0.95477879
YCL036W	-0.19749296	-0.743846272	-0.21189207	-0.849487188	-0.216464242	-0.164965481	-1.864972265	-1.618657119	3.67E-02	0.103783902	0.705072375	6.462619896	1.582471929	9.13E-02	2.382180803	-0.206511202	-0.396038115	0
YCL037C	-0.957381813	-0.320989268	4.19E-02	-0.532295768	0.282341615	0.391353882	-1.839148489	-0.659299103	-1.294511813	0.920919845	0.302007517	7.325116373	1.269881698	0.293323047	7.110101258	0.829408372	0.535014531	5.330503378
YCL038C	-0.170089558	0.121634062	-9.50E-02	0.341761582	0.277047315	-0.117659766	0.950556589	1.047919148	-2.70E-02	5.80E-02	-0.328536018	-0.523574068	0.408442529	0.146057872	-1.822653447	0.594769205	0.885855318	0.495618737
YCL039W	-0.861113709	-0.758394581	-5.77E-02	-0.973986447	-0.192538403	0.766863017	1.392985025	0.970409781	0.842991711	-0.62576422	-0.936779342	3.366243014	0.525942483	-0.814532943	1.495876071	-0.514508519	0.119349909	1.244657164
YCL040W	0.813447505	-7.29E-02	0.483111901	0.891300117	0.621979336	1.551367	2.924435977	2.533345975	2.870596173	-0.202877436	-0.520110758	0.38209855	-0.26162354	0.539531633	4.35E-02	0.429886563	0.150779542	0.428877187
YCL041C	0	7.634546863	-4.323673943	0	6.576966392	-4.323673943	0	0	2.727856	0.936673916	-0.271595121	-3.111724846	0.292965311	-2.475351407	4.025343459	-3.124049042	-4.64724149	1.840266909
YCL042W	0.100295781	-1.71101488	1.642768567	0.220021374	0.886756478	1.668936596	1.558915237	2.400079444	2.171462652	0.508174157	0.600603108	-5.334117268	1.790464971	1.420179326	-5.334117268	3.12833812	1.734375984	0.939802582
YCL043C	5.14E-02	9.61E-02	0.800856423	0.276977147	0.630342252	0.942940245	0.781467573	1.023790877	1.528610425	-3.04E-02	1.43E-02	0.551714059	0.345914191	4.71E-02	0.237888095	0.451896585	0.327532999	0.755378011
YCL044C	1.657615093	-0.982954839	0.441134706	1.48955944	-0.533575321	0.644180497	4.010127264	1.292337875	1.740346945	-1.633181692	2.25E-02	2.476425932	0.845506334	-7.73E-02	0.270455957	0.523649214	-0.45117967	0.840266909
YCL045C	-0.139005722	3.72E-02	-4.06E-02	-7.26E-02	0.529434477	-0.167047793	-0.182778824	-0.537043353	-0.90219439	1.530681557	-0.225148188	3.935857551	2.119633708	-0.265206046	3.103345971	1.813366421	0.395868408	1.273226316
YCL046W	0	-4.410101995	6.217981277	0	-4.410101995	5.375939178	0	1.118308476	0	0	0	0	3.655470712	0	0	0	0	3.215026161
YCL047C	-0.390138038	0.054519867	0.687856456	-0.519970552	-0.118537822	0.467302735	7.22E-02	-0.167093743	1.820965405	-1.633181692	0.164503993	-5.919079768	1.10854074	-0.42572064	-0.366973963	-0.59798023	4.50E-03	-5.919079768
YCL048W	-0.805175538	5.049584362	8.70E-02	-1.237148248	5.992003891	-6.131028865	-0.440945982	0	-0.401427016	0.021321742	-2.294927625	0.388963091	-5.117392903	-8.93E-02	-5.614225187	-0.293974043	0.529961303	-0.399199026
YCL049C	0.31768121	0.961410462	0.169023545	0.629707685	1.464544946	1.040488068	1.033236088	1.39132697	1.663085745	-3.96E-02	0.334428995	-8.00E-02	0.142405635	0.606206002	0.515343016	0.338922934	1.313007393	0.851762548
YCL050C	0.300725128	-7.79E-02	0.448199828	0.345277731	-0.621631497	0.35120567	0.385390013	0.277884789	-8.55E-02	0.342971566	0.382064732	-0.775961229	-0.152345199	0.114208108	-0.217645004	-8.67E-02	-0.180855228	-0.259268765
YCL051W	-0.220213037	-5.410101995	-0.164586355	0.111113994	0.903829992	-5.645602038	0.728979019	2.118308476	-5.645602038	2.273708904	-6.50E-02	-3.526762345	-2.362505401	0.130672709	-2.144581542	2.519807148	0.461357489	0.688263815
YCL052C	0.301023866	0.1748141	0.200410462	0.466208953	0.813227443	0.400188539	1.873119995	1.331712114	1.701383789	0.688746403	0.299663577	0	-4.754822823	0.610089436	1.382180803	1.038222387	0.441905126	6.153625616
YCL054W	0.572769044	-0.267408228	0.105253228	0.510252798	-1.296419547	-0.472576273	-0.593670243	-1.43243831	-0.978735945	2.437207636	0.686041114	0.554428444	-5.00636159	8.40E-02	-0.614066825	2.03944969	2.25E-02	0.181303827
YCL055W	1.339874795	0.691949787	2.046310427	2.176702336	1.871408514	1.820939689	3.103029845	1.822852592	3.190199215	4.051251803	0.70882451	0.476425932	0	0.685640469	-4.111724846	4.045811281	1.326427909	0.518338814
YCL056C	-0.215051332	-3.86E-02	0.920302542	6.78E-03	-0.248173102	0.708310834	0.480039443	0.340700897	1.268424382	-1.311253597	-0.195038393	-6.050324302	-5.532430402	1.96E-02	-1.083180997	-0.650117854	4.63E-02	-0.172333128
YCL057C-A	-0.319069635	0.128902063	0.125696113	-0.224814024	0.277047315	-1.47E-02	-6.99E-02	-8.64E-02	0.380087901	-3.33E-02	7.95E-03	-0.243466149	-0.216362752	-0.479906091	0.135526377	0.084851927	-9.43E-02	1.02E-02
YCL057W	0.394240498	0.590572767	0.258270648	0.692309328	1.429898803	1.073023796	2.151656326	2.288233477	2.308630704	1.16606818	-0.174982473	-3.108536569	0.527430565	0.152907927	0.314850077	1.638153844	1.289769438	0.518338814
YCL058C	-0.946219419	-0.360517633	1.349986818	6.78E-03	0.581901897	0.829872814	0.194769819	0.196310988	1.686035825	-2.311253597	-0.207464784	1.607670465	1.029930906	-0.536751952	-0.630008369	-0.185449587	-0.325648788	-4.11E-02
YCL059C	-0.170281853	3.66E-02	-0.397247112	0.014639452	0.489979407	-0.359365662	-1.301854153	-0.852307718	-0.900733433	0.518821401	0.713842584	-0.881126072	0.94901091	0.105696043	-0.332208545	0.290988457	0.54378474	0.527109024
YCL061C	-0.985747783	-0.267408228	6.217981277	-0.273330585	1.259973802	0	0.866147071	1.21141788	5.729601848	1.589210729	0.107920465	-0.845502163	-4.269395996	-6.73E-02	1.703415364	-2.445977137	-2.374011809	-3.84869044
YCL063W	-0.505418824	-0.115405135	0.675472732	-0.665648008	0.634369317	0.570396228	-1.115332841	-0.521101809	-1.027031502	2.80422362	-0.212565656	1.213391526	1.386074716	-7.21E-02	-1.881547136	1.583770206	2.83E-02	-0.896698685
YCL064C	0.196289871	-0.556914845	-0.474926476	-9.34E-02	-1.199457817	0.467302735	2.937977478	0.839449103	1.539194436	0.673479646	-0.393390264	0.430622243	-0.106965296	-0.56619573	-0.859179323	-7.92E-02	-0.922106927	-0.311736185
YCL065W	-1.280754579	9.322602856	-9.24E-02	-1.300404175	8.515565847	-0.233136983	-0.855124479	7.94344797	-9.346041756	0.096170718	0.450808179	3.59190315	-0.817458678	-0.193864238	2.077810879	-0.523979649	0.138800906	2.376319809
YCL066W	5.230106817	6.049584362	0	5.205558422	0	0	0	0	0	0	2.09553845	5.588150778	6.240433213	0	1.382180803	3.560384453	0	0
YCL067C	-0.145688696	0.801753796	0.278648036	6.23E-02	0.166864397	-0.025737277	0.21247182	1.249553009	1.202394511	-0.418168801	0.230593184	-3.07816292	-0.777424017	-9.38E-02	-1.239738775	-0.176516462	0.184408904	-1.203360024
YCL068C	-1.273324373	-0.530442634	-6.51E-02	-2.613374595	0.581901897	-1.340052187	-1.803300154	-0.566189699	0.920501078	0.728274767	0.70882451	4.283780854	1.12304031	1.126213061	3.270455957	-0.770412087	1.91139041	1.688263815
YCL069W	5.645144317	-5.410101995	6.217981277	4.720131594	1.751826898	5.375939178	6.378202942	1.340700897	0	-0.118608519	3.458108529	-5.526762345	1.655535391	2.394282505	0.247735881	-0.124049042	0	-3.896698685
YCL073C	0	-6.410101995	-0.427620761	0	-9.62E-02	-6.323673943	5.378202942	-0.14472593	0.405927906	0	-0.835496007	-5.111724846	0	0.785176143	-5.111724846	0	-1.123679534	0.325693736
YCL076W	-2.155672785	0	-0.749548856	-2.080685507	0	-0.269662859	-5.478889006	6.265376064	0.668962311	0.688746403	2.610111623	-5.526762345	-3.684433495	2.908855677	-0.444141824	0.361377785	0	-0.896698685
YCR001W	-0.705639864	0.19202339	1.894307334	-0.10013787	-0.418098103	2.052265235	-0.695047263	-6.73203009	1.990890406	2.366818308	-1.376064388	0.476425932	0.971037216	-4.123679534	-2.526762345	-2.684433495	-4.123679534	-2.526762345
YCR002C	0.067926744	8.10E-02	0.359385516	0.170007683	0.286446013	0.152429397	1.385326153	0.88698293	1.288091415	-0.646856629	0.450808179	0.784548228	0.922596861	0.295520602	-1.33E-02	-0.3601164	0.593366769	0.840266909
YCR003W	0.241940984	0.103429467	-0.478246834	0.183203902	0.045848996	0.337242194	0.305929841	0.167218076	0.355301833	0.215993406	0.200127903	-0.96097938	0.453429984	0.185714073	-0.581986854	9.23E-02	-1.97E-02	-0.137706785
YCR004C	-0.178990374	-0.146527652	0.466445794	-7.72E-02	0.616667315	0.305335255	0.49990463	8.27E-02	1.140337795	-0.391872057	-5.96E-02	0.623983121	5.48E-02	0.15739236	-0.189669432	0.312390934	0.590973782	0.739144984
YCR005C	-4.17E-02	-6.995064495	-7.131028865	0.339352673	-2.003060604	-1.018124092	3.803124792	3.424116905	3.09042608	-0.234384834	1.55E-02	-1.224013786	-7.27E-02	8.69E-02	-0.466509637	-0.417548729	-0.489860138	-0.427213402
YCR006C	3.645144317	-1.752835055	1.15734174	3.720131594	-6.217456917	-0.532697265	6.166698836	-0.689046446	1.727856	0	0	0	2.655470712	1.908855677	0	0	1.865144943	3.215026161
YCR007C	-0.238134945	4.464621861	-6.131028865	6.78E-03	6.576966392	0.981875908	2.566873522	6.94344797	2.183535484	3.373179898	-0.250533506	6.588150778	6.114902331	-2.708642035	5.905742759	2.823418859	0.478431002	2.63006366
YCR008W	-0.037403897	-0.838564929	0.572379239	-0.181426401	-0.91690396	0.204268329	6.66E-02	-0.904059337	0.537172439	1.821196699	0.793187872	0.639924664	0.762450595	0.679284974	0.165758578	0.790221084	-1.41E-02	-0.148237452
YCR009C	-0.100631421	0.156399481	8.70E-02	0.158780428	-0.453722013	0.360387531	1.317190312	1.81965016	0.820965405	0.531205126	-5.41E-02	-1.881126072	1.292965311	-6.64E-02	-1.03E-02	0.70447049	-7.53E-02	3.12E-02
YCR010C	5.130571144	-5.73203009	6.703408104	4.857635118	-5.73203009	0	6.088696324	-5.73203009	0	5.958142399	1.366137855	-5.84869044	5.462825634	-2.445607629	-1.144581542	4.823418859	-2.445607629	-3.21862678
YCR011C	0.111113756	-0.332503256	-0.427620761	0.311631916	0.742366569	0.637227736	1.823586609	2.173803588	2.160815408	-1.048219191	1.164503993	4.003188278	4.446770647	1.048210549	4.552105805	1.226448205	1.741465408	3.63006366
YCR012W	9.28E-02	0.277621334	0.248775957	4.91E-02	8.97E-02	0.178008701	-0.238476176	-0.13384508	-0.480067466	-0.118841908	-0.278147834	-0.271011266	-0.664268007	-0.108963414	0.507107072	-0.128724014	-0.147438962	6.58E-02
YCR013C	-4.850857784	6.464621861	0	-4.850857784	6.992003891	6.112904772	6.79E-02	8.801428965	7.729601848	5.636214304	2.747615146	-4.986193964	3.655470712	1.171890083	-4.986193964	3.560384453	4.113072456	-1.771167803
YCR014C	1.434290397	-6.410101995	-6.131028865	1.421814834	-0.833135603	-6.131028865	1.849273253	-1.466654025	1.183535484	0	-1.950973224	5.003188278	0	-1.652229169	0	0	-5.21E-02	0
YCR015C	1.898623193	-7.10E-02	0.572379239	1.832747935	0.456371015	1.315299641	2.622502391	0.118308476	1.668962311	1.273708904	-0.350069179	5.8105432	-3.362505401	-0.536751952	0	1.460913459	-2.580462687	5.437418582
YCR016W	-0.198377236	-0.223781296	-0.055651984	-0.117211383	-0.121705101	0.116805488	-0.698823954	-0.907226616	-0.681534936	0.330292432	0.615165402	-0.877211022	0.897036635	0.100677969	-1.96770378	0.162832106	-2.25E-02	-0.375866522
YCR017C	0.270148496	0.213718461	-0.381817071	0.428156361	-0.570101197	0.662853544	0.435506291	0.648823192	0.30971259	0.267282634	0.463557622	-1.167430258	0.456464044	0.206683138	-1.203475231	0.46731123	0.666611414	-0.292627362
YCR018C	-0.455233067	-0.414965417	-0.012583262	-0.910760505	-7.580026996	1.274657657	0.108260826	6.39E-02	1.405927906	-0.169234592	0.205145978	-1.493200419	-0.980053183	0.378359151	-5.699170394	-7.51E-02	-0.300354767	-1.866325036
YCR018C-A	1.434290397	0.513951485	0	0.881246452	0.389256819	6.375939178	1.527345158	-0.14472593	5.729601848	1.595636999	0.556821416	-4.986193964	1.614893406	-3.123679534	-1.604013161	-3.124049042	-0.673572091	-0.186205303
YCR019W	6.493141223	-2.267408228	-0.234975683	7.153091002	-6.73203009	-6.131028865	7.963165442	1.459345393	2.058004602	-3.169860323	0.405512093	0	-3.169860323	-8.93E-02	0	0.390524131	-0.13300371	0
YCR020C	2.49E-02	0.317554272	-0.427620761	-0.237148248	-0.155063698	-6.323673943	1.868382076	2.85527407	1.213282828	-0.426730815	0.386896415	-5.774689859	-2.407474407	0.510553763	0.362378447	-1.502560665	-0.705993569	-0.68519458
YCR020C-A	0.626497963	0.344026484	0.572379239	0.682988897	0.219331817	0.119379431	0.627872034	-0.314650932	1.058004602	0.425711997	0.103103449	-1.526762345	-5.754822823	7.47E-02	4.440380959	-0.387083448	-0.03614217	4.01019191
YCR020W-B	6.74E-02	1.861874789	0.20980916	0.17895831	0.903829992	0.297377733	1.210488053	2.118308476	0.936442622	0.273708904	3.33E-02	2.283780854	0.877927812	-6.03E-02	1.440380959	4.59E-02	0.610220875	1.910656237
YCR021C	5.25E-02	-7.48E-02	-0.556903778	0.26790215	0.68143757	0.547473083	0.382955249	1.047919148	1.580425637	-1.305127494	0.13222759	0.159952267	-1.191234212	1.026773378	0.388453167	-1.180387026	-0.508857946	-0.240653087
YCR022C	-2.351663891	0.539946694	-1.302089879	-2.354679125	1.166864397	0.815226038	-1.682108208	0.796380381	0.946496287	-1.173750073	-0.316121848	6.910078873	-2.90E-02	-0.743202829	5.082620522	-0.802120947	-0.121031068	3.215026161
YCR023C	0.120823881	-0.332503256	-1.234975683	0.317117455	-4.61E-02	-0.532697265	1.223338971	0.905314752	-1.401427016	-0.076788343	0.254701802	-4.334117268	2.292965311	0.463248048	-4.334117268	0.646469112	0.279122194	-4.334117268
YCR024C	1.931790056	2.376447962	0.894307334	2.94537679	1.318867491	5.23E-02	3.942382657	1.270311569	-0.594072094	-2.218144193	0.711991789	-4.111724846	0.708002811	0.932733331	0.855418458	-0.861014636	0.564587646	-0.481661186
YCR024C-A	-0.160779114	-7.48E-02	-0.351306599	-0.257676149	0.112739183	-0.532697265	-1.775960764	-1.562001902	-2.046396827	0.282263664	-0.347018008	0.693318556	0.010929944	-0.156753054	-2.08E-02	-3.84E-02	-0.402978088	0.473999275
YCR025C	4.645144317	1.861874789	1.031810858	6.205558422	2.389256819	-0.947734765	6.240699418	2.703270976	-6.323673943	-0.362505401	3.536111041	-1.33092899	2.292965311	0.586927583	-1.951936464	1.460913459	4.450107443	-1.382125513
YCR026C	0.346827556	0.972057706	0.679294443	0.772312081	0.318867491	0.673753612	1.361921549	0.755738396	2.405927906	0.688746403	0.386896415	2.213391526	3.292965311	0.414338448	-1.314506544	1.138985364	0.226892235	-4.696687347
YCR027C	-0.103833853	-7.217456917	0.15734174	0.203814181	-0.640490525	0.467302735	1.214187273	-0.952080852	1.280397023	0.688746403	0.623935612	-0.108536569	-4.169860323	0.321229043	-4.111724846	6.86E-02	0.49635291	1.325693736
YCR028C	-0.182166133	0.732591772	-9.06E-02	0.194849683	1.067328724	2.67E-02	1.166078915	0.433810301	1.327925394	0.610743891	0.248568258	0	-4.610432914	0.141319953	0	0.672417564	4.50E-03	0
YCR028C-A	2.66E-02	-0.228119097	0.268763022	0.260878615	0.309989339	0.150630365	-0.662757726	-0.567454666	-0.265839423	-0.377187867	0.220045557	0.66907101	-5.90E-02	2.34E-02	0.711028549	-0.314570948	-6.96E-02	0.354840082
YCR030C	-5.92E-02	1.27E-02	0.941613049	0.111746894	3.76E-02	0.274657657	1.275158134	1.018772802	1.865359524	0.566755879	1.91E-02	1.089402809	0.890866868	0.511828229	8.99E-02	1.310353782	0.891490852	-0.814236525
YCR031C	-6.60E-02	-0.162745867	0.117121165	-0.197163947	-0.437842039	-0.10152371	-1.289528155	-0.786249549	-0.913052905	-0.200598182	-0.20467873	-0.193644316	-0.342774281	-7.52E-02	-0.164782027	-0.4985072	-0.421020115	-0.236185152
YCR032W	-0.266149321	5.45E-02	0.15734174	-1.191162043	0.774546975	0.78923083	1.371225956	1.895916054	-6.323673943	2.858671404	1.316507087	-0.745966489	-2.362505401	0.463248048	-0.864473623	0.875950958	1.095102363	-6.334117268
YCR033W	-1.144158797	-0.115405135	3.63E-02	-1.634768695	-0.713553987	0.416676662	-0.691967871	2.64E-02	0.132909411	1.103783902	-0.148995479	6.173113279	-1.613925284	-0.327298586	6.026036993	-0.943476796	-0.766681495	2.63006366
YCR034W	-4.58E-02	-0.135033942	0.114050177	-1.98E-02	-0.16811985	-0.111057031	-2.163084494	-1.737507935	-2.777293918	0.421266092	0.235144029	-0.272035301	0.897870804	0.243266878	0.463101035	0.109623304	3.79E-02	0.485770951
YCR035C	1.15E-02	0.166412747	-0.185050458	0.405326711	0.435060508	-0.25617963	1.144729136	0.533345975	0.343643627	1.410030375	0.208358283	-0.260539662	0.668474446	0.156821047	0.157981228	0.97027834	0.196031272	0.444338232
YCR036W	0.042821369	0.547559878	-8.277870253	0.802544282	1.03646776	0.41999702	1.58946687	1.450883815	1.539194436	-4.066141099	0.512427297	-1.611036909	0.997509428	0.361368434	0.522843119	0.875950958	0.411316807	1.060232593
YCR037C	-0.941452801	0.616398754	-8.131028865	-1.164989014	9.65E-02	-0.170127186	0.160562827	0.725991053	-0.401427016	0.94028517	0.524906236	-6.614225187	-1.514389611	0.276162496	-0.708482427	-0.346441463	-0.423593838	-1.524729908
YCR038C	5.130571144	-6.410101995	-6.131028865	0	-9.62E-02	0.659947813	5.619211041	-6.410101995	-0.401427016	-0.204338393	-0.513567912	-4.111724846	-0.407474407	1.922679667	-4.111724846	-0.365057142	0.741465408	1.605801655
YCR038W-A	-2.331244349	-0.208514539	0.572379239	-2.256257071	0.996939396	-4.908636444	-2.057617343	0.755738396	0.820965405	0	3.09553845	0	0	2.394282505	0	0	0	0
YCR039C	-0.143662172	-0.293403437	0.203145429	-5.90E-02	-3.06E-03	0.600569266	0.232724409	0.533345975	1.036694096	0.3923534	-4.52E-02	-7.081351197	-0.836317706	-0.24570317	-1.611707553	6.86E-02	-0.458472162	-0.406893418
YCR040W	3.323216222	1.19202339	0	4.857635118	-5.73203009	0	0	-5.73203009	5.729601848	0	2.288183528	6.325116373	0	2.586927583	0	1.823418859	3.450107443	0
YCR041W	-6.82E-02	0.218906685	-1.032482819	-5.33E-02	-0.106154097	-0.678127705	-0.502402186	-2.517280098	-2.783896653	-0.204338393	1.271419197	0.274792071	-2.407474407	-0.330301074	-0.860788576	-0.551470266	1.250479056	-2.79E-02
YCR042C	1.014252217	0.317554272	-6.323673943	1.089239495	1.429898803	-6.323673943	2.370619654	1.670849499	2.929489862	5.138714645	-5.79E-02	0.412295595	0	-0.228629657	-0.96770378	4.486383872	-0.480927013	-6.050324302
YCR043C	-0.193740826	-0.748443286	0.17277178	-0.512893706	-1.07521039	-0.532697265	-1.140079503	-1.18034984	-2.963305904	0.583776843	4.03E-02	1.154497837	1.366965893	-0.205927457	-2.466509637	-0.284513714	-0.573045215	0.688263815
YCR044C	0.353430291	0.240932991	0.29227132	0.647983946	0.42436062	0.080279612	1.560060733	1.229953831	1.362859184	3.39E-02	7.78E-02	0.476425932	-1.109133132	0.24285798	-0.452703837	0.158350689	0.667464827	0.260842592
YCR045C	-3.391426165	0.569093039	0	-3.391426165	0.774546975	6.375939178	-0.472654842	1.047919148	7.314564349	-3.362505401	3.536111041	0	-3.362505401	3.394282505	0	-0.802120947	0	4.437418582
YCR046C	-0.441067627	-0.175777753	0.376459029	-0.59910794	-0.704979251	0.104732655	-1.155265907	-0.268108346	-0.8709123	-0.273778892	5.76E-02	0.297102233	0.471302553	0.27060297	0.434121968	-0.182151997	0.200897027	0.63093064
YCR047C	-8.91E-03	-0.594007763	-1.930121102	-0.076278405	-0.418098103	-0.250926297	-0.156792748	-0.739672519	-0.944569342	-0.82582677	0.340353829	-3.808976287	0.140962218	-4.37E-02	-0.475787451	-5.37E-02	0.412842661	-1.597138404
YCR048W	0.821086592	0.412071871	0.835413645	0.90489772	0.389256819	0.777642855	1.551729316	0.487542285	1.620052711	0.331194398	5.13E-02	0.935857551	1.979807426	0.305183202	0.103345971	0.562793073	0.741465408	0.747157504
YCR049C	-0.285021333	-0.623552038	-5.908636444	-1.171559907	0.389256819	1.689695156	0.592933499	-0.881691524	2.990890406	2.724370313	3.747615146	1.383316528	-3.684433495	3.586927583	-0.974656541	-1.861014636	4.187073038	-5.526762345
YCR050C	0.516752557	-4.410101995	-0.749548856	1.006777334	2.903829992	0.14537464	-2.391426165	1.533345975	1.405927906	-1.398716438	-2.123679534	1.476425932	-4.449968242	4.82E-02	-2.526762345	-2.626549383	-0.673572091	-2.526762345
YCR051W	-0.723298531	-0.47599485	0.119867034	-0.751404746	0.688817101	-0.326246388	-0.526292806	-0.167093743	0.290450688	0.252647288	0.370954871	2.213391526	-0.230596645	0.693545668	2.696720712	-1.255293575	0.362953785	2.688263815
YCR052W	0.346827556	-0.240936017	0.218742284	0.401056274	0.350576351	0.191668292	0.81309964	-0.521101809	0.46732845	-0.415590257	0.657544005	4.283780854	0.188628652	0.816885003	-2.526762345	0.356576799	1.074040747	3.190764156
YCR053W	6.80E-02	-0.147476526	-2.43E-02	5.87E-02	0.095024396	0.166548663	0.501670236	0.289038777	0.686948057	0.315128831	1.43E-02	0.635123678	0.250320974	-0.11770139	0.34801694	0.502333386	6.74E-02	0.291746404
YCR054C	0.745376932	-1.852370729	-7.024113661	0.962383215	-7.31699259	0.351825517	1.097660883	0.796380381	1.705488187	-2.947467901	-0.38803703	0	-2.947467901	-8.93E-02	1.382180803	1.197879053	0.188924385	3.63006366
YCR057C	0.302433436	-0.220102513	-0.326691852	0.290310051	-0.892029292	-0.687025412	-0.709694039	-1.236041097	-3.11763405	1.636278983	1.327442564	-1.186539081	0.485610389	0.916966016	-0.144581542	1.156058877	0.709756549	-1.559663698
YCR059C	0.296278614	0.350912869	-5.77E-02	0.487259187	0.363721727	0.172855376	0.627456643	0.428376415	0.290450688	0.838493522	6.23E-02	2.006940649	1.047852814	2.75E-02	1.46685317	1.075623303	0.330532307	1.605801655
YCR060W	0.230701499	-0.229273099	-0.113512171	0.271540554	0.233978593	0.115830364	-0.810236201	-1.104083946	-0.103085742	-1.517704475	6.96E-03	-0.771501581	-6.269395996	0.305706771	0.855418458	0.197879053	0.949573604	1.177301896
YCR061W	0.417216884	-0.633536127	-0.216116656	1.492204162	0.531275824	1.026730143	2.505540788	1.403285434	-1.841999608	2.273708904	0.191471041	-5.696687347	2.100320233	0.542682516	-1.729544043	2.63083846	1.700045481	0.392807932
YCR063W	-0.203561796	-0.360517633	0.572379239	-0.201330861	0.996939396	-0.407166383	0.438535891	0.533345975	-5.35E-02	-1.17E-02	1.39716475	-5.84869044	-1.407474407	1.185714073	-2.144581542	1.12970755	1.463931433	-1.21862678
YCR064C	5.493141223	-4.410101995	0	2.983166	1.903829992	0	0	1.85527407	0	-0.362505401	0.386896415	0	-0.362505401	-1.121714453	2.382180803	-0.362505401	-2.708642035	0
YCR065W	1.27467777	1.317554272	2.572379239	1.335725857	0.429898803	1.926734353	0.629224772	-6.73203009	1.727856	-0.796680424	0.024326335	0.569535337	-0.514389611	0.708360546	1.077810879	0.278049402	0.741465408	-0.481661186
YCR066W	0.272826974	0	0.15734174	0.68484924	0	0.78923083	1.829907928	6.265376064	1.990890406	-1.362505401	2.103103449	5.8105432	-1.362505401	-1.121714453	2.382180803	1.68330588	1.615934526	0
YCR067C	0.338699675	-8.30E-02	0.572379239	0.32545977	2.94E-02	0.347008501	1.651524569	1.283367722	0.931996717	1.148178022	0.200127903	-5.84869044	1.99340503	0.350773319	0.340845285	1.367804054	0.54882033	-0.896698685
YCR068W	0.482805225	-7.802419417	2.057806066	0.135101431	-1.003060604	0.14537464	2.300752748	0.784884742	2.990890406	-0.141328596	-0.431599065	0.254033511	0.614893406	-1.035557809	1.135526377	4.59E-02	-9.11E-02	1.465871394
YCR069W	0.346827556	0.331360072	-0.121517633	0.561904606	0.714352193	0.358368363	1.465944613	1.340700897	1.482549187	0.146596986	-0.310404962	-1.693499069	-0.08207412	8.30E-02	2.639689767	0.371276246	0.156502908	2.290928318
YCR071C	-0.282334749	-2.35E-02	-0.12276618	-0.391772042	0.857536339	-0.532697265	-0.506207402	0.607346556	0.710782487	0.103783902	0.425268226	9.79E-02	-6.471029857	0.449573111	0.199372859	-8.28E-02	0.317325702	0.795179019
YCR072C	0.116872741	0.175826163	-0.136157947	0.351562638	-3.06E-03	-0.106933359	-0.216953083	-0.212081198	0.19781971	1.911138824	1.198451325	2.476425932	-2.90E-02	0.953573675	-3.84869044	1.138985364	1.104035488	-3.84869044
YCR073C	-1.068209944	-1.267408228	1.309344833	-0.68510037	0.259973802	0.467302735	0.135027735	-0.78858212	0.236002904	0.688746403	0.107920465	5.588150778	-3.821937019	0.286370286	4.189535725	1.48E-03	0.68488188	4.437418582
YCR073W-A	1.461257445	0.240932991	-0.806132384	1.688247816	0.531275824	0.673753612	2.657405698	1.134796598	0.953415701	-1.49E-02	3.90E-02	-1.33092899	-0.539924703	-0.107908653	0.633026037	0.502492562	0.237422903	0.880908893
YCR075C	0.162087676	0.501978844	0.697910121	0.496162175	-7.02E-02	0.914761712	0.184457444	-1.926085644	0.753851209	2.98E-02	0.296954289	-1.983005686	-5.269395996	-2.77E-02	-5.986193964	-1.030939638	-0.204086808	-2.771167803
YCR076C	-0.266755623	1.569093039	-0.234975683	0.144280858	1.474986693	0.162448153	1.041918331	2.583972048	2.101073324	-4.449968242	-6.29E-02	2.698818353	-0.209535029	7.57E-03	1.855418458	0.646469112	-0.673572091	2.766266327
YCR077C	-0.100424568	-6.95E-02	8.70E-02	-0.167135376	-4.61E-02	8.32E-02	0.403881471	0.29388004	-0.275896134	2.051316482	0.236854838	-0.108536569	1.137687086	-1.64E-02	0.511464057	1.348703955	-0.217892607	-0.481661186
YCR079W	-0.348317863	0.235092112	-0.79019084	-0.858293086	-0.517633777	-2.702622267	0.899313935	-1.373544621	-7.493598944	3.496101325	0.141045021	0	5.199855907	0.26393924	0	3.782841554	-0.305840306	5.63006366
YCR081W	0.516752557	0.15405554	-1.88705238	0.292179553	-0.640490525	0.592833617	1.831125906	0.310953554	1.646936005	2.051251803	1.038973111	0.35089505	5.240433213	2.685640469	-1.144581542	2.823418859	3.063393503	-4.481661186
YCR082W	-0.204093372	0.124909195	0.545907028	0.440936987	0.581901897	0.592833617	1.175733039	1.312955906	2.100301623	-0.813753938	-0.127262131	2.241960679	0.468536876	2.77E-02	0.781417876	-0.285512465	0.76164329	1.73556953
YCR083W	0.219486517	0.688391968	0.15734174	0.373762704	-2.82E-02	5.23E-02	0.773700823	0.533345975	1.058004602	-0.488791783	5.08E-02	-0.462173523	0.366965893	0.942415885	1.086744004	-5.00E-02	1.311781133	0.6672022
YCR084C	6.34E-02	-0.133925223	1.13E-02	-0.169748078	-0.332368229	8.40E-02	-0.355931236	-0.248473855	-0.693607768	1.993600984	-0.139502194	-0.915891491	2.490904689	-0.150860798	0.217988537	1.595843039	0.105103755	-0.382125513
YCR085W	-1.167745617	0.469557366	-5.908636444	-1.01258799	2.244866909	1.969803075	-1.379545438	1.85527407	1.990890406	-0.44249813	0.097389797	2.575961606	-0.423241723	0.396133852	-4.334117268	-1.560148157	0.188924385	0.295946393
YCR086W	5.52E-02	-0.308050213	0.494376727	0.625687167	-0.588023105	-0.780624779	1.461457222	0.450883815	1.405927906	0.335109448	-0.292353682	-3.047136024	-4.886067357	-0.20660335	-8.32E-02	0.259279598	0.197144892	-0.513370046
YCR087C-A	-0.124793472	-0.541089878	-0.012583262	9.42E-02	-0.113243522	6.07E-02	-1.21889825	-0.969154366	-0.257037107	0.267903282	0.313367379	0.749444427	-2.08207412	0.399117711	-1.407615948	-0.499088473	0.262297572	-0.623680191
YCR087W	-0.260855021	5.45E-02	1.402454237	-0.292782947	1.581901897	-0.380694172	-8.03E-02	1.725991053	1.236002904	-0.433244121	1.204032358	1.283780854	-0.916488054	0.200213642	-0.559619041	-0.124049042	1.095102363	1.02E-02
YCR088W	1.615156261	0.40244317	7.3554848	1.467751118	0.581901897	8.790976678	2.811441179	1.774354074	10.1558666	-3.70357102	-0.208539417	-6.736215711	0.900647889	0.1594673	-0.599147406	1.156058877	0.676089399	-1.298797129
YCR089W	-1.096779096	0.595088248	8.70E-02	-1.578185166	-6.869533613	1.981875908	0.176847911	-0.926085644	0.920501078	2.051251803	0.334428995	0	6.655470712	-3.43E-02	0	2.823418859	0.156502908	5.215026161
YCR090C	5.06E-02	5.45E-02	0.411914567	1.40E-02	-0.273708194	-0.388307356	-0.692620526	-0.627118697	-0.14155989	-0.088861176	-0.136362486	2.192632966	-0.291997189	-0.406984077	0.571625492	-0.493998652	-0.310373523	1.103301315
YCR091W	-1.309218043	0.247164945	-5.645602038	-1.523737382	-6.217456917	-5.645602038	7.48E-02	0.725991053	1.891354733	2.776209244	5.76E-02	5.325116373	1.292965311	0.356332844	2.967143304	0.875950958	0.741465408	4.951991755
YCR092C	5.78264784	0.224444868	1.572379239	4.205558422	0.166864397	0.467302735	7.088696324	0.118308476	2.727856	-1.633181692	1.749466494	0	-2.684433495	1.048210549	3.967143304	1.138985364	1.91139041	5.215026161
YCR093W	-0.238134945	3.89E-03	0.465464035	0.210310728	-0.468724176	0.659947813	0.255540542	-1.154710019	1.183535484	-0.600760214	-0.218824646	-0.201645973	-4.821937019	0.293323047	-0.144581542	0.701921558	-0.106531498	-0.57477059
YCR094W	0.192750134	-0.131893258	0.119867034	0.278079356	-0.655137301	0.410719206	1.313220352	0.658876857	1.612378783	-1.770685216	0.17710403	-0.490407204	-2.166466307	3.97E-02	-1.570846297	-0.298078442	-0.390984888	-1.153038439
YCR095C	0.266974248	0.214984539	-0.427620761	0.393800458	-0.18363285	-0.362772264	1.074832953	0.96944509	1.653855419	1.688746403	0.847313817	-6.111724846	-3.684433495	-2.98E-02	-1.270112424	0.875950958	0.741465408	-1.896698685
YCR096C	-0.199454477	-0.097483227	-7.97E-02	-3.30E-02	0.259973802	-0.037932573	0.378822633	0.796380381	0.531458788	-0.253538099	0.397994124	0.928938137	-6.977215245	7.40E-02	-1.585154133	-0.589011767	-0.110435953	-0.822698104
YCR097W	0.328090993	0.653157304	-0.389146613	0.619396178	-0.155063698	0.930274711	-1.256926151	-0.689046446	0.103365136	-0.274727721	-0.091055292	1.891463431	-2.407474407	-0.103098774	1.077810879	-0.502560665	-0.065889514	1.647621831
YCR097W-A	-1.263760753	0.942045137	1.30E-02	-0.733578849	-0.740026198	-0.755089687	-0.921962244	-0.329150501	-1.401427016	0.103783902	0.473832051	2.798354027	1.055926114	-2.475351407	2.177346553	-0.361088239	1.075884447	0.688263815
YCR098C	9.16E-02	-0.428080916	-0.333156077	7.23E-02	-0.535934594	-0.479455244	-1.780083367	-2.00979635	-1.00549834	0.678099159	-4.77E-02	7.251115791	0.664934089	0.131932375	5.189535725	0.556672441	0.188470636	5.877991174
YCR099C	0.11734571	0.469557366	1.489917079	0.356719805	0.581901897	0.756809352	1.662274738	1.948383474	-6.493598944	-5.169860323	0.286494518	0.961852759	0.485610389	0.661187426	-0.144581542	6.86E-02	-0.176072431	-4.87E-02
YCR100C	0.754912294	-0.752835055	0.987416738	0.798190713	0.233978593	0.997817451	2.350467396	-0.466654025	1.043357826	-2.633181692	1.334428995	0.421978148	1.671476935	0.965748389	-1.092114122	0.460913459	2.063393503	-0.951146469
YCR101C	-1.91620685	0.861874789	2.031810858	-1.500182654	0.581901897	0.78923083	0.296019612	1.118308476	0.727856	3.595636999	1.486432088	3.798354027	2.292965311	1.463248048	2.440380959	2.335382577	3.110699218	-1.526762345
YCR102C	1.905794848	5.45E-02	3.15734174	1.980782126	1.067328724	3.167742453	4.266884696	2.381342881	4.213282828	0.536743309	0.452080583	-1.523574068	-5.269395996	0.975698049	-6.111724846	0.723947865	0.762527024	-1.159733091
YCR102W-A	0	1.754959585	7.3554848	0	0.903829992	5.790976678	6.240699418	1.992777594	0	-2.362505401	0.288183528	1.476425932	3.292965311	0	-3.111724846	0.197879053	0	-0.481661186
YCR104W	-0.249513021	0.303778894	-0.439934023	-0.436430838	0.23282766	-0.586830702	-0.348619239	-0.14979692	-0.12685913	-7.13E-02	-0.461998249	9.31E-02	-3.802431711	-0.377586845	-0.33265389	-0.116158256	-0.123685146	2.08E-02
YCR105W	-6.24940716	0	-5.645602038	-6.24940716	6.576966392	-0.85462536	-6.24940716	0	-5.645602038	2.636214304	0	3.120282122	2.655470712	0	1.025343459	2.823418859	0	0.562732933
YCR106W	2.133423918	5.45E-02	1.031810858	2.814132256	-6.995064495	1.37419333	4.545267066	1.035846315	1.575852907	2.273708904	2.971858915	4.935857551	-3.821937019	2.785176143	-1.526762345	1.48E-03	2.648356004	2.42522941
YCR107W	0.45374276	2.317554272	-4.908636444	0.476262618	-0.740026198	2.052265235	4.45626206	4.069398875	5.887054595	0.762746984	1.086501481	4.563888773	-4.610432914	0.344603552	2.66277338	0.382910947	-0.59957151	-2.526762345
YDL001W	-0.394438176	-1.023482645	0.572379239	-0.156721398	3.44E-02	-0.822203882	1.065765073	0.98585818	0.531458788	-0.574288003	0.240452847	1.583341136	0.708002811	0.160685278	-0.144581542	-0.901656621	-1.561097362	-5.227202064
YDL002C	1.204808551	0.118650204	0.572379239	1.391441185	0.514787701	0.467302735	1.972130001	0.658876857	0.768497985	-0.192609101	0.831928654	0	-0.514389611	0.930374059	5.382180803	-0.299135749	1.354442285	3.951991755
YDL003W	0.461043125	0.961410462	0.709882763	1.247785434	0.996939396	1.09957095	0.33470008	1.533345975	1.727856	0.743194187	0.516805737	-1.526762345	1.177488094	-2.53E-02	1.440380959	0.982866162	0.859301899	4.190764156
YDL004W	0.25096754	-1.20E-02	0.246803367	6.60E-02	3.54E-02	0.329799211	-0.228057685	-0.283789968	0.361533786	0.457016117	4.75E-02	-1.201645973	0.374392911	0.240855627	-0.935128176	0.348019402	4.45E-02	0.37942572
YDL005C	-0.673350326	0.28898512	1.15734174	-0.725742355	-0.335635943	0.730337141	0.642822375	0.767811229	2.171462652	0.840749496	5.20E-02	0.859754572	2.370967823	-0.273717546	-1.668143498	0.564006952	-0.188145264	3.92E-02
YDL006W	0.060114153	0.595088248	-0.515083602	0.224368769	1.514787701	-0.450235105	1.031817741	2.283367722	-0.681534936	0.923211657	-0.157424102	0.550426514	-4.449968242	-5.13E-02	-0.807546555	0.432344306	-0.258534592	0.247691224
YDL007W	0.05208429	0.298938594	-4.65E-02	0.497235849	1.08309604	0.68489417	2.387487494	2.183403504	2.579575993	0.239220527	0.210674175	0.228498419	0.589682843	0.359937331	1.05043444	0.726470059	1.03257058	1.177301896
YDL008W	0.426150008	-0.25742414	0.193867616	0.669081924	0.055833085	-6.32E-02	1.012771985	0.221401969	1.249808704	0.234180539	-0.089252599	-1.4441396	-0.331525554	-0.446554143	-0.480184574	0.338922934	1.072671317	-0.766638145
YDL009C	-0.305249141	0.861874789	0.909414226	-0.230261863	1.581901897	0.219375221	0.804879133	2.662628992	0.85844011	0.305417763	-2.81E-02	0	-5.269395996	0.855565471	6.189535725	-1.124049042	1.265027364	5.330503378
YDL010W	1.095288789	-0.159604939	-1.182508263	1.648323363	0.678117212	0.356271422	2.922407957	1.90418367	1.78032342	-0.453272602	0.599719375	1.17686565	-0.385106594	0.580287469	1.212970463	0.179731706	0.278218816	0.858188817
YDL011C	-0.537695227	-1.530442634	0	-1.163147667	-6.580026996	5.790976678	1.566873522	0.822852592	0	-0.770685216	0.405512093	3.476425932	-3.821937019	0.861797425	4.510770286	0.503982181	-0.13300371	0.588728142
YDL012C	-0.408865246	-0.318938529	-5.99E-02	-0.67588184	-8.11E-02	-0.201491357	-0.330993693	2.24E-02	-0.22634031	0.231888728	-0.66265941	0.107192122	0.555999717	-0.810317025	-0.596277512	0.172932696	-0.548041209	-0.30657448
YDL013W	0.64799709	0.902516773	0.79477166	0.556974417	1.507901315	0.969803075	1.719990236	0.796380381	1.280397023	0.80422362	0.32204527	-1.983005686	-3.947467901	0.76280833	0.48344968	0.68330588	0.128488531	-4.986193964
YDL014W	-0.183444303	-5.35E-03	-0.229360863	-2.73E-03	-0.136610935	-0.936940449	-1.016671793	-1.060440376	-1.094074261	0.214705716	0.347393419	-0.2830343	0.391975317	-0.116396735	0.337362616	0.350355084	0.240828499	0.536486161
YDL015C	0.194171807	-0.22893408	0.250451144	0.38363164	0.476785191	0.572795864	0.444767845	0.268751055	0.668962311	0.412228768	0.180005087	-1.39E-02	0.292965311	0.137418516	-0.427311749	0.57896922	9.86E-02	-0.240182924
YDL016C	-2.391426165	7.271976783	5.896053182	-2.391426165	6.576966392	7.878439519	3.112307659	5.52841047	6.314564349	0.826249927	-3.708642035	-0.108536569	3.292965311	-2.536751952	-6.111724846	-3.684433495	-3.708642035	-2.896698685
YDL017W	0.110127298	1.054519867	1.79477166	0.282411777	-5.995064495	1.467302735	1.705682399	2.407815093	-4.908636444	-0.82582677	1.223397682	4.003188278	0.971037216	1.337717166	3.704108898	-0.986545518	1.91139041	0
YDL018C	0.665144397	0.469557366	1.15734174	0.793373696	0.499439736	2.274657657	0.205417063	0.685349068	1.727856	-0.633181692	-0.513567912	-6.736215711	0.708002811	0.31569086	-0.710178718	1.395325117	0.502277744	-0.199261455
YDL019C	0.617681466	0.054519867	7.983516023	0.146180391	0.881462178	8.54586418	1.71344145	1.739796852	7.89952685	0.621632207	0.191471041	7.173113279	0.833533693	0.335240436	4.967143304	0.503982181	0.298947173	2.63006366
YDL020C	-5.57E-02	-1.129904705	-0.182508263	-0.412447962	-0.476991792	-0.480229845	2.558372053	2.74747078	2.378960858	0.314350888	0.285256153	-2.611036909	-5.491788418	0.331458176	-0.232044383	0.746667941	0.139224916	0.659694663
YDL021W	1.632229775	5.786549956	5.896053182	2.051171454	7.45143551	7.250408296	2.227784876	7.52841047	8.051529943	-1.362505401	0.29378701	5.588150778	2.292965311	-0.836312234	4.704108898	2.576390676	0.326427909	3.215026161
YDL022W	0.363506297	7.29E-02	0.888406732	0.583729292	0.940355868	1.510804373	1.681742766	1.236628443	2.09499881	-0.219461121	-0.46665333	-0.33092899	0.442860742	0.185591608	0.192453445	0.265758909	0.367593653	0.237843438
YDL023C	0	-1.267408228	4.896053182	0	-0.740026198	0	0	-5.73203009	0	-2.362505401	0	6.462619896	-2.362505401	2.394282505	0	-2.362505401	2.865144943	0
YDL024C	-2.731174956	0	0.572379239	-5.639353679	0	2.052265235	1.034305147	6.265376064	1.990890406	0	0.873146028	-1.526762345	2.655470712	0	0.855418458	0	1.865144943	-1.526762345
YDL025C	6.493141223	0.706596563	-0.105692666	6.921765456	1.944471976	0.926734353	10.72612625	4.168934549	4.263908901	-3.011693315	0.749466494	-3.526762345	-2.407474407	1.087738913	2.440380959	-1.239526259	1.365956273	-3.526762345
YDL026W	0	0	7.217981277	2.983166	0	4.790976678	3.918771323	0	0	0.563215521	0.334428995	0	1.708002811	-3.123679534	0	-0.901656621	-3.123679534	3.215026161
YDL027C	0.592988143	-0.167872555	-0.20522834	0.361872293	-0.640490525	-2.117659766	1.815325921	0.813453894	1.405927906	2.212308359	0.164503993	-3.526762345	2.100320233	-1.74E-02	-3.526762345	2.233502963	0.788771123	1.103301315
YDL028C	0.410957893	-6.995064495	1.709882763	0.132308216	-0.681132509	1.845814358	0.974804135	0.85527407	1.405927906	-0.633181692	0.395829539	1.476425932	-2.684433495	-0.153423312	-4.111724846	1.361377785	0.709756549	-2.481661186
YDL029W	0.314983225	-0.233282444	0.319992077	0.319736966	0.156596062	0.651014688	1.238064297	0.733644625	1.020274213	0.382085065	-0.261141605	0.859754572	1.14E-02	-0.102032087	1.126272368	0.373024226	6.02E-02	0.972056781
YDL030W	0.668755651	-0.308050213	2.572379239	0.891300117	0.112416613	1.341771853	1.61698237	-0.829224104	2.280397023	2.087295779	0.685336157	0	0.418496193	0.297238097	0	-1.261552566	-1.08165683	3.215026161
YDL031W	4.14E-02	-6.58E-02	6.71E-02	-0.229922924	-0.538392337	-1.184773962	-0.698214543	-9.053958184	-1.053503713	0.762746984	0.234893321	-3.81E-02	-0.369999701	-0.103792545	-4.466509637	0.355943899	-5.69E-02	-0.518187062
YDL032W	-5.561351167	5.049584362	7.3554848	-5.561351167	0	0	-1.320651749	0	5.729601848	-0.362505401	0	-3.526762345	-0.362505401	0	1.025343459	-0.362505401	0	-0.896698685
YDL033C	0.40127534	4.464621861	2.15734174	0.891300117	0	-4.908636444	1.148833535	6.265376064	-4.908636444	-4.011693315	0.290034875	5.325116373	0.177488094	0.463248048	6.774498226	-0.300926804	1.28203379	4.63006366
YDL034W	4.130571144	0	1.894307334	5.098643218	4.992003891	-4.323673943	5.378202942	5.52841047	2.990890406	0	-9.85E-02	3.003188278	5.655470712	0.200213642	4.552105805	0	1.156502908	0
YDL035C	1.324107479	0.295527966	0.894307334	1.254704848	-0.877529722	0.204268329	2.557092501	1.243839358	0.990890406	-1.947467901	0.437522488	-0.371570974	-1.947467901	0.126213061	-5.696687347	2.991428175	1.771212752	-4.066623687
YDL036C	-0.875564866	-0.097483227	-0.012583262	-0.841219572	1.652291225	0.882340234	-1.642579844	0.911857598	-0.594072094	-1.17E-02	-0.43956733	0	-0.407474407	-0.536751952	2.967143304	-5.062945119	-0.336537104	0
YDL037C	-1.136381446	-1.996106206	-1.796854571	-1.55615886	-8.26808299	-1.901931075	-1.035591037	-8.26808299	-8.277870253	0	0.357149071	2.891463431	5.825395713	0.655893126	1.970895675	4.3259192	0.741465408	2.518338814
YDL038C	-2.54625724	-3.469042089	-2.749548856	-1.371734289	-1.356697559	-7.645602038	-1.057617343	-1.990215981	-0.331037689	0	-1.123679534	-5.774689859	5.825395713	-1.123679534	-5.774689859	0	2.200897027	-0.974701197
YDL039C	-2.162988168	-1.673400588	-1.320705557	-1.968419275	-1.976093557	-0.98520947	-2.737358068	-2.19457448	-0.207048971	0.152693503	0.486432088	-4.84869044	2.078840506	-0.72939703	-1.466509637	-0.812105036	0.91139041	1.304935176
YDL040C	7.94E-02	-0.256681822	0.196230753	0.225611936	0.398455756	2.84E-02	0.652357737	0.139682126	0.934622187	-5.45E-02	0.781887972	1.235417833	0.274106284	0.566058854	0.242441581	0.516055013	0.699886305	0.490324438
YDL041W	5.493141223	-1.530442634	0.250451144	5.098643218	-5.995064495	-0.269662859	5.240699418	-5.995064495	2.083999811	0.103783902	-1.683492913	0	3.444968405	-0.247245335	0	0.290988457	0.893468502	0
YDL042C	-0.392099555	-0.42352743	-0.597545763	-0.377233269	0.618427773	0.204268329	0.133066219	0.417868758	1.043357826	0.169372244	0.618221961	1.369510728	1.036625558	4.82E-02	-1.951936464	-0.124049042	5.08E-02	-1.382125513
YDL043C	3.77E-02	-0.115405135	-0.105692666	0.292531817	-0.128591486	0.467302735	0.567987142	-0.244261604	0.628320327	1.119380757	0.700556894	5.588150778	0.769403355	0.311244955	5.382180803	-0.255293575	0.156502908	5.536954256
YDL044C	3.575646246	1.639482367	-0.25769576	3.254704848	0.844936302	-2.532697265	4.33470008	1.670849499	-1.594072094	-0.311253597	0.464064275	4.003188278	-2.947467901	-0.149728829	0	0.750420076	-1.151619388	3.951991755
YDL045C	0.183328823	0.260970744	0.572379239	0.784384913	0.881462178	0.815226038	1.7595186	1.962189274	2.116421288	-1.68976522	0.623935612	-5.986193964	-8.55E-02	0.087738913	0.565911841	-0.654563759	-0.143057374	-1.548775382
YDL045W-A	-0.726290373	7.21E-03	1.20980916	-0.229662861	-0.564939492	0.104732655	-1.344330745	-2.420850335	-1.763997096	-1.448757121	0.3395907	0.620815841	-2.166466307	0.553445857	-0.637621553	1.48E-03	0.916552115	-1.559663698
YDL046W	0.257061594	-7.87E-02	-0.13023485	0.452449968	0.176263095	0.567996734	1.31495991	0.706410684	1.030888474	9.23E-02	-0.121800192	-1.693499069	0.708002811	0.400054222	-0.144581542	0.532877054	0.669632664	0.665180202
YDL047W	-0.274660821	-0.781981401	-0.076148391	-0.36214824	-0.307066791	-0.39067826	0.158419583	-0.203619619	7.15E-02	0.858671404	0.425769306	1.338922408	1.671476935	0.409208208	-0.604013161	0.839425082	0.177564523	1.287725886
YDL048C	0.269659695	0.6277052	0.884323245	1.258917099	0.896775234	1.56351805	1.25223792	1.80515059	1.795874424	-0.379966347	-7.30E-02	0.98166124	-1.133299443	-0.235582417	0.186624366	8.63E-02	0.728526353	1.0559956
YDL049C	-1.277663309	-5.995064495	0	-0.617713531	-5.995064495	0	-3.097145707	-0.466654025	5.729601848	0	-9.85E-02	-4.84869044	0	0.785176143	-4.84869044	3.238456359	1.54882033	0.36633572
YDL050C	5.02365594	1.054519867	2.235344252	6.683605718	-5.73203009	-5.908636444	5.378202942	-5.73203009	1.405927906	0.273708904	1.071394589	6.703627996	-5.169860323	-0.536751952	0	-0.843941123	0.441905126	0
YDL051W	-1.60E-02	-0.616172508	-6.70E-02	-0.284271448	-0.574217305	-0.743264251	-0.937878099	-1.845165648	-1.027031502	0.479650804	0.811271779	0.073070238	-0.514389611	0.38848028	-1.075868792	0.273710466	0.611954675	-0.499363188
YDL052C	-0.174143388	-8.30E-02	0.108432139	-5.41E-02	-0.104940218	-7.33E-02	0.235945861	0.371594905	-0.272144	0.130015444	0.115035317	-0.582467757	-2.475219013	0.020937619	0.478348809	-0.191793649	-0.385539868	0.525534315
YDL053C	8.04E-02	-3.20E-03	0.426948799	9.71E-02	0.138295245	0.544264717	0.353220168	5.07E-02	0.46403086	0.407176046	0.665698136	0.221168877	0.153413959	0.395076545	0.733427934	0.137279042	0.513513462	-0.273262037
YDL054C	-0.42753801	-0.419411322	-0.147512842	-0.111542633	0.33036313	0.869401178	2.225160998	2.428648596	2.058004602	-0.190959363	-0.172530994	-0.108536569	-0.423241723	0.253324979	-1.407615948	-0.124049042	0.306250027	-0.607192068
YDL055C	5.23E-02	0.505217218	2.47E-02	0.102257643	8.76E-02	0.134366316	-0.962137034	-0.407465638	-1.481597365	-0.10011538	6.18E-02	0.102967537	-0.302093067	-0.318323344	-0.10151282	-0.401237542	-0.476827863	-0.362471831
YDL056W	0.541843538	-0.179945387	-0.302089879	0.21828144	-7.73203009	-0.670200789	1.060777358	1.88E-02	0.946496287	1.036669706	0.532235778	3.476425932	1.155461788	-9.86E-02	3.440380959	0.808836762	-0.40537598	-1.526762345
YDL057W	0.31030168	0.15405554	-6.323673943	1.006777334	0.774546975	1.37419333	2.648360559	1.047919148	2.493390747	2.351711416	-0.572461601	6.325116373	2.292965311	-0.443642547	4.552105805	1.934844647	0.478431002	3.215026161
YDL058W	-0.110030119	0.732591772	0.15734174	-0.36761818	2.347436643	-0.21076917	0.256043136	-5.73203009	-6.323673943	-1.770685216	0.29378701	3.978926273	-3.821937019	0.21813555	-3.111724846	0.116959057	0.326427909	-3.111724846
YDL059C	1.20E-02	-1.530442634	-7.024113661	4.74E-02	-0.418098103	-0.648174483	2.292879904	2.118308476	2.09780561	-3.169860323	0.215130066	1.002494744	1.07057289	0.240855627	-1.98108281	1.238521037	0.182038	-3.540554875
YDL060W	-0.348317863	0.376447962	1.78E-02	0.254298741	-0.418098103	-8.73E-02	-1.2646618	-1.118730722	-1.826732851	6.138714645	0.256426483	1.324422839	6.903398225	2.27E-02	0.855418458	5.823418859	0.274897608	0.688263815
YDL061C	-6.34E-02	0.153513276	-2.70E-02	-0.168054604	3.47E-02	-0.30197118	-1.407613425	-0.728062859	-1.017849443	-0.491585414	-0.594072013	0.50395434	-0.377432666	-0.369954615	-0.227787015	-0.630060201	-0.689521646	-0.241868315
YDL062W	6.452499239	0.639482367	-4.323673943	6.205558422	1.389256819	2.926734353	5.378202942	1.340700897	-4.323673943	2.80422362	0.348928564	-6.571156465	3.292965311	0.95801274	-6.571156465	-2.709011543	-0.548041209	-2.61916471
YDL063C	0.275091802	0.281290728	0.514663741	0.416421575	2.73E-02	-0.298232012	-0.914253168	-0.320803159	-0.681534936	0.457420857	1.003223086	-6.281649848	-5.117392903	0.40666452	-0.899469044	-0.124049042	0.768946145	-0.192154569
YDL064W	-7.67E-03	-1.42E-02	-5.11E-02	4.07E-02	0.243099983	-0.156133914	-0.67910572	-0.433487161	-0.520071513	-0.294379779	0.107360086	-0.145062445	-0.116425625	-0.536751952	0.742943729	-0.533439978	-0.716216428	-0.826309357
YDL065C	-9.83E-02	5.45E-02	0.51348555	0.134784947	0.411976895	0.68142754	1.592768233	1.559818186	1.668962311	-0.311253597	0.357149071	-4.526762345	1.045037798	0.299749316	1.555858176	0.355943899	-4.35E-02	1.42522941
YDL066W	0.454800066	0.126073128	3.70E-02	0.768075088	0.35747033	0.564913531	1.248143549	1.21294535	1.009999229	0.855104789	-4.82E-03	2.154497837	0.324674171	0.20408146	2.301674688	1.017093059	0.577579323	2.029300733
YDL067C	0.176811839	0.444086678	0.253428844	0.166019254	0.461607663	0.289906484	-0.135136135	0.264529216	-0.191007237	-0.268184875	-0.531238938	-0.561048773	-0.692535119	0.156916808	-5.49E-02	-0.409109754	0.442869817	0.468950787
YDL068W	0	0	-6.131028865	0	0	-0.340052187	0	0	-6.131028865	0	2.288183528	0	0	2.756852584	0	1.238456359	1.450107443	0
YDL069C	1.057320939	6.271976783	-4.323673943	1.547345716	5.992003891	1.052265235	1.822801041	7.850338565	2.990890406	-1.362505401	0.201978699	0	3.292965311	-0.614754464	4.189535725	2.197879053	-0.336537104	4.951991755
YDL070W	-1.166699807	0.054519867	-0.814643884	-0.320653736	0.581901897	-0.620160106	0.598780296	1.462956647	1.405927906	8.61E-02	-0.149604597	7.325116373	-5.720057405	-1.416457718	7.026036993	-8.93E-02	0.100546502	5.717526501
YDL071C	0.548461417	5.45E-02	0	-5.298316761	-4.995064495	4.790976678	1.32089428	-4.995064495	5.729601848	-1.258786177	-0.835496007	4.588150778	-5.117392903	-1.121714453	3.382180803	-1.293974043	0.96385783	0
YDL072C	-5.47E-02	0.783217845	0.572379239	0.29308152	0.928352311	0.952729562	1.897713608	2.426430771	2.341387653	0.253531022	-0.131989054	0.810163329	-0.707034689	0.39314381	0.51108395	-0.101681229	0.347186469	0.890756679
YDL073W	-0.463069561	0.947604663	-7.97E-02	-0.335614863	9.65E-02	0.177796118	0.681378787	1.185422672	0.946496287	-1.011693315	0.722499446	5.003188278	-4.062945119	0.151304042	0	-2.82448876	9.51E-02	3.215026161
YDL074C	-0.385825046	-0.245040415	0.2379602	-0.388242271	-0.833135603	-0.483787665	0.401028708	0.487542285	0.635409752	-0.276488179	0.427538399	-1.611036909	-0.742658598	-0.363915355	0.160273039	1.03E-02	-0.232539383	-0.399199026
YDL075W	-0.157730242	-6.74E-02	0.18918607	-0.213228584	-0.189653286	-7.58E-02	-1.586287597	-0.888919068	-0.902046018	-0.345731406	-0.217479045	0.2545567	-0.587631768	-0.317542304	1.78E-02	-0.56597942	-0.485449572	5.54E-02
YDL076C	4.73E-02	-4.17E-02	0.216235429	-4.21E-02	0.627705586	0.167742453	1.285790479	1.164112165	0.798245328	-0.284286549	0.078774119	-6.433652941	-2.434955143	3.58E-02	-0.527910182	-0.208113307	1.07E-02	-0.555661768
YDL077C	0.650019088	5.45E-02	1.465464035	0.725006366	0.82982941	0.659947813	2.112307659	0.781273488	2.598572984	-2.684433495	0.132795134	-6.050324302	3.292965311	0.225088311	-6.050324302	0.554022863	-0.694633706	-0.612905719
YDL078C	-0.165117974	-5.55E-02	0.246609078	5.29E-02	-0.098819587	0.234641978	0.649245211	0.831250841	0.873706867	-0.311253597	-0.107300622	-0.487048192	-0.361538123	-0.052366406	-3.72E-03	-9.88E-03	0.215396597	0.103301315
YDL079C	-2.390138038	7.165061579	-4.323673943	-3.900113261	7.161928893	1.78923083	-2.057617343	6.94344797	3.405927906	-4.610432914	0.164503993	-4.986193964	-4.610432914	1.578725266	-1.282085066	-0.671536837	1.741465408	0.228832197
YDL080C	6.937926066	-3.115405135	-0.427620761	7.098643218	-7.580026996	-1.81E-02	7.410624419	0.170775896	1.846500497	-0.481178599	0.700556894	-1.938611567	2.582471929	1.141319953	-2.559619041	0.660222267	1.667464827	-3.896698685
YDL081C	-5.06E-02	3.72E-02	-0.160766484	-0.196235888	-0.452863522	-0.425186091	-1.224261903	-0.709224328	-0.961568345	-0.40256095	-0.105197328	0.155017821	-1.097977461	1.57E-02	0.181708603	-0.63659343	-0.105270551	-0.140925397
YDL082W	-0.264810843	0.035622835	-0.703659457	-0.351927331	-0.139264988	-0.862877213	-1.614914661	-0.947179116	-1.01828124	-0.676250414	-4.50E-02	7.14E-02	-0.853391219	-0.229280692	0.58429037	-0.381662323	-5.56E-02	0.392578623
YDL083C	0.095692749	0.401767276	-6.31E-02	-9.50E-02	0.332988599	-0.715875116	-1.618738897	-0.312760112	-1.644547408	-0.27491175	-0.301690019	-0.685679565	-0.584778939	-0.211856991	-0.293104067	-0.466517915	-0.536033953	-0.166019354
YDL084W	-0.192864483	-0.042053393	0.233472809	-0.207110132	-0.251636957	3.56E-02	-0.790878968	-0.646995642	-0.70481916	-8.65E-02	0.299433573	-8.22E-02	-4.58E-02	0.170819857	-0.612020739	-0.246533049	-0.158998918	-0.455285771
YDL085C-A	0.875756022	1.469557366	2.20625134	1.432083169	1.181363967	2.209234582	-0.31653564	0.698405221	1.1918031	-0.326850452	0.164503993	-6.20E-02	1.73E-03	0.867638303	-0.121122569	0.883686607	1.810507053	-0.272847171
YDL085W	0	0	0	0	0	0	4.726126245	0	6.729601848	0	1.610111623	0	2.655470712	3.287367301	0	0	0	0
YDL086W	-1.101486098	-0.945480133	-1.414200245	-1.324580173	-1.610743181	-1.519276749	0.242530236	0.548296316	0.497350933	-0.726291096	-0.073293121	-0.796592562	-0.887606934	-0.834137863	0.423702217	6.46E-02	0.218787186	0.230213427
YDL087C	-1.269843805	0.539946694	-6.645602038	-1.931822121	1.067328724	-1.269662859	0.957979512	2.21141788	1.253924812	-0.048219191	-1.835496007	2.698818353	-4.269395996	-0.121714453	-3.111724846	-0.124049042	-0.03614217	-3.111724846
YDL088C	-0.364602946	-0.194839602	-0.155541216	-0.443025583	3.09E-02	0.131699703	0.612381262	0.533345975	0.887460817	0.48592952	-5.91E-02	1.59190315	-3.637772026	-0.33698244	1.794017913	0.337531043	4.90E-02	1.218778532
YDL089W	0.489007567	0.754959585	-0.128060479	0.549919659	0.488792492	0.854325858	2.07754224	1.662628992	2.512843109	-0.166863688	0.294900631	1.70E-02	0.214962799	0.136437732	-0.604013161	0.212985945	0.798798583	-1.186205303
YDL090C	0.432219047	-0.56696851	1.250451144	0.64922533	0.347436643	0.845814358	1.784502997	0.381342881	2.784439529	-3.821937019	0.649930821	-4.84869044	1.155461788	0.350773319	-1.881547136	0.116959057	0.91139041	-4.87E-02
YDL091C	-0.208387602	-0.293403437	-0.620265839	-0.321845413	-0.903524931	0.715230248	1.772457656	1.533345975	2.360124216	0.06071518	-0.301159579	-0.693499069	-4.449968242	-0.536751952	0.93342097	-0.752080265	0.716374427	-1.066623687
YDL092W	0.244312645	0.280079567	-0.920660772	0.228425523	-0.685578414	-0.226035927	0.233781954	-2.96E-02	-0.198143418	0.283904671	0.252731176	-0.523574068	-9.17E-02	-9.24E-03	-0.652728446	0.440303179	0.156502908	-0.404845589
YDL093W	0.628862924	0.285845413	0.434875715	0.470177855	-0.941660059	1.177796118	0.365594088	-0.289776263	1.268424382	2.404953437	-5.79E-02	1.113855853	3.186050107	-0.308482964	-4.696687347	1.823483538	0.166771243	0.392807932
YDL094C	0.739144979	-0.267408228	1.572379239	6.78E-03	-5.73203009	1.204268329	2.527345158	-5.73203009	1.405927906	-3.821937019	-0.683492913	6.8105432	-3.821937019	-6.24E-03	0	-0.776125739	-0.621104671	0
YDL095W	-5.36E-02	-3.61E-02	0.37133172	0.160251815	0.594392841	0.154144849	0.35557881	0.346067407	0.767194148	0.863076583	1.094898526	1.973925592	2.032575627	0.878285547	2.522843119	1.18458223	1.644168207	1.823193395
YDL096C	0	5.049584362	-6.783105561	0	7.576966392	-6.783105561	4.503733824	5.52841047	0.531458788	-1.896216098	0	2.476425932	-1.291997189	0	-3.111724846	-2.709011543	0	-3.111724846
YDL097C	-0.13386937	-0.221114576	0.517237685	0.224796624	0.501283436	0.913558965	1.9945362	1.59474652	2.293453176	-0.184141679	0.332448631	-0.845502163	-9.70E-02	0.313222604	-0.540510218	0.428923344	0.556433514	0.131870467
YDL098C	8.61E-02	-5.73203009	0.934949318	0.118670214	1.96041352	-0.340052187	0.617542967	0.21141788	-6.131028865	1.129318994	0.0125009	0	1.07057289	7.99E-02	0	0.823483538	0.692555808	5.717526501
YDL099W	0.511083807	0.469557366	1.15734174	1.064991948	1.581901897	0.962067427	2.62177996	2.49270399	2.877233624	-0.381642925	0.566602437	-0.623109741	1.07057289	0.356332844	-0.296584636	0.316523549	0.67107608	-1.21862678
YDL100C	0.252077793	0.374276862	0.403779635	0.479560468	0.254539916	0.637227736	1.360235172	1.285418461	1.649381942	0.112245481	-0.133719841	5.61E-02	5.35E-02	3.85E-02	0.392017937	0.631466948	0.410820096	0.765431676
YDL101C	0.375396708	1.247164945	2.250451144	1.285753284	1.818941094	2.052265235	0.868382076	1.533345975	1.083999811	0.347709485	0.196212853	1.154497837	1.045037798	0.328946956	0.925807786	1.582219755	1.468780832	0.951298221
YDL102W	7.410679063	-7.10E-02	-0.690655167	7.790520922	0.166864397	0.582779952	8.378202942	0.407815093	2.068892918	-3.362505401	1.131337129	-2.611036909	-3.362505401	0.910707025	-5.614225187	-3.362505401	1.603961885	-5.614225187
YDL103C	0.315933548	-0.245040415	0.117813375	0.803614385	0.389256819	0.257849369	1.471250596	1.233785693	0.588791963	0.158231686	-0.198066086	-0.902085691	-0.407474407	-0.36682695	6.19E-02	1.423438753	0.258040934	-0.597138404
YDL104C	0.211897976	5.786549956	7.3554848	-0.993222666	6.576966392	0	2.005392455	6.265376064	0	2.636214304	0.334428995	0	3.655470712	-3.43E-02	5.704108898	4.145346954	-1.03614217	0
YDL105W	5.130571144	-0.530442634	7.217981277	5.790520922	-5.995064495	5.790976678	6.562627513	1.118308476	5.729601848	3.858606726	-2.81E-02	2.061388433	4.240433213	2.107104238	-1.144581542	3.938896077	-2.123679534	-5.111724846
YDL106C	-0.425761948	0.813511767	-1.35362018	0.203814181	-0.118537822	-0.195662278	2.359617712	1.690887252	1.405927906	-1.011693315	0.408429576	5.588150778	0.177488094	0.641585289	4.967143304	-0.654563759	0.35151889	3.951991755
YDL107W	1.080653442	-6.580026996	0.987416738	0.840767383	1.219331817	0.689695156	1.213236567	1.063860692	0.405927906	1.425711997	1.038973111	-3.526762345	2.515357733	0.100677969	-3.526762345	1.538915971	1.095102363	0.910656237
YDL108W	-0.423052661	0.054519867	-6.51E-02	-1.51E-02	0.375451019	0.183509769	0.748187128	0.713918221	1.183535484	1.63E-02	-0.18341931	-0.398043186	8.00E-02	-0.507605606	1.039843029	-9.60E-02	-0.118356934	-3.42E-02
YDL109C	-0.357716561	-2.060957351	-0.164586355	6.78E-03	-1.118537822	0.14537464	1.02210985	0.154834352	8.40E-02	-1.118608519	0.279981211	5.003188278	0.485610389	1.27060297	0	-0.124049042	-2.708642035	4.437418582
YDL110C	6.11E-02	-0.852370729	1.894307334	0.2162307	-7.31699259	2.052265235	1.434235753	0.433810301	3.106367624	-0.896216098	-0.697992483	0.519494654	-6.96E-02	-0.180608142	-0.188975661	0.636763294	7.49E-02	0.48517195
YDL111C	-0.142210525	-7.10E-02	-9.32E-02	-0.172192807	-9.62E-02	-5.63E-02	0.503097612	0.15783684	0.637253452	0.193981711	0.681079519	0.254033511	1.586696514	0.224060384	1.748503254	0.828645243	0.721287526	2.653498397
YDL112W	0.131867892	-0.455674866	-0.72040251	0.297367463	-0.513255336	-0.623845153	-1.069589985	-1.699314782	-0.886853844	0.688746403	1.152822188	-0.693499069	-4.947467901	0.678976739	-2.314506544	0.538915971	0.59462402	0.518338814
YDL113C	-0.337396576	-1.530442634	-2.012583262	0.359079078	-0.780668183	1.274657657	2.609380927	1.450883815	2.820965405	-0.033719622	0.164503993	6.325116373	0.94901091	-0.496109967	0	-3.92E-02	0.31262211	3.63006366
YDL114W	-0.59872466	5.45E-02	-4.908636444	-0.371734289	-6.410101995	-4.908636444	0.286337058	1.233785693	-4.908636444	5.636214304	1.873146028	6.588150778	0	0	0	4.3259192	0	0
YDL114W-A	-1.036501084	5.464621861	-5.645602038	-2.485075762	6.576966392	1.315299641	-0.572190516	8.030910811	1.405927906	-2.684433495	-0.288008211	-4.526762345	-2.684433495	-3.824119253	-4.526762345	0.723947865	0.68488188	-4.526762345
YDL115C	-0.326521939	0.791485461	-6.645602038	-0.369371151	1.244866909	0.14537464	2.088460917	2.374648229	2.784439529	-2.813753938	0.683878152	0.476425932	-5.449968242	0.311244955	-0.492504846	-0.567655694	1.358136769	-1.704053607
YDL116W	-0.298507563	-0.042777335	-0.629254622	5.33E-02	-0.482228441	-0.471296721	1.710349986	0.682209361	0.46732845	-0.418168801	0.737970855	-5.774689859	1.655535391	-2.22E-02	-1.585154133	0.560449132	0.231791035	-0.444186481
YDL117W	-0.733790904	0.376447962	-0.79019084	-0.902074778	0.507901315	-0.532697265	-0.089326203	-2.203619619	-1.179034595	-3.362505401	0.295748527	-4.986193964	-3.362505401	0.200213642	-4.986193964	0.197879053	-0.743961419	-1.356130304
YDL118W	-1.933280363	6.271976783	-0.20522834	-3.080685507	6.576966392	-0.117659766	-1.337725262	6.94344797	1.727856	-2.481178599	0.0125009	7.3955057	1.930395232	-3.445607629	0	0.793488798	-1.995500186	5.215026161
YDL119C	5.410679063	0.247164945	0.402454237	5.568128501	-6.217456917	-6.493598944	6.442333279	1.185422672	1.557930999	-3.532430402	3.556821416	0	-3.532430402	1.463248048	0	-3.532430402	1.741465408	4.63006366
YDL120W	-0.12132128	-0.186488233	0.642768567	-0.280799256	1.129389692	-0.269662859	0.361759092	0.920369098	-0.331037689	-0.820267245	-9.01E-02	-1.611036909	0.253436947	7.62E-02	-0.325153788	-0.379306097	0.536645616	-0.814236525
YDL121C	-9.25E-02	0.224444868	0.402454237	-7.72E-03	2.25E-02	0.490022811	-0.920113819	0.152255808	-0.249423923	-8.18E-02	7.14E-02	7.59E-02	-0.690546566	-0.188828648	-1.381620739	-0.377167979	-5.98E-02	-1.240653087
YDL122W	-7.58E-02	-0.122357895	0.724382332	-3.15E-02	0.129389692	6.29E-02	-0.229904708	4.24E-02	-0.179034595	0.273708904	0.600603108	-1.201645973	-1.291997189	3.88E-02	-1.685149923	-0.387083448	-7.30E-02	-0.98980809
YDL123W	0.711190917	5.45E-02	0.15734174	0.883202649	0.237947495	1.430776859	3.140736067	1.419689193	2.916889825	-0.393715757	0.328890811	7.526750234	1.029930906	0.219976897	5.082620522	0.165457575	7.33E-02	6.63006366
YDL124W	-0.41256245	-0.251811373	0.555891116	0.416630872	0.965230536	1.400188539	2.473573901	2.624493863	3.485655098	-0.691733874	0.279552666	0.200094704	6.62E-02	0.779595111	0.236981253	0.116959057	1.055573999	0.253980227
YDL125C	0.107274583	0.154921764	7.57E-02	-0.12433458	0.279339127	0.304364164	0.926278638	0.693126419	1.577408374	-0.365701381	0.078985922	6.48E-02	-0.635951591	-0.490786098	2.88E-02	-0.327140907	-0.120087822	0.312478116
YDL126C	0.178356151	0.184687159	0.460113007	0.723958277	0.479266984	0.815226038	1.755635165	0.640703384	2.125819986	0.681957237	6.10E-02	-8.99E-02	1.081817647	0.304077675	0.203341761	1.002328244	0.273542329	0.344309414
YDL127W	-0.269843805	-0.530442634	-0.650013182	-5.74E-02	1.166864397	1.119379431	0.836673216	0.533345975	-0.401427016	4.221176805	0.597463401	-4.84869044	0	-0.273717546	0.703415364	4.762018315	-1.258534592	-0.411271858
YDL128W	-0.178087561	-0.274787759	-3.17E-02	4.01E-02	-0.418098103	0.219375221	0.199393275	4.79E-02	-8.71E-02	0.19614792	-5.42E-03	-1.582467757	0.181456996	-9.20E-02	-0.307311042	0.366478657	0.148969235	-0.481661186
YDL129W	0.872896367	-2.35E-02	0.572379239	1.035346487	-1.081063116	1.204268329	1.69084389	9.28E-02	1.628320327	1.97825302	-0.835496007	0	-3.532430402	-0.759144373	0	1.098343379	1.792091481	5.089495279
YDL130W	-0.30007434	-0.481605026	1.04E-02	-0.352887523	-9.44E-02	-0.295457724	-1.856368354	-1.498682879	-1.267654966	-0.409511041	-6.89E-02	-0.274378569	-0.484855416	-0.036322961	-0.140283967	-0.697865247	-0.269256309	-0.384710216
YDL130W-A	-0.548740742	0.322000177	0.749257001	-0.406898489	0.527454113	0.698628281	0.316486217	0.800826286	1.341797568	-0.549658336	-0.414144733	0.815912398	-0.138084506	0.398542359	1.123351663	0.73030336	0.795288108	1.35895619
YDL131W	7.28E-03	-7.25E-02	5.36E-02	0.466208953	0.806661332	0.931544232	1.65287604	1.436177316	1.740752994	0.163904895	0.656709353	-0.31825516	0.401341472	0.387995308	-0.153093042	2.18E-02	0.152534005	0.271339207
YDL132W	-1.33E-02	-2.79E-02	0.267524657	0.205003445	0.871408514	0.77542503	2.170753931	2.572874339	3.101073324	2.036669706	6.40E-02	0	2.292965311	0.137847761	4.189535725	1.625972705	0.532878787	5.536954256
YDL133C-A	0.190136042	6.19E-03	-0.214650475	-7.66E-02	-0.606906817	0.14298211	-1.770099799	-0.730063693	-5.48E-02	-0.585717898	-0.252518541	1.20E-02	-0.915545917	0.024207939	-1.16366376	-1.098269266	-0.83185471	-1.289951769
YDL133W	-0.319748711	-0.414965417	-0.868193352	-8.25E-02	-0.26609501	2.67E-02	1.073313527	0.450883815	1.158000392	-6.61E-02	0.350917118	-3.111724846	1.12304031	-7.28E-02	1.077810879	-0.178496826	0.527340603	-3.111724846
YDL134C	0.177615172	7.88E-02	-0.285601756	0.132308216	5.68E-02	0.491964789	1.140541339	1.093646421	1.329306624	-0.181618317	0.251966835	-6.9530271	-0.489936567	6.32E-02	0.714555922	0.465017857	0.441905126	-0.153038439
YDL135C	-6.34E-02	0.376447962	8.70E-02	0.443294561	1.084402237	0.441307526	0.304151017	0.879120812	0.242429173	-0.400520935	0.446903724	1.476425932	0.403996624	0.413666019	0.950575691	0.186291079	0.751180563	1.25857954
YDL136W	4.28E-02	-9.01E-02	0.197983724	-0.242250213	4.50E-03	-0.234633641	-1.574829945	-1.066858468	-0.512644495	-0.120391125	-0.136453873	-3.35E-02	-0.772638096	-0.117684576	-0.845931683	-0.626549383	-0.693210111	-0.412609821
YDL137W	0.123246797	0.26562648	-8.50E-03	0.153674456	0.395488772	-0.330885721	1.89E-02	0.20594275	0.527366033	-0.16751812	-0.320200764	-0.211151635	-0.135877987	-0.520592162	0.424503214	-0.117195371	-0.365310908	-2.73E-02
YDL138W	-0.450080579	0.376447962	-1.012583262	-1.719047702	0.751826898	-0.380694172	-9.16E-02	-6.410101995	-6.493598944	-0.574288003	-0.111130449	0	1.877927812	0.225088311	0	0.538915971	0.503305671	3.215026161
YDL139C	1.757760657	0.539946694	-7.131028865	1.90489772	1.429898803	0.747410654	3.29673223	1.734979836	1.846500497	4.332602593	-0.545989389	0.543540128	3.877927812	-1.536751952	-5.919079768	4.123878471	-0.03614217	0.568964887
YDL140C	1.241118115	-0.80797661	-0.29435423	0.909480133	-1.418098103	0.371087419	1.798199068	-0.618657119	-1.963305904	2.81802942	0.381315382	-0.574200141	-3.362505401	0.18453202	-1.302122819	1.460913459	0.907051474	-4.75467968
YDL141W	2.421174897	0.247164945	0.434875715	2.164318611	-1.640490525	7.87E-03	3.426818282	4.79E-02	0.946496287	1.051316482	6.89E-02	0	1.07057289	0.155125753	6.240161799	1.975486632	0.210950692	0
YDL142C	0.559821279	-1.819949251	0.11294762	0.524625639	-0.555601627	0.914761712	2.622502391	2.283367722	2.853386883	-0.311253597	0.379516884	0	-1.954962202	0.463248048	6.382180803	0.242733289	0.634550204	5.799988662
YDL143W	-0.138053932	-0.214415141	-0.694407302	-0.13947977	0.110150006	-0.229628198	0.510888382	0.299457915	0.99712236	1.080324929	-0.580084842	1.206336769	0.883089517	-0.364927418	0.428603791	1.663221634	-0.453625607	0.89549643
YDL144C	0.138240934	-0.682445728	-0.597545763	0.804588484	0.429898803	-0.532697265	2.074832953	1.018772802	2.043357826	-5.220486396	0.730101169	-2.845502163	-1.565015684	0.773588169	-1.007078018	0.444234718	0.852496721	-0.411271858
YDL145C	0.266859251	-0.216782155	0.22039391	0.396847918	-4.49E-02	0.310333388	0.218324547	-0.203619619	-2.41E-02	0.891563286	0.887986358	-0.845502163	0.265484575	0.882473344	0.818892582	0.702619355	0.55678664	0.103301315
YDL146W	-6.850857784	1.334627786	8.217981277	-2.64E-02	-6.217456917	6.5983316	-0.177198959	-0.274008947	0	1.029783321	-0.111130449	0	-4.269395996	-2.738385813	5.189535725	0.492622318	-0.875205952	0
YDL147W	0.084493317	0.240932991	0.722126358	0.727544571	0.442739149	1.037158343	2.119294089	1.769882579	2.394612592	0.815503545	0.444078075	1.213391526	0.678255467	0.398292606	0.472089818	1.261241114	0.531870261	1.029300733
YDL148C	0.248980232	0.340824052	0.363792617	0.474071071	0.581901897	-0.233136983	-0.35899806	-0.364774411	-2.294511813	0.546727398	8.20E-02	-1.167430258	1.685282734	-0.225550264	-6.170618535	0.68330588	3.10E-02	-1.370629874
YDL149W	4.493141223	0	4.896053182	0	0	0	7.128224689	5.94344797	0	-1.362505401	-2.445607629	-1.526762345	2.877927812	0.463248048	3.314850077	-1.362505401	-2.445607629	3.273226316
YDL150W	0.109248731	0.221169736	0.185356116	0.305865453	0.215119566	0.318439349	-0.204593619	-3.70E-02	0.862785581	-0.83208576	0.36713316	-1.693499069	-0.291997189	-3.83E-02	-0.559619041	-0.237705824	-0.127290058	-0.208642692
YDL151C	3.101715058	2.224444868	0.379734161	2.761664837	3.488792492	-0.21076917	3.953609913	2.118308476	-7.323673943	-4.062945119	-2.250533506	-6.111724846	1.914453688	-1.013189996	-8.57E-02	-1.502560665	-1.936606497	-6.111724846
YDL152W	-0.891332181	5.45E-02	6.217981277	-0.7094297	0.774546975	5.375939178	-0.53678518	-6.217456917	0	2.067258026	-0.420458507	0	3.671476935	-1.536751952	4.189535725	-2.684433495	1.326427909	0
YDL153C	-0.054747684	6.89E-02	0.117184613	5.55E-02	-0.635689538	-0.109198187	-0.828798652	-1.023047374	-0.248575528	0.635307144	0.975470169	-6.614225187	0.833533693	0.4247739	-0.772612765	0.694504087	0.463164246	-1.077270931
YDL154W	3.645144317	-0.360517633	7.802943777	4.205558422	0.166864397	5.790976678	5.503733824	0.85527407	6.729601848	-3.169860323	-0.18341931	0	1.807538484	0.356332844	0	-3.169860323	0.741465408	4.215026161
YDL155W	-0.254623068	-0.218498628	-0.216116656	-0.296149799	0.367777091	-0.780624779	0.15537638	-0.624195302	1.405927906	0.814277285	0.331401302	6.14E-02	0.155461788	-9.47E-02	0.177346553	0.274500334	-0.431866195	-4.526762345
YDL156W	4.73E-02	0.902516773	5.896053182	1.551097851	6.73E-02	6.375939178	1.849273253	-0.466654025	7.89952685	2.759135731	-1.420458507	0.35089505	2.778392139	1.922679667	-0.822653447	1.554022863	1.156502908	-2.896698685
YDL157C	0.185076486	0.723695371	0.301731649	0.337422646	0.581901897	0.369122341	-0.34046023	0.509499233	0.712589244	-0.325059397	0.126435953	-0.243466149	-0.514389611	-0.263733457	0.706275019	-5.40E-03	0.336411998	0.599727141
YDL158C	0.68296951	0.513951485	0.235344252	0.999617543	0.456371015	0.204268329	9.80E-02	3.58E-02	1.1428935	-5.311253597	0.423890622	0	-6.362505401	0.396133852	3.704108898	-0.876121529	0.397511007	6.153625616
YDL159W	0.135323451	-6.995064495	0	-0.514054829	-6.995064495	5.790976678	1.591475495	0.407815093	8.89952685	0	0.386896415	-3.84869044	0	0.337717166	-3.84869044	3.560384453	-1.03614217	-3.84869044
YDL159W-A	0	-0.530442634	0.894307334	0	-4.995064495	0.467302735	0	2.118308476	0.990890406	4.373179898	1.251966835	2.798354027	0	-2.123679534	1.177346553	0	6.34E-02	-2.526762345
YDL160C	-7.88E-02	-0.174961979	0.288586273	1.73E-02	-1.046129326	0.244910313	1.516775916	0.693810647	0.846500497	1.999086524	-1.24E-02	0.476425932	-2.90E-02	8.47E-02	0.177346553	1.78668362	0.237422903	1.218778532
YDL161W	0.108667819	0.501978844	0.11294762	0.103801789	0.9298252	0.467302735	1.976475856	2.203197373	2.405927906	-1.185722715	0.178579179	-4.84869044	0.708002811	0.329981517	0.440380959	0.531996557	0.444079498	-3.21862678
YDL162C	1.548461417	1.578081823	-0.749548856	-6.298316761	1.166864397	0.845814358	-0.794582937	-0.466654025	0.891354733	1.06071518	-4.123679534	0.128502629	2.527430565	-4.123679534	-2.144581542	-0.124049042	-0.799102973	-1.896698685
YDL163W	-6.24940716	0	-6.645602038	-6.24940716	0	-6.645602038	-6.24940716	0	-6.645602038	-0.088861176	-3.420458507	-4.84869044	1.877927812	-3.708642035	-4.84869044	-2.709011543	-0.258534592	-4.84869044
YDL164C	0.849327896	0.469557366	0.871939521	1.006777334	0.922938814	0.854325858	1.669006307	1.326895097	2.792951029	2.010674498	0.939797706	-0.786608474	1.75239693	0.972261696	-0.642081202	1.758594007	0.433343113	-2.481661186
YDL165W	-4.33E-02	-2.57E-02	0.128772587	3.17E-02	7.29E-02	0.50912291	0.715278108	0.453175626	1.22535566	-0.983678939	-0.128277756	-5.774689859	-6.034930743	3.84E-02	-0.48561846	0.180805539	9.40E-03	0.942836642
YDL166C	-0.463511225	-6.58E-02	0.202010789	-0.218598945	-0.974491452	-0.402636725	-0.571339117	-0.586948259	0.262969952	-0.816488905	0.37017902	-6.433652941	-0.707034689	3.26E-02	-5.15E-02	-0.855560206	-0.689168946	3.77E-03
YDL167C	0.594755069	-0.460053306	0.189050599	0.621487179	-0.155063698	-4.73E-02	0.112307659	-0.286081779	-1.916000189	-0.481178599	-0.472925927	0.583341136	1.708002811	-1.228629657	-3.77E-02	2.80E-02	-0.743961419	-5.227202064
YDL168W	0.139682908	0.242964956	0.339718482	0.62501599	0.828062484	0.720068805	2.241040973	1.566512839	1.851339054	-0.177987066	0.033717386	-0.148064933	1.245659597	0.256797171	-3.21E-02	0.779735643	0.712319063	0.448436801
YDL169C	3.908178722	0.224444868	-1.012583262	6.042059689	0.751826898	-0.117659766	8.751661337	1.340700897	2.879859094	-2.362505401	-0.320922834	-5.614225187	1.877927812	1.048210549	-5.614225187	1.782841554	2.326427909	-5.614225187
YDL170W	1.757760657	1.247164945	0.309344833	2.27526617	0.581901897	1.052265235	5.084721827	3.280579905	3.464821595	0.326176324	0.69501871	-6.111724846	1.930395232	0.54125056	-0.407615948	-2.293974043	1.615934526	-1.896698685
YDL171C	0.231835033	-0.397992338	-0.270079484	-0.84588095	-1.616037481	0.159180439	-1.726411434	-0.944701322	-2.294511813	0.280281558	0.169574983	0.107192122	-1.089504325	0.12728212	-0.639346234	-0.24778441	-0.160354198	-6.480958656
YDL172C	1.20E-02	0.20652296	0.489917079	0.125421831	-7.580026996	0.467302735	1.506586598	1.007277163	1.236002904	2.051316482	-0.420458507	2.35089505	7.06E-02	0.578725266	2.592384052	1.156058877	0.215396597	-4.111724846
YDL173W	9.74E-02	0.980519285	0.642768567	0.382286469	0.429898803	0.845814358	1.75252002	1.603735303	1.990890406	1.771208563	0.424739766	-6.050324302	2.20550247	0.186730413	0.579784015	2.092268865	0.464947773	0.74966436
YDL174C	-1.662953465	-0.781981401	-8.024113661	-1.880747936	-8.053958184	-1.063211982	-0.415321667	-2.30E-02	0.405927906	0.391764665	0.29282809	3.213391526	-3.133299443	0.303769834	1.077810879	0.515775394	0.402663495	1.42522941
YDL175C	0.498830649	-0.645919852	-6.908636444	0.381172849	0.203390273	-0.117659766	0.630438651	0.533345975	2.344527361	-4.684433495	4.118700304	0	0.555999717	4.463248048	4.552105805	1.35E-02	4.82892825	5.63006366
YDL176W	1.101715058	0.791485461	0.987416738	0.53033929	-5.995064495	0.467302735	1.884897162	1.270311569	0.405927906	1.688746403	0.103103449	0	-3.169860323	-0.121714453	2.967143304	-3.169860323	-0.258534592	3.63006366
YDL177C	-0.511816595	-7.10E-02	-7.97E-02	-0.325798005	-0.681132509	0.329799211	0.439882317	0.533345975	0.946496287	-0.141328596	0.132795134	-4.526762345	1.877927812	2.71E-02	-4.526762345	0.335382577	-0.782096548	-0.896698685
YDL178W	-0.334642926	-0.465487192	-0.105692666	-0.22602487	-0.808044622	5.23E-02	-0.307136942	-0.544656537	-0.134640476	0.345444657	0.508949525	1.154497837	0.638461877	0.579971654	0.454055896	0.312050073	0.931067895	0.617874487
YDL179W	-0.784416978	-1.071011015	-1.302089879	-1.779819027	-1.195705682	-3.577091385	-3.259251204	-3.051616526	-8.368068062	-0.633181692	-4.89E-02	-0.224013786	-0.765928378	-0.304091195	0.476906835	-5.00636159	-1.188145264	-0.789783481
YDL180W	-0.106684091	0.754959585	-0.749548856	0.151167244	1.166864397	-0.269662859	2.901469464	3.118308476	-0.50096269	0.425711997	0.218951777	-1.059626968	1.708002811	0.463248048	-2.680634442	-2.293974043	0.170308707	-1.16971718
YDL181W	-0.360273398	1.98E-02	-1.930121102	-0.505334601	-0.350983908	-0.227842684	-3.196270883	-2.858971448	-2.681534936	-0.414593347	-0.494459089	-0.570879783	-0.561695325	-4.37E-02	0.186624366	-8.47E-02	0.308506001	0.126384928
YDL182W	0.420289718	0.130650936	0.354033651	1.139269604	0.710981846	1.030488293	2.419325287	1.830906063	2.292138248	0.247912903	0.473622281	1.099571627	-0.57785603	0.287582708	-4.84E-02	6.08E-02	-2.71E-02	1.017909823
YDL183C	-1.796130398	0.513951485	-0.012583262	-1.197581164	1.82982941	2.341771853	0.443280893	0.703270976	3.1428935	0	0.667004334	0.66907101	0	0.785176143	-5.334117268	0	1.156502908	-0.244621989
YDL184C	6.91E-02	0.15272565	-0.198040009	-0.257919881	-0.507652857	9.39E-02	-1.871739384	-0.603514493	-0.230381475	-0.551804786	-0.442487914	0.111778331	-0.804197009	2.38E-02	-1.148093582	-1.020728894	-0.915801882	-1.106120732
YDL185C-A	-0.521575561	0.376447962	0.15734174	-4.27E-02	-9.62E-02	0.730337141	-0.275962931	-0.244261604	0.405927906	1.487112542	7.60E-02	1.369510728	1.856866197	-2.22E-02	0.369991631	0.306585312	0.303344296	-0.119091107
YDL185W	0.290244027	-0.210533707	0.378871563	0.298524162	-5.41E-04	0.143864755	0.187495155	-0.208672847	0.299476964	0.590342699	0.414599343	-5.41E-02	0.914453688	-4.89E-02	0.10917505	0.48709739	0.229343714	0.309752192
YDL186W	4.130571144	5.786549956	0	0	5.992003891	6.112904772	0	0	7.89952685	-0.896216098	-1.708642035	0	2.515357733	-1.121714453	3.382180803	-2.947467901	-1.708642035	4.437418582
YDL187C	-3.976388666	6.92405348	7.217981277	0.591739835	6.799358813	6.375939178	-5.76E-02	6.52841047	6.314564349	-2.684433495	1.164503993	3.003188278	-2.684433495	-0.123679534	5.905742759	1.460913459	-0.123679534	5.799988662
YDL188C	0.018377741	0.381330183	-0.489021306	-0.747645457	0.222820803	-0.117659766	0.328311752	0.533345975	0.405927906	0.468965195	-0.707945957	0.338922408	-0.230596645	-0.816859871	1.605440205	0.852234889	0.212969859	1.929271915
YDL189W	-0.190465694	-0.360517633	0.128772587	-0.145225759	0.117954797	-9.66E-02	0.271506253	0.298880721	0.640393159	0.484387904	0.549794149	1.476425932	1.265484575	-0.197265486	0.633026037	0.337855062	0.316580123	2.42522941
YDL190C	0.289981695	2.28E-02	-3.33E-02	0.547345716	-0.356697559	0.623421937	2.428980028	1.469215638	2.230841199	1.435980333	0.386896415	0.360948715	0.485610389	0.367670388	0.855418458	1.068596036	0.183983644	0.210216519
YDL191W	-5.56E-02	-0.349112869	-4.80E-04	-0.255359791	3.51E-02	-8.40E-02	-1.625391422	-0.997441386	-0.730360717	-0.57235127	-7.40E-02	0.17193553	-0.386817638	-2.11E-02	-0.572750249	-0.570006048	-0.50757831	-0.484760425
YDL192W	-0.190701131	-5.93E-03	4.88E-02	-0.028251012	0.194639063	-0.225671993	-0.505360008	-0.250060046	-7.21E-03	-0.218331665	-7.38E-02	-4.49E-02	0.34307416	-0.38442101	0.165842581	-0.104683717	-0.122522226	-7.38E-02
YDL193W	-0.264607156	-1.59E-02	1.60E-02	-7.41E-02	0.189584474	0.215763968	1.382610065	1.922388266	1.668962311	0.386183633	0.112036573	1.476425932	0.253436947	0.137019816	-5.526762345	-0.163577406	-0.191420396	0.273226316
YDL194W	0	1.639482367	0	3.983166	-5.410101995	0	4.240699418	1.533345975	0	-0.362505401	-0.835496007	0	-0.362505401	-0.536751952	0	2.68330588	0.54882033	3.951991755
YDL195W	0.91542661	-0.097483227	-0.173047934	0.699687748	-0.801426743	-0.610699777	1.101419342	0.150017335	-0.841999608	1.337274032	-6.20E-02	-6.84869044	1.668474446	7.67E-02	-0.181107418	1.109441088	0.297365443	-1.518187062
YDL196W	-2.137105025	-0.682445728	-1.012583262	-2.727698708	-1.324988699	-0.532697265	-3.895186878	-0.78858212	-6.908636444	1.290197026	1.164503993	7.325116373	-5.220486396	1.107104238	5.774498226	-0.734102524	2.326427909	5.877991174
YDL197C	1.138240934	0.469557366	-1.427620761	0.891300117	-0.588023105	1.554765576	1.41186794	1.063860692	1.575852907	4.958142399	0.531286324	0	6.742933553	0.215320535	3.382180803	4.3259192	0.985390991	0
YDL198C	-0.250467253	7.52E-03	-0.72530131	-0.150224274	0.329922679	-4.61E-02	0.937462377	0.569871851	0.446116996	0.194321449	4.66E-02	-8.37E-02	2.24E-02	1.11E-02	-0.615032162	0.135242962	0.159734029	0.212007574
YDL199C	-0.746281849	0	-1.427620761	-0.745295152	7.576966392	0.637227736	1.717169717	8.587304159	2.653855419	-0.362505401	0.990474594	0.838996012	-0.362505401	3.82E-03	-0.366973963	4.68330588	0.925889979	-1.382125513
YDL200C	0.258600373	-0.245040415	0.069878898	0.55039904	0.82982941	0.627767407	1.168264065	0.781273488	1.405927906	-4.169860323	0.486432088	-4.84869044	-4.169860323	0.841759671	0.340845285	0.823483538	-3.445607629	-4.84869044
YDL201W	-0.526008014	1.27E-02	0.635114994	-0.505929077	-0.337927755	0.184903004	-1.503492246	-1.426012041	-0.385485473	0.1116891	0.384070371	1.107192122	-0.514389611	1.34E-03	0.186624366	-0.346441463	-0.360896309	-0.763432154
YDL202W	-0.298693777	-0.629978308	-0.543097979	-2.94E-03	0.219331817	3.99E-02	-4.80E-02	-0.434945165	-2.294511813	1.095371662	0.182882523	-4.526762345	-0.548336943	-0.23719167	2.025343459	0.909117822	-0.222008716	2.057497625
YDL203C	0.249272246	-0.323991757	-0.012583262	0.251196062	-1.118537822	0.104732655	1.423840582	0.533345975	0.820965405	1.124845518	0.571679375	-6.736215711	-0.209535029	0.332003515	-5.354034908	3.64E-02	0.741465408	-5.106152051
YDL204W	-0.451538583	-0.852370729	0.74230424	-0.770830244	-3.06E-03	1.78923083	0.597734486	0.874382893	2.405927906	-4.269395996	-1.671997274	0	0.971037216	0.62674678	4.967143304	-0.33049992	-0.258534592	5.951991755
YDL205C	-0.245087706	0.054519867	0.434875715	0.732602371	-1.877529722	-1.407166383	-0.266203965	-0.926085644	0.268424382	-1.426730815	-0.753033846	0	1.762450595	-0.536751952	7.137068306	1.033492235	-0.761034932	4.799988662
YDL206W	0.124435134	-4.995064495	0	0.722984368	-4.995064495	6.5983316	1.719990236	1.533345975	0	-2.011693315	0.987626231	0	0.177488094	0.892091347	2.967143304	0.699073196	0.848380612	3.63006366
YDL207W	-0.383985811	0.639482367	-7.15E-02	-0.263674543	-0.128591486	-8.91E-02	0.82690544	0.822852592	1.285633672	4.49E-02	0.537313257	7.462619896	1.292965311	-0.536751952	6.240161799	1.35E-02	0.456063189	5.63006366
YDL208W	-0.118426898	0.229803784	-0.283784989	-0.221944967	1.41E-02	-0.586026768	-1.070008665	-0.994104067	-0.948355563	4.30E-02	0.316746717	-9.55E-02	-0.110550318	-0.389549845	-0.108957632	-8.33E-02	-0.317228586	-0.360645785
YDL209C	5.908178722	1.861874789	0.572379239	4.205558422	1.389256819	0.274657657	6.240699418	0.118308476	-9.11E-03	0	1.610111623	6.8105432	6.114902331	0	0	4.697887977	0	4.437418582
YDL210W	0.221296674	0.147629271	0.15734174	-0.275622396	0.675011301	0.37419333	0.427809484	8.59E-02	-7.323673943	0.203319576	-0.922958848	6.462619896	1.945042008	0.282675802	0	-0.761478963	0.113434186	5.951991755
YDL211C	-0.452873794	2.513951485	6.896053182	-0.640920922	3.041333515	6.112904772	-1.567812075	1.85527407	8.189033467	-0.418168801	0.518140948	0	0.655535391	4.82E-02	3.704108898	-1.346441463	0.215396597	5.215026161
YDL212W	-6.13E-02	3.64E-04	7.73E-02	-0.159696242	-0.273708194	-0.180853592	-0.710681679	-0.593566138	-0.784755656	8.36E-03	-0.291521917	-0.320040674	0.517005586	-0.10964162	3.98E-02	-1.84E-02	9.46E-02	0.935424142
YDL213C	-1.030539526	-0.284282047	-3.12E-03	-0.566780403	-0.320800902	-0.49522256	-1.280009764	-0.986028184	-0.382567989	-0.415089408	1.072310295	-0.252926478	-0.629032177	-0.592785987	-0.21497087	-0.593534325	-0.10241539	-0.201553267
YDL214C	4.78264784	5.45E-02	0	3.3982035	0.166864397	0	5.726126245	0.118308476	8.636492444	0	0.679077166	0	0	-1.344106874	0	0	-2.065889514	3.63006366
YDL215C	-0.164425259	-0.419411322	1.379734161	0.195538978	-0.155063698	0.582779952	2.538933132	1.796380381	2.068892918	2.103783902	0.319782219	0	-3.532430402	0.133099446	6.026036993	1.513380879	1.28203379	0
YDL216C	-0.498844298	5.45E-02	2.987416738	-0.246979258	0.389256819	-4.908636444	0.895076942	0.992777594	3.1428935	1.17417323	-0.443178584	-0.224013786	3.778392139	-0.449289111	-1.037666338	0.875950958	0.82892825	-5.227202064
YDL217C	-0.142977712	-0.176805679	0.220906868	0.547345716	0.68499539	-0.218588675	0.666172863	0.422314663	0.19647454	-0.088861176	0.664075003	-6.774689859	0.614893406	0.305706771	-0.070580961	-6.52E-02	0.664844127	-0.822698104
YDL218W	4.323216222	6.049584362	0	4.568128501	0	5.375939178	5.503733824	5.52841047	0	4.051251803	-0.157424102	0.659289989	6.114902331	-2.445607629	-5.354034908	0	-0.995500186	-6.736215711
YDL219W	0.176641928	0.50908573	0.356650548	6.78E-03	0.634369317	-2.18E-03	-0.678464379	0.170775896	-6.36E-02	0.61279755	-0.157424102	-4.526762345	-5.647907619	-0.42572064	1.762309053	8.24E-02	-4.44E-02	2.01019191
YDL220C	6.532669587	0.639482367	1.309344833	6.35239981	2.581901897	-0.117659766	5.825661919	1.85527407	-4.908636444	0.826249927	5.76E-02	2.246944086	0.555999717	0.743355967	-1.910116288	1.013454482	2.104035488	-5.614225187
YDL221W	2.323216222	0	-0.427620761	0	7.161928893	-5.908636444	0	5.94344797	-5.908636444	0.688746403	-0.250533506	5.003188278	3.877927812	-2.708642035	0	-1.362505401	-2.708642035	0
YDL222C	-0.51566892	-5.73203009	6.896053182	0.492204162	-5.73203009	0	7.99E-02	-5.73203009	0	3.051251803	0	-4.334117268	5.655470712	2.394282505	4.81E-02	0	0	-4.334117268
YDL223C	0.70230821	0.569093039	7.896053182	0.563170683	-5.55E-02	8.112904772	2.706668857	0.185422672	7.051529943	5.138714645	1.302007517	0.558888092	4.977398807	0.841759671	-0.910116288	3.823418859	2.741465408	-0.283721808
YDL224C	0.603735859	1.15405554	-0.35362018	0.615987381	1.096475069	-0.32119316	1.655929364	2.426430771	0.742962893	0.29642898	3.02E-02	-1.771501581	1.07057289	0.328946956	-5.774689859	0.80556163	-4.99E-02	-1.559663698
YDL225W	0.171841144	-0.875090805	-0.012583262	0.497524494	-0.155063698	0.570396228	1.136969713	0.21141788	1.458395325	0.592531088	3.67E-02	-3.771501581	0.508694002	0.180517841	-1.692069337	0.413607744	-0.440737923	-0.896698685
YDL226C	-0.36701548	-0.275628735	-0.316589449	-0.286004415	0.251753295	-0.176553455	0.160562827	0.32184187	0.462511434	-0.415590257	0.284413457	-0.175650764	0.954163398	0.300518548	6.84E-02	0.735088422	0.32000164	-0.401933994
YDL227C	-0.205713467	-0.186488233	-7.493598944	-0.498457974	-0.311182899	-2.117659766	-6.850857784	-7.110541713	-7.493598944	1.029783321	0.3808219	0.476425932	-4.269395996	-0.624214793	-4.314506544	-1.709011543	-3.024069338	-5.696687347
YDL228C	0.516752557	1.317554272	-6.645602038	-0.645299362	1.259973802	-0.532697265	0.65287604	-5.73203009	1.083999811	-0.375383935	-0.545989389	2.90E-02	1.354365856	-0.121714453	-0.35103242	-1.062648497	-0.621104671	-4.803589281
YDL229W	4.40E-02	-0.115869696	-0.443883885	-0.192550897	-0.109047134	-0.614108391	-1.174734322	-0.988011356	-1.507360461	0.598181483	-0.083185139	0.352870894	-0.506284561	-0.078708059	0.149531175	0.402584094	-0.362648761	0.367543502
YDL230W	7.051136676	1.513951485	-0.302089879	7.807594436	2.82982941	0.592833617	8.801414372	3.118308476	2.033959128	-4.684433495	-0.250533506	0	-0.444000283	0.533637376	1.382180803	0.641485704	1.119977032	6.27391985
YDL231C	1.172798156	-7.802419417	-6.645602038	1.454236311	-3.06E-03	0.14537464	3.090281352	0.600460171	1.405927906	1.399239786	0.91657648	-1.398043186	-1.166466307	0.169516845	-1.144581542	1.37071565	0.778940114	-5.986193964
YDL232W	0.303484809	0.399906934	0.544898502	6.00E-02	-0.676410099	0.572272294	-0.102513881	7.83E-02	0.608744789	0.13075095	-0.187948969	-1.318754276	0.471935452	0.305706771	-0.798405901	0.109962463	0.142218682	0.231885521
YDL233W	-0.220213037	5.45E-02	1.019838216	-0.256257071	-7.73203009	0.329799211	1.401814276	0.670849499	1.646936005	0.103783902	1.115594393	0	-1.947467901	7.99E-02	4.841612422	2.934844647	1.004499814	4.799988662
YDL234C	0.590001539	0.260970744	0.395501477	0.748244321	0.581901897	0.467302735	2.990869531	1.690887252	1.990890406	1.010674498	-6.82E-02	-1.693499069	0.807538484	-0.11406088	1.543474452	0.560449132	-0.112683725	0.933376313
YDL235C	-6.34E-02	0.300680454	-0.128060479	-0.104253978	0.403564655	-0.103853966	0.164775078	0.566512839	0.405927906	-0.828312033	-0.132881917	0.298088691	-0.08207412	-0.59446745	-0.213294292	-0.141536469	-7.30E-02	-0.622523722
YDL236W	-0.252172778	-0.380199999	-0.129539408	-0.158076677	-0.553257687	0.091154249	0.154579311	-0.18034984	-0.202881337	-0.12838954	0.198611848	-1.411099339	0.253436947	9.57E-02	-1.42E-02	-0.289108288	-4.11E-02	0.197628697
YDL237W	0.427747551	5.45E-02	-0.612045332	0.667794075	-1.418098103	0.408409046	1.014532443	0.925663398	1.221503334	0.41955977	0.164503993	0.739460338	0.986303973	0.333187508	-1.244117216	0.713679529	0.112303104	0.78137322
YDL238C	-0.421846898	-1.645919852	0.572379239	0.483215378	-0.796609727	1.467302735	2.343633205	1.476762447	3.213282828	-2.896216098	1.082041833	-3.526762345	-3.947467901	1.048210549	0.855418458	0.814550413	1.571540407	-3.526762345
YDL239C	-1.96867427	0	5.481015682	-2.800577588	0	6.5983316	0.474877738	0	0	0	0.279981211	-5.111724846	5.655470712	1.578725266	-5.111724846	4.145346954	2.514054912	-2.481661186
YDL240C-A	-2.251809882	0.698376056	-0.427620761	-3.605665903	0.669364738	-0.532697265	-3.463609703	0.118308476	2.727856	3.273708904	0.81658069	6.703627996	4.167434429	1.179455082	0	0.612916552	2.256038581	4.799988662
YDL240W	0.40127534	-0.293403437	-7.97E-02	-0.44573487	-1.225453025	-0.992128884	-0.649532604	-0.689046446	-1.468541212	1.351711416	1.022484988	3.061388433	1.292965311	0.592531065	-1.144581542	1.245184768	0.785859528	1.803741033
YDL241W	0.243734063	-0.945480133	-0.234975683	0.541113762	0.96041352	0.566838408	-1.160710836	-1.78858212	0.405927906	-0.491825843	-0.231424683	-5.334117268	2.112393066	0.245656613	1.257516901	0.312050073	0.904964141	1.996386111
YDL242W	0	0	0	0	5.992003891	0	3.503733824	0	0	0	-2.123679534	-1.771501581	5.462825634	-2.123679534	-5.774689859	0	-2.123679534	-5.774689859
YDL243C	0.372362648	-5.24E-02	0.446848357	0.91366793	0.862009816	1.274657657	5.430796669	3.596355772	6.446674248	0.358597801	0.255651881	0.59190315	3.46E-03	0.554395936	-1.729544043	0.825910275	1.14864079	0.42522941
YDL244W	-0.430780023	-0.71101488	0.765024317	-0.163147667	0.494439055	1.244910313	1.423509347	-0.746761944	3.058004602	-3.633181692	1.228634331	6.703627996	-4.684433495	0.95801274	5.382180803	-0.445977137	-1.396038115	5.330503378
YDL245C	3.645144317	-0.530442634	-4.323673943	0	1.804294318	1.052265235	4.726126245	-4.995064495	-4.323673943	3.373179898	1.610111623	-0.983005686	2.655470712	2.394282505	-4.986193964	0	0	-3.356130304
YDL246C	4.130571144	7.165061579	0.572379239	0	6.576966392	0.467302735	6.503733824	7.750802892	1.936442622	-0.362505401	0.873146028	0	3.877927812	1.171890083	0	2.68330588	3.865144943	0
YDL247W	-3.155672785	1.141982708	0.102893956	6.78E-03	1.669364738	-1.380694172	-0.100686065	1.233785693	0.936442622	1.051251803	1.579541493	-3.111724846	0	1.965748389	-3.111724846	2.238456359	0.478431002	0.103301315
YDL247W-A	-0.93070642	-0.138125211	0.572379239	7.72E-02	-1.418098103	1.052265235	1.249811182	-7.22E-03	2.106367624	3.373179898	0.497927727	0	4.977398807	0.278823477	3.382180803	3.697887977	-0.378828825	4.437418582
YDL248W	-0.162846818	0.287180623	0.267524657	5.19E-02	0.347436643	-0.117659766	1.014951283	0.85527407	0.820965405	1.326176324	0.255651881	-0.582467757	2.07723662	0.206472633	0.637827023	1.115416893	0.206588139	0.629370126
YDR001C	1.896456983	0.806592353	1.309344833	2.45346046	-0.858670695	1.367767061	4.785037142	3.58003921	4.185537837	0.357540494	0.408429576	0.575961606	0.814918015	0.769909386	-2.630008369	0.982866162	0.930943207	-0.311736185
YDR002W	0.159756673	-0.210788291	-6.05E-02	0.296890618	-8.49E-02	-2.64E-02	-0.318174691	-0.508919752	-0.715841058	-0.248695284	-0.157424102	-0.255878285	-0.172036565	-0.131884852	-4.54E-02	-0.310749756	-0.362334812	0.144721242
YDR003W	-1.159357832	5.45E-02	0.387954668	-0.96407632	0.703892421	1.071374058	1.347263541	1.838200556	2.828160906	0.959393993	0.201340762	-1.108536569	-0.684314612	0.234623673	-1.144581542	-0.815926747	0.131411927	-0.27220782
YDR004W	2.668755651	0.639482367	-5.323673943	3.065671023	-6.73203009	0.467302735	4.264310752	0.381342881	3.653855419	-3.362505401	1.623935612	0	0.877927812	0.337717166	0	-0.539086541	0.856942626	4.799988662
YDR005C	0.101715058	-0.645919852	-0.055651984	0.603712477	0.405024135	1.134727396	1.303449146	0.640261179	-0.359606841	0.743194187	0.579541493	0.338922408	-5.062945119	0.443070166	-1.01905066	1.304794257	1.200897027	-0.449239708
YDR006C	-0.326007701	-0.397992338	-0.138114144	-0.219993527	-0.211647226	-0.702622267	1.18892894	0.690887252	1.043357826	-1.118608519	7.14E-02	1.122788978	-0.514389611	0.27060297	-0.860788576	-7.34E-02	0.514054912	-1.420260641
YDR007W	-0.044493875	0.457875561	0.117813375	6.92E-02	0.328145304	0.84281187	0.574393731	0.78860303	1.15067085	0.306875768	2.70E-02	-2.845502163	-0.133299443	0.251743943	-1.074192214	6.44E-02	0.691424726	0.173690643
YDR008C	1.824874853	0	7.217981277	1.722984368	6.992003891	0	-4.198781087	6.94344797	8.729601848	1.103783902	0	-3.526762345	0.292965311	4.756852584	-3.526762345	-1.709011543	0	1.562732933
YDR009W	-0.59872466	2.578081823	1.75680381	-0.993222666	1.166864397	7.87E-03	-0.365739638	-0.466654025	0.268424382	3.688746403	0.605076585	0.838996012	-0.362505401	-0.344106874	-0.144581542	3.335382577	-6.59E-02	-5.334117268
YDR010C	1.697324803	0.180050749	7.065978183	0.144280858	-1.877529722	5.375939178	-1.209620436	-0.926085644	8.051529943	-1.102666975	0.164503993	2.061388433	-1.613925284	-0.72939703	0.270455957	-0.258350134	0.54882033	1.218778532
YDR011W	0.305764899	0.61251532	0.998643994	0.43646161	1.112416613	1.167742453	1.248025668	0.648823192	1.575852907	0.41955977	1.749466494	-2.611036909	1.382232649	1.777138824	-0.772612765	1.15425212	2.313007393	0.659694663
YDR012W	-0.346684931	-0.262229367	-6.13E-02	-0.253132789	-0.283882416	-0.197727411	-1.069805903	-0.688021987	-0.854233559	-0.148624871	-0.281320572	-0.764403737	0.166670816	-0.402195043	0.307515384	-0.240296238	-0.313535981	5.13E-02
YDR013W	-0.178533358	5.45E-02	0.505265043	5.89E-02	-0.225453025	0.25579863	0.348542005	0.426430771	0.646936005	-0.215038282	-0.236458321	3.283780854	-0.757660762	-0.249175362	2.809614768	-1.124049042	-0.919732678	3.232584332
YDR014W	1.141243422	1.276912288	2.272818957	0.328705429	-4.995064495	1.467302735	1.736798523	1.755738396	1.990890406	1.688746403	-1.057888428	2.241960679	-3.532430402	1.115324745	-1.881547136	0.290988457	0.519072987	-4.87E-02
YDR015C	0	0	0	0	0	0	2.918771323	0	6.314564349	4.221176805	-1.123679534	0	0	-1.123679534	4.189535725	0	-1.123679534	0
YDR016C	-0.101632945	0.124909195	-0.20522834	-0.441683166	0.347436643	0.637227736	-0.202297096	0.118308476	0.628320327	-0.655207998	-0.217366642	-5.111724846	-6.40689952	-5.61E-02	-0.270112424	-1.214246851	-0.436871833	0.977770433
YDR017C	0.410957893	-0.682445728	-3.128060479	0.410843716	-0.155063698	0.226294635	0.65287604	-0.618657119	0.705488187	0.356171064	0.208898113	6.8105432	1.292965311	-9.38E-02	5.552105805	-8.22E-02	8.25E-03	0
YDR018C	5.230106817	-1.530442634	1.572379239	5.305094095	0.697379114	-2.117659766	4.240699418	-0.729688431	-6.908636444	3.936673916	-0.472925927	5.003188278	3.614893406	4.82E-02	4.382180803	1.875950958	-0.480927013	3.63006366
YDR019C	0.947056813	0.307285937	0.894307334	1.297678534	0.581901897	0.545305247	4.180990665	2.345079337	3.190199215	1.496101325	0.127350995	0	-2.362505401	-0.33193216	0	2.399512914	-0.783625636	5.437418582
YDR020C	-0.465100096	-0.386052725	0.572379239	-0.252609294	0.141329305	0.907875326	-0.418883586	-0.392653444	-7.131028865	1.688746403	-0.320922834	3.476425932	2.75239693	0.463248048	0.855418458	0.963413799	0.888306797	2.103301315
YDR021W	0.112362302	9.63E-02	0.852487158	0.32227916	0.35242005	5.23E-02	0.144016518	-0.161799444	-0.401427016	-0.591361516	0.579541493	-1.526762345	-5.449968242	-0.799786358	3.762309053	-1.889583788	1.156502908	1.103301315
YDR022C	-0.125925441	0.295527966	0.835413645	-0.173794911	1.444398373	-5.645602038	0.921009006	0.980804952	3.083999811	-2.813753938	1.827469006	-4.84869044	-5.449968242	1.463248048	-4.84869044	-1.511072165	1.800359097	-1.63366428
YDR023W	0.440757885	-0.023219883	-0.105692666	0.25960395	2.27E-02	-0.248243876	-0.283829227	-0.951135133	-0.813385123	0.400094463	-3.96E-02	0.425799859	0.250013166	-3.37E-02	0.108945778	0.195568892	-0.333467147	-9.44E-02
YDR024W	0	-4.995064495	5.481015682	4.857635118	-4.995064495	0	0	-4.995064495	7.051529943	0	0	0	5.655470712	1.908855677	7.082620522	0	3.772035538	5.536954256
YDR025W	2.03E-02	-9.29E-02	0.150422326	-0.13338285	-0.029440124	0.012609035	-1.246719665	-0.80199224	-0.926391795	-0.199360717	-0.176203365	-0.210046748	-0.673579391	-0.149285741	-0.251839518	-0.474956204	-0.422937646	-0.127133404
YDR026C	1.48433108	1.928988985	-0.543097979	1.309340104	1.581901897	0.467302735	2.5511919	2.533345975	1.164919806	0.688746403	0.449906212	0	-2.684433495	-0.449289111	4.967143304	1.641485704	-1.673572091	2.63006366
YDR027C	-6.82E-02	-1.682445728	-0.012583262	7.09E-02	-0.418098103	-5.908636444	1.849273253	1.734979836	1.820965405	0.840749496	0.345076239	0.476425932	2.292965311	-0.121714453	-5.334117268	1.460913459	4.40E-02	-3.704053607
YDR028C	0.583866753	-0.741946739	0.337913985	0.597971789	-0.877529722	0.537692063	1.686823372	0.774354074	0.990890406	0.951780809	0.302007517	-1.526762345	1.778392139	0.450072659	1.440380959	-0.198049623	0.830470414	2.910656237
YDR029W	5.230106817	-1.267408228	1.057806066	0	-5.73203009	-0.269662859	5.240699418	-0.203619619	1.405927906	-0.796680424	0.164503993	3.476425932	1.392500985	-0.743202829	-0.144581542	-2.124049042	-0.358070265	-3.526762345
YDR030C	5.908178722	-5.410101995	6.481015682	6.153091002	0.581901897	0	7.825661919	-5.410101995	7.89952685	1.075769526	0.556821416	1.935857551	-4.062945119	0.463248048	-3.144581542	-4.062945119	-3.123679534	1.42522941
YDR031W	-1.57E-02	0.410663677	0.786504044	0.480708523	0.745400629	0.952729562	0.772457656	0.644377287	1.762071716	-1.389256109	-8.33E-03	-0.771501581	-2.954962202	0.290411451	-1.305046214	-0.371976555	0.787269098	-1.144626199
YDR032C	0.185267279	0.229017598	0.668842078	0.353091523	0.609123365	0.90706732	1.289718223	0.448457077	1.351184941	-8.60E-02	0.18091175	7.72E-02	-0.101894306	0.638402106	-1.32E-03	-6.43E-02	0.174075537	0.376866388
YDR033W	0.108323842	0.187689848	7.00E-02	0.126833086	-1.05E-02	-5.82E-02	-1.312922476	-0.93803435	-1.450839211	0.899710996	-0.180328654	-0.289706327	0.598868979	3.10E-02	0.279389082	0.233048056	-0.447153431	-0.208951719
YDR034C	0.864675861	1.334627786	5.78E-02	0.634808557	-6.217456917	-0.269662859	2.006512995	2.310953554	1.891354733	-4.532430402	2.25E-02	1.476425932	0.708002811	-0.251349733	-2.526762345	0.406465675	-0.258534592	-2.526762345
YDR034C-A	-1.138599271	-5.995064495	-4.908636444	-1.800577588	-5.995064495	2.467302735	-0.405540646	-5.995064495	2.628320327	-0.943521813	-2.21400763	-5.986193964	-5.316701711	-0.777760051	-3.01905066	-4.078245352	0.68488188	-2.356130304
YDR034C-C	0.96495692	0.295527966	-7.07E-02	0.538029248	-0.26609501	0.362333175	0.33264447	-0.541421793	-0.257037107	2.496101325	3.52E-02	3.798354027	2.795465652	0.959152009	2.314850077	2.666027889	0.89758461	3.495618737
YDR034C-D	1.19135227	-1.36E-02	-7.33E-02	1.023328511	0.442350544	0.442298729	1.847052013	0.944541408	0.329577019	1.939707976	0.545958892	0.107192122	2.006661126	-6.78E-02	0.149149661	2.966804388	0.565142636	-1.80E-02
YDR034W-B	-1.653172444	-0.39293911	-2.427620761	0.046305699	0.259973802	-7.33E-02	0.800363652	0.326895097	1.990890406	-5.00636159	4.242379838	0.154497837	-5.00636159	3.287367301	0.742943729	-1.96055031	4.620032445	2.93E-02
YDR035W	0.142190574	0.362642162	0.1642945	0.550712567	0.535359311	0.680706373	1.597092289	1.85527407	1.637253452	9.01E-02	9.70E-02	-6.41E-02	0.372399779	0.408641717	0.61030596	0.177777847	-0.139890095	0.718011159
YDR036C	-0.50073487	-0.319875648	-0.391094885	-0.302172906	-0.299453607	-0.117659766	0.927092786	0.404062958	0.290450688	0.286647959	-0.479352196	-4.111724846	0.990402541	-0.306139024	1.270455957	2.40E-02	-0.464985469	0.325693736
YDR037W	-0.182467123	-3.14E-02	-0.231478239	-3.31E-02	5.38E-02	-0.318330984	0.359592632	0.301862818	0.235127217	0.154057109	0.438211901	0.297720045	0.510965964	0.160828112	-0.201725449	9.10E-02	0.348165619	-0.131988101
YDR038C	0.635588787	-0.133925223	-5.32E-02	0.814132256	-7.86E-02	0.034343327	1.930034265	0.591061473	0.695434523	1.051316482	0.115594393	-5.774689859	1.98811073	-0.121714453	-0.933077437	1.693086901	0.431509955	-1.559663698
YDR039C	0.541555948	-3.16E-02	0.604088099	0.786468228	-3.06E-03	0.499011594	1.88061949	0.490910709	0.820965405	0.961764897	0.605076585	2.128502629	1.480592315	0.200213642	0.633026037	0.460913459	0.457672442	1.202836988
YDR040C	-0.134144214	0.313607088	0.386823586	-0.259234771	-0.17891044	0.224031584	1.090662665	0.460589632	1.102535762	1.379061904	0.227391699	1.798354027	0.533973411	0.16258857	1.247735881	1.088944681	0.368656144	-3.896698685
YDR041W	-8.51E-02	-0.225588053	7.49E-02	-2.15E-02	-0.18363285	-7.33E-02	0.264310752	-0.184883057	0.405927906	0.021321742	-4.64E-02	0.945911215	-1.239529769	-0.100652837	0.581243494	0.236540673	-6.99E-02	1.333598934
YDR042C	-1.006809399	-5.73203009	-5.645602038	-0.516784622	0.259973802	0.952729562	-5.914988121	-0.203619619	1.083999811	-1.362505401	-1.708642035	1.476425932	-1.362505401	0.463248048	-3.111724846	2.875950958	2.478431002	1.103301315
YDR043C	-0.922359077	0.054519867	-0.515083602	-0.547811517	0.277047315	0.187194816	0.572669148	0.784884742	1.125819986	-8.18E-02	0.633989277	-4.71E-02	1.341874912	0.544168043	-0.275826075	0.444234718	1.344806438	-0.420260641
YDR044W	2.005713238	1.634068871	1.563101425	1.541334882	0.900584332	1.039881511	-2.051438768	-0.357424955	-1.420042695	0.474152352	5.31E-02	5.32E-02	-0.327621099	-0.566296228	4.96E-02	-0.311676045	-0.239169267	0.103301315
YDR045C	0.102343546	0.307285937	0.540670379	0.316204646	0.114775886	3.12E-02	-0.794582937	-0.320803159	-0.210743455	0.299704112	0.278160775	1.396255583	-1.166466307	0.102366319	0.318390434	0.203115701	0.511167789	-1.87E-02
YDR046C	-0.319271708	-3.57E-02	-3.17E-02	0.631268199	0.624970619	0.428828587	1.258286964	1.296306778	1.584265147	-1.198778868	0.439683829	-4.84869044	-0.594559959	0.484006608	2.440380959	-0.204219391	0.621625638	1.42522941
YDR047W	-2.92E-03	-1.37E-02	0.131806648	0.504555265	0.513730394	0.448193912	0.573357556	0.850828165	0.550317815	-0.599378984	0.314746629	0.189544784	-4.15E-02	0.454424198	-0.293959166	-0.572639101	0.302776641	5.45E-03
YDR048C	3.323216222	-5.995064495	-6.131028865	4.857635118	-5.995064495	0.467302735	5.240699418	-5.995064495	2.299012702	-0.533646018	0.901469588	0	-3.169860323	1.200213642	5.382180803	-3.169860323	0.478431002	0
YDR049W	0.16625531	0.595088248	-6.493598944	0.128767859	0.122470278	1.820939689	0.609807318	-1.341123143	-6.493598944	1.911138824	1.038973111	-5.526762345	4.029930906	1.048210549	-5.526762345	-1.709011543	0.81946792	-5.526762345
YDR050C	-9.68E-02	9.91E-02	-5.97E-02	0.153624428	0.23537466	-1.22E-02	-0.392336316	0.062441764	-0.196964184	-0.340835123	-7.37E-02	9.12E-02	-0.2008435	5.01E-02	-0.159319758	-0.437827297	-0.12173166	-3.51E-02
YDR051C	-0.467480127	-4.86E-02	-1.285601756	5.36E-02	-0.106154097	-0.142750747	0.478982136	0.31922117	0.248386629	0.485213009	0.765954617	-4.986193964	0.504469417	0.386626767	-1.91E-02	-0.564621633	0.664844127	-1.034202209
YDR052C	-0.148380292	0.717484879	1.498378657	-9.42E-02	0.903829992	-0.154185642	0.675443797	0.85527407	0.543431429	-0.311253597	1.090503412	-2.526762345	5.380428153	0.726282454	3.61030596	3.197879053	9.76E-02	3.273226316
YDR053W	-3.976388666	6.049584362	0	-3.976388666	0	0	-3.976388666	0	7.051529943	-3.169860323	1.749466494	0	2.655535391	-0.123679534	0	-1.931403964	2.91139041	6.839517026
YDR054C	0.113993388	-0.762616076	-0.664659958	7.45E-02	7.29E-02	-0.117659766	1.184457444	0.533345975	6.20E-02	0.759135731	0.193073146	0.438951227	-0.221607861	4.82E-02	-3.84502126	0.412003858	0.605403859	-1.275210309
YDR055W	-0.619324674	-0.199236726	-0.181460174	-1.141899933	-1.050366319	-0.711034507	-0.276802586	-1.198457914	-1.113446254	-0.985025365	1.51E-02	0.628429026	1.718729217	-3.29E-02	-2.314506544	-2.605175732	-1.796954506	-1.481661186
YDR056C	-0.163667103	-6.28E-02	2.69E-02	-6.54E-02	-0.248173102	7.00E-02	0.32966449	0.533345975	1.008592408	-0.418168801	-0.135056289	0.388963091	-7.491788418	6.53E-02	-3.56E-02	-0.525411604	-4.35E-02	0.600800974
YDR057W	-0.647072245	0.671191227	1.15734174	-0.336706904	0.482366223	0.78923083	0.502683104	1.835908745	2.1428935	-1.283239221	-0.654923761	-0.398043186	-0.379460031	-8.61E-02	-1.796658239	-0.989119462	1.044028178	-5.986193964
YDR058C	1.516752557	-0.115405135	1.086952412	2.466208953	1.411976895	1.981875908	5.171201348	2.720972978	2.990890406	0	1.164503993	0.891463431	6.562361308	0.785176143	-1.729544043	3.938896077	1.741465408	1.518338814
YDR059C	-0.139468627	0.732591772	0.709882763	0.771289255	2.259973802	1.052265235	1.619911277	3.069398875	1.668962311	0.781855807	-0.394923415	-2.526762345	-2.198887785	1.655893126	3.555858176	-0.223584716	2.377053982	1.42522941
YDR060W	-0.59222968	0.412973838	-0.293319669	-0.598466197	-0.118537822	-0.108889556	-1.865887971	-1.50412873	-0.428062143	1.143312266	1.109362439	-2.430464663	1.49227412	0.522141737	-0.881547136	0.779274939	0.492786295	1.196410719
YDR061W	0.233818594	0.224444868	-7.847235899	0.54487323	-0.195705682	-5.63E-02	1.024021126	0.902579785	1.204294044	-0.350781961	0.242506505	0.990999105	0.890866868	0.200213642	0.417297345	0.394418047	0.337075153	-0.382125513
YDR062W	7.31E-02	-0.544314809	0.470499625	-1.93E-02	-0.21856664	0.204268329	0.478101639	5.90E-03	-5.35E-02	0.3488964	0.593948916	1.427516332	9.61E-02	4.12E-02	1.729887576	0.381591006	0.47632334	1.28387356
YDR063W	-0.118308555	-0.234986751	1.035351215	-0.132697085	0.226806938	0.930274711	-0.120517237	0.506873764	0.781437041	-1.094442208	3.54E-02	0.638177002	-0.916488054	0.111775678	0.448508839	-1.246039566	-0.498361606	-0.35307698
YDR064W	-0.109953956	-0.177281469	-3.70E-02	-0.229686511	-0.159760484	-0.182890138	-1.278571814	-0.680216242	-1.127195664	-0.421508985	-0.180165245	-8.46E-02	-0.730044667	-0.042158525	-0.218973575	-0.774089012	-0.483583911	0.219350463
YDR065W	-0.867911293	-0.47599485	1.572379239	-0.547811517	-7.110541713	1.467302735	1.081280763	0.533345975	3.213282828	0.97825302	0.103103449	0	-3.532430402	-3.43E-02	4.967143304	1.793488798	6.34E-02	4.63006366
YDR066C	5.645144317	0.569093039	-0.20522834	6.098643218	1.096475069	-2.117659766	7.410624419	0.725991053	-6.908636444	0.191246743	0.386896415	6.003188278	-4.947467901	-0.536751952	1.382180803	-0.709011543	-0.843497092	5.536954256
YDR067C	0.124435134	5.45E-02	-0.345158601	0.454236311	3.44E-02	-0.298232012	1.897183238	1.74485008	1.962321254	-1.989325502	0.251966835	2.213391526	0.614893406	-1.32E-02	-0.144581542	-0.31669412	0.200897027	3.103301315
YDR068W	-0.228674616	0.682551089	0.309344833	-0.408260165	1.029360874	-0.117659766	0.965918172	1.395842451	0.557930999	0.443633905	-0.204729816	-1.108536569	0.99340503	-3.15E-02	-0.407615948	8.54E-02	-0.568874712	-4.111724846
YDR069C	0.275744458	0.354080148	0.349986818	-0.301344961	0.96892502	1.119379431	1.074832953	0.739796852	0.598572984	-1.680487407	0.118700304	2.143850593	-5.316701711	0.507642167	-0.910116288	-0.27089043	0.695661719	-0.524729908
YDR070C	-1.444076846	1.180050749	-0.796854571	-1.903425995	0.122470278	-0.786453857	-0.883287162	1.931895351	1.206619097	1.518821401	0.434593157	1.646350934	0.860005904	0.661187426	-1.822653447	-0.178496826	1.011554572	1.910656237
YDR071C	4.86E-02	-0.090910573	0.038042811	0.123612809	0.133544324	0.176523338	0.132449191	0.332206103	0.618472541	-0.450317635	-0.155958693	-0.354974464	-0.284219839	-0.126119632	3.46E-02	0.158350689	0.152097728	0.217861079
YDR072C	-0.880276993	-0.436466486	-1.012583262	-0.173376799	-0.796609727	-2.117659766	-0.014364145	-0.707662125	1.03041877	4.93E-02	0.28268542	2.43335721	1.04057815	0.275621045	0.812349736	-0.909310193	0.406281217	0.539400429
YDR073W	-0.514274338	-1.032942975	1.30E-02	2.20E-02	7.94E-02	-0.639612469	-0.41253385	0.693810647	-1.079498922	-6.00636159	6.26E-02	-6.614225187	-1.028962784	0.153563549	-6.614225187	1.35E-02	0.188924385	-0.340305337
YDR074W	6.42E-02	0.997936338	0.856172205	0.339760618	0.688817101	1.03120362	1.914368281	2.417868758	1.46732845	-0.350781961	-0.406652708	-0.167430258	0.542943564	0.616637682	-0.396120309	0.677724848	0.362953785	-7.170618535
YDR075W	-0.715538325	0.528451055	-0.290117237	-0.371734289	0.871408514	0.14537464	-0.102705232	0.270311569	8.40E-02	-1.989325502	3.90E-02	-4.111724846	0.877927812	-0.536751952	-4.111724846	-0.802120947	0.285785925	-4.111724846
YDR076W	-0.357716561	-5.73203009	1.572379239	-0.752214566	-5.73203009	1.467302735	0.65287604	1.911857598	-4.323673943	0.688746403	-0.728580803	-4.526762345	-0.362505401	-0.23719167	0.762309053	3.335382577	0.741465408	-0.896698685
YDR077W	0.142838084	-0.108114779	0.205951684	0.206447054	0.23108684	0.486056695	0.319795672	-0.199388839	0.063632013	0.821365586	-0.245801238	1.16E-02	1.308014898	0.36806878	7.38E-02	0.763736398	5.93E-02	0.426877262
YDR078C	0.451164216	-5.995064495	1.15734174	0.457438743	0.318867491	0.78923083	1.686543753	1.948383474	3.727856	-3.532430402	-0.448472884	3.061388433	-3.532430402	-0.379210675	-3.111724846	1.098343379	-0.31511812	2.910656237
YDR079C-A	0.353086546	-0.319875648	1.30E-02	0.300838636	-0.846941402	0.303804002	-1.273750774	-0.426012041	-0.816464516	-2.249853052	-0.250533506	-1.33092899	-5.886067357	4.82E-02	-1.288971451	-0.124049042	0.226892235	-0.967088013
YDR079W	0.208899648	-0.156984239	0.102893956	0.3522739	0.292395279	0.204268329	-0.267335934	0.32184187	-1.179034595	-0.520706963	0.401543191	-5.986193964	0.405440041	0.328318468	-0.604013161	-0.63306269	0.792091481	0.167431652
YDR080W	-0.582783116	-7.497564836	-6.131028865	-0.36095445	-0.698206023	1.244910313	1.744575874	1.445883134	1.183535484	-0.177987066	1.082041833	2.698818353	-5.316701711	-0.183114997	-4.111724846	-0.756317258	0.929092412	-4.111724846
YDR081C	-0.837912324	1.43303149	-0.221169884	-1.07895254	1.581901897	-1.648174483	0.396761048	1.966305382	1.229050143	1.726221108	0.377497717	5.588150778	1.366965893	0.133099446	5.189535725	1.020340867	1.621883793	0
YDR082W	-0.805175538	0.376447962	0.835413645	-0.637078855	-5.410101995	-5.645602038	1.407050924	0.533345975	8.40E-02	-0.362505401	2.747615146	0.990999105	3.292965311	1.908855677	2.002259846	-0.362505401	1.450107443	-2.704053607
YDR083W	-0.236764213	-0.345087592	4.63E-02	-0.043456968	2.00E-02	-0.087912423	-1.604683236	-0.466654025	-1.442069001	0.278281633	-3.29E-02	0.254033511	-1.421280206	-0.47116361	0.68365211	-0.253332059	2.94E-02	-0.704053607
YDR084C	-0.047148328	0.169997084	-0.156318739	0.186101034	0.762474142	0.253177929	0.376520256	0.734979836	0.502143221	0.820849939	-0.160736836	0.907060286	1.273065754	-0.22812068	0.440380959	0.719549401	0.172953428	0.688263815
YDR085C	7.86E-02	0.247164945	0.572379239	0.199422412	1.862009816	1.119379431	1.041918331	1.310953554	0.183535484	-4.362505401	0.633989277	-2.611036909	-4.362505401	0.972261696	-1.062119382	0.268268381	1.899006685	-0.283721808
YDR086C	0.115761749	0.391554854	-4.17E-02	5.99E-02	9.95E-02	-0.403963951	-0.738459062	9.28E-02	-0.626493572	0.255027483	-0.231339941	0.303958736	0.246671659	-0.579235283	0.840097659	0.569755789	-2.15E-02	0.805303237
YDR087C	-0.142021182	-9.23E-02	-0.234975683	-0.132886452	0.252196451	-0.492055281	-1.120113269	-0.648260832	-0.450336617	-0.336344578	0.667004334	-0.574200141	0.389180627	1.21E-02	0.830327477	-0.734102524	0.215396597	0.567248414
YDR088C	0.616288231	5.45E-02	-0.275617668	0.927342867	0.697379114	0.756809352	1.828514693	0.407815093	1.236002904	-4.449968242	0.467066763	-3.526762345	-0.79449753	-5.13E-02	-3.526762345	-0.124049042	0.294006431	0.42522941
YDR089W	0.867659719	0.054519867	0.852487158	0.991010019	-0.780668183	0.747410654	1.603696044	-0.636579027	1.505463579	-5.362505401	-0.238851701	0	-5.362505401	0.2142205	5.289071399	-0.876121529	0.165273117	0
YDR090C	7.91E-02	0.224444868	1.60E-02	0.350261573	-0.302620886	0.14537464	1.580643384	1.077666491	1.516959218	2.356171064	0.186199064	5.061388433	3.012857392	9.13E-02	2.855418458	1.432344306	0.846818408	3.910656237
YDR091C	0.239612384	0.10208555	-4.55E-02	-2.48E-02	-0.31695138	-0.416504248	-0.974288959	-1.306613613	-1.062841578	0.888515915	8.20E-03	-1.719971281	-1.19532117	-0.144434529	-0.371352404	0.53062243	-9.43E-02	-1.093095898
YDR092W	0.249705089	0.372489948	-2.43E-02	0.650633524	0.714005433	0.95604992	1.670303112	1.70984363	2.334374645	5.65E-02	0.412431507	0.575961606	-0.20179938	-0.105199366	0.32108203	0.565610837	0.54882033	5.08E-02
YDR093W	0.763392525	-0.159604939	0.472843565	0.944313247	-0.57563938	-0.117659766	0.966630203	-0.154710019	0.405927906	0.29642898	0.319226588	-5.84869044	1.07057289	0.335240436	-1.007078018	1.184073253	7.96E-02	-3.21862678
YDR094W	-0.102157275	0.247164945	0.633779784	5.62E-02	0.143780784	-0.596827603	-0.117559883	0.533345975	0.582805668	-0.964695836	8.92E-02	-2.260539662	-0.486007809	-0.561414006	-1.659154715	-0.285638184	-2.22E-02	-0.26443047
YDR095C	0	-5.73203009	1.950890862	5.568128501	0.259973802	0.952729562	5.503733824	-5.73203009	8.40E-02	0	-0.835496007	1.613929456	0	0.463248048	-4.84869044	0	0.507000155	-4.84869044
YDR096W	-0.3008707	0.682551089	2.894307334	-0.155494094	-7.02E-02	2.467302735	0.142681308	0.658876857	2.727856	-0.159250504	0.370954871	-1.246040092	2.444968405	0.367670388	-0.604013161	0.875950958	0.795913192	-6.571156465
YDR097C	1.48433108	0.285845413	0.650381751	1.800326457	0.380268035	1.155358728	2.249811182	0.653640209	0.405927906	-0.68976522	0.418260586	-4.986193964	0.177488094	0.155125753	1.150874341	1.982866162	0.848380612	0.550760292
YDR098C	-7.42E-02	0.139408764	0.359385516	0.213628905	0.209933119	0.576237106	1.067537788	0.948383474	1.377358753	-0.110954947	3.50E-02	2.49E-03	-0.354732945	-0.121714453	-0.144581542	0.287146391	0.360036302	-8.11E-02
YDR098C-A	0.594273649	0.137707546	-5.66E-02	0.490733608	-0.386515458	4.38E-02	0.12445035	-0.609974875	-1.042866282	2.84192004	0.048805577	9.30E-03	2.626091613	4.94E-02	0.219692843	3.20255554	0.172194891	-0.184500996
YDR098C-B	6.73E-02	0.147946731	-0.146869531	0.172918712	0.073604469	0.218539383	8.61E-02	-1.69E-03	-0.323360537	1.105476213	0.2146982	0.18479176	1.039382381	0.286427595	-0.802135447	1.122332875	-4.11E-02	-0.410725279
YDR099W	-0.032253066	-5.19E-03	0.133267605	4.50E-02	0.166864397	0.281947693	0.600549079	0.105252323	0.742109984	0.340823099	-0.363874979	-8.84E-02	-0.291997189	-0.319314412	0.576036058	0.637438871	0.193533639	0.997948314
YDR100W	-0.195249132	0.459776345	-0.389146613	9.78E-02	0.730000536	0.543251588	0.313220352	1.346260422	0.951362042	0.339161965	-0.133176555	0.990999105	-0.103924841	0.13519385	0.539916632	0.659633051	1.207550513	1.445693512
YDR101C	-0.422720253	-0.315236753	-0.631154155	-0.142086052	-0.871270732	-0.32119316	-2.384267848	-1.454163081	-3.841999608	1.496101325	0.93003874	0.324422839	0.971037216	0.664881909	1.177346553	0.875950958	0.648356004	-0.311736185
YDR102C	3.645144317	0	0	0	0	6.112904772	4.726126245	4.94344797	7.314564349	-1.947467901	-0.135056289	0	3.708002811	-3.123679534	0	-1.947467901	-3.123679534	0
YDR103W	0.154182478	-0.245040415	-0.221169884	0.580244196	-0.717658385	-6.32E-02	2.083394967	1.533345975	1.512843109	3.627345858	0.359519976	-0.845502163	4.167434429	0.302783376	-0.466509637	3.420271474	0.797318643	-1.21862678
YDR104C	0.931790056	0.44154299	0.420376145	1.158780428	-0.311182899	0.604806259	2.486703173	-7.110541713	1.668962311	4.636214304	-9.85E-02	4.588150778	0	-0.247245335	4.382180803	0	1.030972026	0
YDR105C	0.131727627	-0.655973516	0.456902021	0.206714905	0.659904409	1.01479053	1.373174228	1.611348487	1.512843109	-0.458094985	-0.153671967	1.061388433	-0.339302904	-0.873786939	0.914312147	-0.033851233	0.014483903	0.766266327
YDR106W	-3.712066133	5.049584362	5.481015682	-3.052116355	0	0	-2.531548531	6.94344797	5.729601848	-0.362505401	-2.445607629	-0.845502163	-0.362505401	0.311244955	-6.170618535	-0.362505401	0.589462315	-6.170618535
YDR107C	-1.050062597	0.52400515	0.572379239	-0.414360364	-0.311182899	0.926734353	-0.491033371	0.154834352	1.213282828	0.840749496	0.127978117	6.003188278	-4.532430402	-0.536751952	2.382180803	0.406465675	0.741465408	0
YDR108W	5.130571144	-7.110541713	1.572379239	6.098643218	-0.311182899	0.467302735	7.410624419	1.292337875	1.557930999	0.30172328	0.444611913	0.739460338	2.112393066	0.562783722	0.440380959	0.180805539	1.519072987	0.78137322
YDR109C	6.410679063	-1.167872555	-1.302089879	6.755755504	-1.225453025	-6.783105561	7.726126245	4.79E-02	0.268424382	-4.947467901	0.121435271	6.462619896	-1.291997189	0.282675802	4.704108898	-0.461084029	0.408890069	5.330503378
YDR110W	0.219770819	-0.129904705	-0.345158601	0.413402594	0.461607663	0.627767407	0.167169594	-0.303155293	0.488390066	1.873170974	0.218951777	-5.334117268	1.833533693	0.222239949	-0.144581542	0.940081295	1.433343113	-0.704053607
YDR111C	1.22724594	0.884594865	1.74230424	2.219771058	-0.26609501	0.926734353	2.197196556	-0.314650932	0.990890406	0.347709485	0.960970599	6.588150778	0.214962799	0.169516845	0	-0.417780245	-0.18453401	5.799988662
YDR112W	-3.692700808	-0.208514539	1.250451144	-2.617713531	-5.995064495	0.14537464	-2.097145707	1.533345975	-5.645602038	0.165184447	1.901469588	-0.186539081	0.576758277	1.048210549	-2.392509056	0.396783121	1.326427909	-5.774689859
YDR113C	1.814433106	0.054519867	2.216235429	1.433042089	-1.533575321	0.926734353	2.614807999	1.476762447	0.405927906	-1.896216098	0.852559987	0	-4.532430402	0.615251142	5.382180803	-1.486619121	-0.691493999	0
YDR114C	3.645144317	5.786549956	-5.908636444	0	0	-0.532697265	4.726126245	4.94344797	-5.908636444	-1.947467901	-0.665571005	0	-1.947467901	-0.214823857	3.967143304	-1.947467901	-3.123679534	4.799988662
YDR115W	-4.98E-02	-0.466312297	7.93E-02	-0.387853954	-0.762052505	0.126265817	-0.728309718	-0.810608426	-0.841999608	0.729388387	-0.368619576	6.14E-02	1.02166329	-7.84E-02	1.569663976	0.653558537	8.44E-02	1.253048434
YDR116C	-0.212599853	1.27E-02	3.18E-02	-0.270062871	-0.740026198	-0.21076917	-0.777509424	-2.010974541	-2.594072094	1.415727908	0.408922721	-0.983005686	1.434984316	0.29886123	-0.282085066	1.375521967	0.242659551	0.167431652
YDR117C	0.695977119	-0.360517633	0.250451144	0.277424924	0.166864397	0.730337141	2.515849519	1.118308476	3.12839393	0.518821401	0.213413594	2.028966955	1.62554065	0.159855905	-5.433652941	-0.124049042	-0.361628085	0.518338814
YDR118W	-1.542141132	-8.30E-02	1.79477166	-0.592684736	-6.869533613	2.052265235	0.837685278	1.395842451	-4.908636444	5.13E-02	-0.12922721	-5.227202064	0.485610389	0.385245536	-5.227202064	-2.931403964	-0.59957151	-1.597138404
YDR119W	2.30E-02	-0.080639717	0.349986818	0.35631409	0.178546202	0.539093418	-0.966392583	-0.82420603	-1.121319097	0.617779882	0.268126624	1.423958512	0.497106028	0.127827717	0.135526377	0.167554516	9.38E-02	0.581348611
YDR120C	-5.25E-03	-0.982954839	0.27151276	0.327632395	-1.03107498	-0.515823447	-0.900261015	-1.582131242	-3.003463031	1.16791424	0.362443371	1.569535337	1.570499287	-0.357428252	1.472089818	1.257821593	0.238965068	0.196410719
YDR121W	0.745778071	0.091045743	-0.749548856	0.242405583	0.250695988	0.354828005	0.561833534	0.202140066	-0.108645267	-0.130681351	0.226788272	-4.84869044	8.65E-02	0.387012462	1.340845285	-0.358514296	-0.060595214	1.688263815
YDR122W	6.367610341	-2.060957351	1.572379239	7.256184495	1.129389692	-0.269662859	8.884555608	1.292337875	-5.645602038	0.326176324	-0.34364291	-3.111724846	2.708002811	0.163687766	2.66277338	1.165457575	-1.06E-02	-3.111724846
YDR123C	-0.193740826	-0.47599485	-7.411136784	-0.993222666	-1.533575321	-0.620160106	5.79E-02	-1.582131242	-1.096572435	5.051251803	-0.835496007	-6.88431435	0	0.370138644	-6.88431435	1.238456359	1.063393503	-1.166787849
YDR124W	1.686677559	1.224444868	-1.234975683	0.591739835	-5.410101995	-1.340052187	2.171201348	-5.410101995	-6.131028865	-4.269395996	-1.613103585	6.588150778	-4.269395996	-1.799786358	4.189535725	-1.223584716	0.615934526	3.951991755
YDR125C	5.230106817	-5.995064495	-5.645602038	5.098643218	-5.995064495	-5.645602038	6.166698836	0.533345975	-5.645602038	0	-2.572461601	0.628429026	5.977398807	-2.273717546	-1.314506544	3.40838136	-3.445607629	-4.696687347
YDR126W	0.61984605	-0.945480133	0.572379239	0.694833328	-6.995064495	-0.184773962	0.679348251	0.407815093	1.405927906	5.695107993	0.164503993	4.588150778	0	-0.41122107	0	3.560384453	-3.583111153	4.951991755
YDR127W	0.547310024	0.054519867	0.285498091	0.882449199	-3.11E-02	0.858493492	1.91903217	0.975864211	0.333171563	1.179732755	0.385103133	-6.526762345	0.405440041	0.494274944	0.61030596	1.092762347	0.488432395	0.103301315
YDR128W	1.516752557	0.501978844	0.402454237	1.786996127	-0.555601627	0.882340234	2.026151015	0.881269278	2.043357826	0.89519728	0.279981211	-3.84869044	2.499416189	7.99E-02	0.340845285	1.345436241	0.900664003	0.951298221
YDR129C	0.423744927	-0.167872555	-4.43E-02	2.95E-02	-0.888418038	-0.111400775	1.844685983	6.30E-02	1.367792777	1.307656236	0.12840002	-0.819029951	1.07057289	-3.26E-02	3.13E-02	1.517056537	0.111937355	-3.69E-02
YDR130C	2.253718151	-7.110541713	-4.323673943	2.286885254	0.688817101	2.052265235	3.44791069	1.002831258	3.865359524	0.688746403	0.100373656	-3.111724846	-3.684433495	0.225088311	0.270455957	0.641485704	-0.875205952	-3.111724846
YDR131C	-0.805175538	2.276912288	1.572379239	6.95E-02	2.581901897	1.467302735	2.122954903	3.407815093	2.990890406	0.518821401	-0.119288973	0	0.708002811	-0.174181873	1.382180803	-0.972045949	0.634550204	0
YDR132C	-6.82E-02	0.417089946	-6.493598944	0.247785434	1.359509475	-0.117659766	2.93416215	2.310953554	3.093983899	-1.398716438	0.486432088	7.090651119	-4.449968242	0.247519357	6.469643645	-0.211511883	0.615934526	4.799988662
YDR133C	0.228334767	0.320874631	0.588409349	0.245647269	0.24241543	0.816376972	0.361295356	0.978809063	0.703471842	-0.120881554	-0.260765429	-3.44E-02	-0.190282766	9.01E-02	8.01E-03	-0.48791756	-0.303406715	-0.145174996
YDR135C	0.691526958	-0.14251698	-0.154602267	1.063045554	0.38486505	0.526196424	2.344037944	1.023151243	1.548885859	0.595636999	0.614306911	0.891463431	0.75239693	0.675551652	-5.111724846	0.875950958	0.953769012	-0.896698685
YDR136C	2.908178722	4.464621861	-5.323673943	4.568128501	6.799358813	-5.323673943	0	0	-5.323673943	2.636214304	-0.123679534	1.961852759	0	2.785176143	0.118452864	3.560384453	0.741465408	-3.84869044
YDR137W	-0.205713467	-1.608445146	-0.128060479	0.354700638	-7.658029508	0.766863017	1.754414066	0.929274651	2.164919806	1.826249927	2.25E-02	3.003188278	-2.684433495	0.748650267	5.289071399	1.460913459	0.785859528	4.799988662
YDR138W	0.105819456	1.276912288	0.250451144	0.675571426	-1.003060604	-1.85462536	1.942382657	2.902579785	1.49903731	2.351711416	0.139413012	0	2.292965311	-7.28E-02	0	2.197879053	0.168886632	5.089495279
YDR139C	0.178980184	-3.51E-02	0.301731649	0.441810325	0.161058776	0.389300223	-0.643455531	-0.449376034	0.367453758	0.445189372	0.261706152	0.383316528	0.51335538	0.135844823	-0.311691528	0.408618951	-0.21546587	1.02E-02
YDR140W	-0.285566775	-0.904838149	0.106715667	-0.270450953	-8.79E-02	0.364209242	1.025685304	0.830327713	1.132909411	0.504321832	0.202978141	4.59190315	0.971037216	0.298188802	2.855418458	0.319557609	-4.17E-02	2.325693736
YDR141C	-0.868901135	0.344026484	-0.749548856	-0.426182073	-6.580026996	-5.645602038	1.342313264	1.063860692	1.668962311	-3.821937019	0.579541493	-5.111724846	-1.166466307	0.54125056	-1.407615948	-3.821937019	0.271980125	-5.111724846
YDR142C	-0.782807725	0.30244738	0.987416738	-3.90E-02	-0.248173102	5.23E-02	0.527345158	0.620808816	-0.594072094	0.29642898	0.409616491	3.003188278	0.900647889	-0.337443144	0	0.184073253	-0.155441099	4.63006366
YDR143C	0.601364785	-1.213413339	0.185356116	-0.673232375	0.253847699	2.402207707	0.546581377	-3.349297074	1.405927906	-0.149502527	0.337835596	3.324422839	1.802639685	9.85E-02	3.025343459	0.53246672	0.20924437	3.481812938
YDR144C	0.546046864	0.285845413	-0.110430585	0.315326399	0.306267454	-0.141506508	-1.28556929	-1.668287886	-9.25441128	1.103783902	-9.56E-02	5.588150778	2.662199121	-0.399248428	2.967143304	1.123878471	-0.201951063	5.536954256
YDR145W	-2.58E-02	-0.328808773	-0.427620761	0.216812549	0.762474142	-7.33E-02	1.760463986	1.298880721	1.450322025	0.632162875	0.725218948	-1.167430258	0.499416189	0.589780454	-6.170618535	0.745366848	0.243965749	-0.453092034
YDR146C	-0.799721108	-0.987300309	-7.715991366	-1.365191443	-2.225453025	-0.117659766	-3.34712396	-1.426012041	-7.715991366	2.316777626	-0.225442525	0.739460338	3.357095649	-0.261117509	1.288377865	0.808836762	-0.363504151	-0.411271858
YDR147W	3.42E-02	0.928988985	0.124920262	0.109139052	0.996939396	0.64787498	0.931735413	0.948383474	0.820965405	-0.134375835	0.348928564	-1.224013786	0.769403355	-0.49368323	-0.26005876	-0.560148157	-0.495573789	-5.227202064
YDR148C	7.35E-02	7.49E-04	0.309344833	5.23E-02	-0.252088152	0.393302153	0.347115148	0.241883161	0.820965405	0.518821401	-0.109144087	0.660850503	0.307464881	-0.386260325	0.253967834	0.714199888	0.191942577	0.371790151
YDR149C	1.64799709	0	0.894307334	-1.215615087	0	0.467302735	-0.280009764	6.52841047	1.727856	-4.062945119	2.971858915	5.003188278	-4.062945119	3.711175562	0	-4.062945119	3.326427909	0
YDR150W	0.788425881	0.490618981	1.250451144	0.751520279	-7.497564836	-0.439587861	1.295171716	3.08E-02	-1.50096269	0.911138824	0.283802922	-3.111724846	2.515357733	3.15E-02	0.592384052	0.875950958	-0.116515587	-3.111724846
YDR151C	-0.461873792	1.276912288	0.15734174	-1.49E-02	0.996939396	1.052265235	1.611003087	3.440236571	3.450322025	0.886685781	-0.354870166	6.588150778	-0.209535029	-0.235096252	3.382180803	0.312050073	-1.24E-02	5.717526501
YDR152W	-9.87E-02	-0.326570301	-0.281769895	-0.119440382	0.474986693	-0.133089807	0.17873502	-2.61E-02	2.13E-02	-1.12838954	-1.61E-02	-3.047136024	0.405440041	-0.37628728	-0.580680657	-0.379306097	-0.667925528	-0.513370046
YDR153C	-2.45E-02	-0.300575092	1.44E-02	2.15E-02	0.355131035	-1.27E-02	1.407854878	0.999913775	1.535988446	0.381564893	1.69E-02	0.788369938	0.273065754	-0.433658459	-0.479000581	0.315483019	0.146449243	0.152210915
YDR154C	8.79E-02	0.118899095	-0.257001989	4.41E-02	0.371150882	0.105802904	0.297410684	0.826361378	0.510700227	-0.603790842	-0.279900223	0.202942577	-0.647498392	-0.261930249	-8.63E-02	-0.233599994	-0.107840235	0.369121743
YDR155C	6.51E-02	0.210755514	0.174798937	0.117632289	0.386009211	0.320864528	0.369156678	0.695005294	0.405927906	-0.26690213	-0.151723352	-0.479559213	-0.142388845	4.80E-02	0.444546301	-3.67E-02	0.276492468	0.442643602
YDR156W	-0.163121591	-7.55E-02	2.14E-02	-0.076638674	0.215773998	-0.651996194	0.180894744	0.167218076	-0.323424504	-3.25E-04	0.358514613	-0.681115345	-1.010815437	0.146774383	-7.18E-02	9.57E-02	0.28203379	-0.328414926
YDR157W	-1.136922694	0.776985891	0.218742284	-0.249562419	1.347436643	0.528703279	0.290904962	0.603735303	2.011648966	-0.118608519	0.378099466	3.283780854	-0.321744533	-0.506378303	2.025343459	-0.568833885	0.830732746	1.325693736
YDR158W	1.80E-02	0.154531599	-6.29E-02	0.259587069	0.190476955	0.174600778	0.479278499	0.53691259	0.367108657	0.222298373	9.42E-02	-0.286716285	0.400821301	-8.27E-03	0.142201466	-0.24778441	-0.266468773	6.69E-02
YDR159W	0.931790056	0.832127445	-0.806132384	0.881246452	-6.217456917	-7.024113661	1.527345158	-0.689046446	-0.709549312	0.563215521	0.497927727	-5.111724846	2.292965311	-1.0931453	-0.729544043	0.612916552	0.383011437	-5.111724846
YDR160W	-0.449300111	0.247164945	-0.565124285	-0.671294571	1.474986693	0.329799211	0.674186546	1.895916054	0.946496287	0.528281731	0.279981211	-1.938611567	1.045037798	0.578725266	-2.822653447	0.271879634	0.96385783	-6.526762345
YDR161W	0.150213576	-0.174298824	0.191289072	0.420079782	-0.437463428	-9.21E-02	-0.278276797	-0.566189699	-0.816464516	-0.485751328	0.831928654	-0.108536569	-0.425852936	-0.100652837	3.60E-02	-0.105901695	0.668952909	0.481812938
YDR162C	-0.247180085	-0.267408228	3.18E-02	-0.145225759	-3.06E-03	0.274657657	1.453344576	1.433810301	2.160815408	-0.574288003	-1.24E-02	1.476425932	1.292965311	0.286370286	2.914312147	0.245184768	1.326427909	2.977770433
YDR163W	1.185546649	0.224444868	-1.427620761	1.164318611	0.82982941	0.882340234	2.554825894	1.118308476	0.820965405	0.29642898	0.486432088	0.59190315	0.222575983	0.785176143	0.592384052	0.390524131	0.878968932	-0.896698685
YDR164C	0.309025523	1.27E-02	0.489917079	0.482697076	-0.225453025	0.42666075	1.485281098	0.761614963	0.695434523	0.399239786	0.284798227	1.824349236	-0.581503807	-3.06E-02	0.203341761	1.031229183	0.33338067	-3.42E-02
YDR165W	-0.261851014	0.214176533	5.60E-02	-0.329157618	2.73E-02	-0.545521306	-0.956688434	-0.89195986	-0.829288556	0.490200724	0.327442564	1.254033511	0.864122013	-0.12957657	1.539916632	0.474588396	0.112721216	0.688263815
YDR166C	8.38E-02	0.210639069	-5.21E-02	0.797681736	-0.640490525	-0.742150631	2.179421854	1.131983413	1.240868659	0.819990936	-9.27E-02	-5.774689859	2.360079507	-0.344106874	-0.585154133	1.460913459	0.256038581	-5.774689859
YDR167W	0.165530156	-0.186488233	0.4242806	0.403575715	-0.074143702	0.197213571	1.199059567	0.739796852	1.440693324	-0.403176087	4.59E-02	0.66907101	-0.239529769	-0.126467983	0.507495154	0.121063456	4.81E-02	0.755378011
YDR168W	0.444240057	0.765013249	0.716769148	0.58465041	0.444398373	-0.388307356	2.40854911	2.270311569	1.515552397	0.559463386	0.667004334	-0.656024364	0.623113913	-0.287138062	-2.518039938	0.916592942	0.326427909	-1.822698104
YDR169C	-0.645518872	-0.293403437	0.920302542	-0.225883422	-1.640490525	0.177796118	1.172428651	1.680187363	2.268424382	1.273708904	0.605076585	-5.111724846	1.485610389	0.141319953	-5.111724846	1.068596036	0.166771243	-1.159733091
YDR170C	0.292977582	0.317554272	0.176450563	0.488646342	-6.20E-02	0.408409046	0.254326663	-0.651078596	-0.916000189	0.229314784	0.455181154	-6.227202064	-4.821937019	0.299749316	0.476906835	0.664446853	0.534023328	-0.896698685
YDR170W-A	1.322155693	-0.419756836	0.281986717	1.013587867	-1.443189084	0.67481598	0.527345158	-1.076707507	-0.808515763	3.119380757	0.478796519	-0.845502163	2.939328357	1.118398397	1.407959481	3.166170193	1.009075891	0.951298221
YDR171W	-0.105684649	-0.391279886	-0.100046103	6.78E-03	-0.230025755	0.92416041	4.09369198	2.997749552	3.272661375	-0.250590815	8.31E-02	-0.845502163	-5.58E-02	0.894482775	0.134394408	0.185434286	0.640266686	0.178263372
YDR172W	0.10109119	-0.161208824	0.15734174	0.161024122	-8.02E-02	-8.52E-02	-0.338728039	-0.682382716	-1.638466214	0.677775285	0.268678562	-0.260539662	0.640888615	0.131704864	0.340845285	0.362938299	2.17E-03	-0.21862678
YDR173C	-0.202511035	-0.097483227	1.15734174	-0.530879452	-1.740026198	-0.269662859	0.427809484	0.911857598	1.784439529	-0.463256691	-1.35632817	3.003188278	-2.028962784	-0.674255476	4.967143304	-0.539086541	-0.910611288	4.437418582
YDR174W	-0.396014605	0.029997547	-7.97E-02	-0.788532246	0.225109538	-0.196269601	0.160369899	0.333736949	0.477011004	0.166862585	0.142860314	0.197089714	0.443355554	-0.058124957	9.39E-02	0.220800609	-0.181484511	-0.426013157
YDR175C	-0.480263584	-0.348835828	0.15734174	-0.417248948	-0.453722013	0.244910313	0.500209028	-0.016851108	1.353460486	-7.42E-02	0.474359256	-0.983005686	-0.344464609	0.432874399	0.203341761	-0.471972345	-0.115576638	-0.896698685
YDR176W	1.683862543	-1.023482645	-0.302089879	1.540209534	-0.344097522	-1.407166383	2.408700661	0.74485008	-1.053503713	2.536743309	0.730850816	0	-2.684433495	0.286370286	4.382180803	2.197879053	-0.204086808	0
YDR177W	0.13626057	0.167730477	0.632920781	0.613346291	0.521780904	0.315299641	0.792357213	1.442198087	0.920501078	-0.126829026	-0.154564447	-1.148064933	0.155461788	-0.583294538	0.055356028	0.711140088	0.130507699	2.37E-03
YDR178W	-0.155408385	-0.509381019	0.196230753	-0.267299242	-0.750673442	0.151275241	-0.165183582	0.200770636	-0.824369714	0.171347186	-0.300788277	-1.477770378	-8.95E-02	-0.39570807	0.440380959	0.2710889	0.116974543	0.718960613
YDR179C	0.241118115	0.765013249	-1.427620761	0.316105393	0.9298252	-0.947734765	-1.411254297	-0.118730722	0.990890406	4.051251803	0.842575898	5.003188278	0	-0.399248428	0	3.697887977	0.419537313	3.215026161
YDR179W-A	0.467842957	1.539946694	-0.320705557	0.591739835	1.429898803	0.351825517	0.810279121	1.796380381	1.290450688	1.425711997	1.136489617	1.235417833	1.708002811	0.286370286	-5.227202064	1.460913459	-0.374011809	-1.275210309
YDR180W	-1.244059779	-0.186488233	0.456902021	-0.280103813	-7.110541713	-1.648174483	-0.496501584	0.417868758	1.027416282	2.595636999	0.204032358	-3.111724846	2.614893406	-0.121714453	-3.111724846	1.875950958	1.095102363	2.605801655
YDR181C	-0.279714049	-7.31699259	-0.749548856	-0.130726189	0.259973802	0.315299641	1.067913539	0.713918221	8.40E-02	-0.896216098	0.469358575	-4.84869044	1.029930906	-0.536751952	-1.881547136	9.83E-02	0.511983562	1.173690643
YDR182W	0.503455735	0.19202339	-0.363490424	0.639472446	-0.155063698	-0.348272694	1.193789061	0.984007384	0.590352477	1.229314784	0.233766656	4.588150778	1.336034033	0.273977697	5.189535725	0.91901968	0.524973588	6.536954256
YDR183W	0.266209096	2.861874789	0.465464035	0.626173332	2.166864397	-1.81E-02	1.527345158	3.288233477	1.768497985	0.688746403	0.307461947	5.8105432	-1.79449753	0.304550302	5.704108898	0.595843039	0.243965749	5.330503378
YDR184C	-2.24E-02	-0.658198181	0.35556785	0.096975143	-0.052813639	-0.373999519	-1.088981514	-1.101369561	-0.319897131	-1.58E-02	0.79128667	-0.33092899	0.833533693	-3.93E-02	1.440380959	-0.157215906	0.408890069	1.103301315
YDR185C	1.154182478	1.054519867	0.697910121	1.084779846	-0.740026198	7.87E-03	1.679348251	0.796380381	-6.783105561	-0.458094985	3.33E-02	-3.526762345	-1.661230999	2.71E-02	0.177346553	9.17E-02	0.305366294	1.42522941
YDR186C	8.97E-02	0.691949787	0.771688047	-3.30E-02	0.781210705	0.84169825	0.978724504	1.100386568	1.351480122	0.862078006	0.61196297	1.476425932	1.261938416	0.608678488	0.233930081	-9.37E-02	0.846818408	-4.84869044
YDR187C	-1.784416978	-0.530442634	-5.645602038	-0.268857108	-1.588023105	-0.85462536	1.133066219	-0.314650932	-5.645602038	0.766748915	-0.683492913	1.476425932	1.582471929	0.752754665	-0.232044383	-4.60E-02	1.571540407	-5.614225187
YDR188W	-7.99E-02	0.047102395	-3.98E-02	3.74E-02	-0.283961431	-0.274164252	0.591643651	0.377226773	9.07E-02	0.606753031	0.941749404	-0.789468128	0.942866544	0.853080207	-1.310939929	0.624032584	0.595244667	-0.365085609
YDR189W	0.113730434	-0.378439541	0.250451144	4.50E-02	-0.713553987	-0.439587861	0.660611689	0.270311569	1.54E-03	0.844865605	1.17E-04	0.522229622	-2.90E-02	0.20906456	-0.191887257	0.390524131	0.319010437	-1.043540074
YDR190C	-0.12202299	-0.141877346	-0.402958707	1.34E-02	0.243485679	-0.142750747	-0.361501262	-0.440658817	-0.45205309	0.607216517	0.45919085	-1.270807997	0.692061267	0.349931525	0.409354063	0.48709739	0.057152563	0.192568653
YDR191W	-0.952732726	1.276912288	0.446848357	-0.578185166	1.581901897	-1.532697265	1.112307659	2.755738396	-6.908636444	1.425711997	-1.24E-02	-2.545941881	-2.947467901	-1.067266669	-2.359594433	0.612916552	0.68488188	-7.549130159
YDR192C	0.629227286	-0.530442634	2.031810858	0.604678891	0.259973802	1.37419333	1.405354633	0.433810301	1.727856	0.80422362	-0.279102658	5.325116373	-3.947467901	-0.302286698	5.905742759	0.814550413	-0.591109931	5.215026161
YDR193W	-8.61E-02	-0.858017292	1.636509576	-0.266983478	-0.17017059	0.329799211	-0.257915993	-0.881691524	1.268424382	1.148178022	-0.749766133	-0.892807878	2.614893406	-0.2445712	0.393075244	2.085404324	-9.19E-02	-0.528966901
YDR194C	0.149020773	0.233843566	0.250451144	0.105511288	-0.113243522	-6.61E-02	0.159613373	-1.306189353	0.578764502	1.222178603	-0.41578202	-0.186539081	-0.369999701	-0.295743852	-0.692069337	1.6392507	0.175118586	0.440336302
YDR195W	-0.645976943	-0.945480133	0.572379239	-0.279526851	-1.418098103	0.467302735	0.970951809	1.118308476	2.331927324	-4.596655816	0.437522488	-0.593963396	-0.670508813	-3.43E-02	-4.536898965	-1.017133838	0.200897027	-1.704053607
YDR196C	0.427115345	0.43303149	0.724382332	0.413097617	0.581901897	-1.117659766	1.229121324	0.911857598	1.75956486	0.258112049	0.135934841	-0.523574068	1.338769001	0.420179326	0.288377865	0.899034571	6.90E-02	-0.896698685
YDR197W	1.43E-02	-0.562151494	1.379734161	0.109139052	-2.356697559	1.111158925	0.112307659	-8.33E-02	1.312818501	0.466353982	0.527074073	0	-0.192461516	0.63317305	3.967143304	-0.287547774	0.7154702	4.437418582
YDR198C	-0.193740826	-7.31699259	0.309344833	0.144280858	-3.06E-03	0.341771853	0.375342064	0.326895097	-1.179034595	0.06071518	0.812202249	0	1.012857392	0.311244955	0	0.646469112	0.589462315	3.951991755
YDR199W	-1.922359077	-0.167872555	0.572379239	-3.962849017	-6.217456917	0.592833617	-0.120353098	0.533345975	-6.783105561	0.316777626	0.164503993	2.798354027	-1.166466307	1.048210549	2.378980414	-0.335553147	-0.258534592	1.42522941
YDR200C	-0.492707772	-0.208514539	-0.427620761	-5.09E-02	0.581901897	-7.33E-02	0.921009006	0.170775896	1.106367624	-4.886067357	0.370954871	1.569535337	-4.886067357	0.189073085	0.755882784	0.396783121	0.04102569	-0.996234359
YDR201W	-0.366291296	-1.945480133	0.765024317	-0.494120902	0.581901897	0.981875908	-0.275208778	-0.14472593	2.058004602	0.399239786	8.51E-02	2.476425932	1.640888615	-0.214823857	-4.111724846	0.940081295	-0.258534592	1.977770433
YDR202C	1.405721245	0.539946694	1.446848357	1.924315174	0.844936302	1.467302735	2.972130001	1.796380381	2.820965405	1.425711997	9.05E-02	0.476425932	4.515357733	-0.103792545	1.357918798	2.612916552	0.589462315	0.688263815
YDR203W	-2.391426165	4.464621861	0	-2.391426165	0	6.790976678	0.527345158	0	7.314564349	0	0.334428995	3.798354027	0	4.82E-02	-1.526762345	0	-2.123679534	3.273226316
YDR204W	-0.235666689	0.732591772	0.724382332	0.156802778	1.067328724	-0.117659766	1.952230443	2.270311569	2.280397023	-4.169234592	-0.549191821	-3.111724846	-5.220486396	-0.139416454	2.270455957	0.632679807	0.533660523	2.766266327
YDR205W	4.28E-02	-0.999927917	-0.427620761	-0.155952166	-0.365630683	-0.532697265	0.89843931	-0.314650932	0.280397023	0.259903104	-0.077696909	-0.430464663	0.333607296	-0.563224163	-1.729544043	-0.395351064	-2.232539383	-5.433652941
YDR206W	0.31881318	-0.328808773	-0.84265826	0.197108547	0.318867491	-0.725342343	1.112307659	-0.466654025	0.653855419	1.951780809	0.619069857	6.14E-02	-2.90E-02	6.59E-02	-2.144581542	2.763476229	0.741465408	1.103301315
YDR207C	-1.164425259	-1.045015807	-0.234975683	-1.777493975	0.996939396	-1.340052187	-0.297568136	0.433810301	-0.401427016	-2.684433495	-0.606014161	0.739460338	2.778392139	-0.587378025	0.340845285	-2.684433495	-0.162319276	0.588728142
YDR208W	0.40504217	-0.182519331	-0.717127378	2.37E-02	-0.140564128	7.87E-03	1.866147071	0.488951856	1.590352477	0.936673916	-1.751972651	1.905269231	1.462890313	-1.730762572	-0.321459304	1.268268381	-1.664049317	2.002774439
YDR209C	-0.709755973	0.861874789	0.498378657	-0.993222666	0.456371015	0.537692063	-0.114200871	0.85527407	8.40E-02	8.11E-02	-0.174982473	-4.696687347	-1.122072188	-6.47E-02	1.772956298	-1.954124041	0.179586521	1.791357308
YDR210C-C	0.448096197	-0.241652101	-0.183335734	0.338383343	-0.177817108	0.331709774	4.85E-02	-0.683805994	-0.135576639	3.457926622	0.174248977	0.304882652	2.776174313	0.327254874	-8.75E-02	3.756752325	0.284642592	-6.82E-02
YDR210C-D	0.344191167	0.130299641	-0.189143459	4.87E-02	-0.806135994	6.56E-02	0.114123055	-0.211111866	-0.639836512	2.469162253	0.126577421	-2.77E-02	2.323771358	0.114044875	-0.223472906	2.625060739	-3.14E-02	-0.589560997
YDR210W	-0.175580041	-0.427013044	7.69E-02	-0.136057444	-0.135698373	-0.258522302	0.303966952	0.59067915	1.189116516	-7.25E-02	0.250918745	-0.705777399	-0.180965877	0.342566566	0.162599967	-0.701816041	-0.122651164	0.151395603
YDR210W-A	1.14342531	-0.658766731	-7.35E-02	0.825627895	-0.367824897	-8.02E-02	0.896951228	-0.284277283	-0.439901164	2.203319576	8.99E-03	-0.371570974	2.877927812	0.204419753	-0.992578449	2.963413799	-0.385023121	-0.366183969
YDR210W-B	1.017049145	0.20652296	-7.61E-02	1.146634998	0.634369317	0.326312634	1.942382657	1.005138252	1.329306624	4.898199769	0.667957552	0.653303694	4.100320233	0.496629802	0.262593839	4.763476229	0.797113438	-0.466064331
YDR211W	-5.72E-02	1.01E-02	-0.489905039	0.13922763	-0.555601627	1.80E-02	0.694801904	-0.263120631	-0.158856713	0.881391481	0.209591883	0.891463431	-0.514389611	0.115324745	-0.992578449	0.893024471	0.545545198	1.290928318
YDR212W	-0.207408429	-1.32E-02	4.47E-02	0.481273068	0.413630414	-2.33E-02	0.403609789	0.742441574	0.69897488	-0.403699846	0.302007517	-2.009000895	0.282981223	-0.281022347	-0.093955469	0.187894964	0.317657699	0.340340512
YDR213W	5.73E-02	-4.410101995	0	0.247785434	0.581901897	4.790976678	-4.850857784	2.340700897	8.729601848	-3.684433495	3.09553845	7.325116373	3.725924719	1.586927583	4.552105805	-3.684433495	0	0
YDR214W	0.154182478	-7.32E-02	0.16472127	0.553726509	0.454146349	0.553459379	1.75411602	1.945323674	1.775877515	0.307317296	-5.69E-02	-0.956533475	-0.336391309	5.21E-02	-0.375907088	0.375877355	0.338109714	1.155768735
YDR215C	-3.364451395	0	1.572379239	-2.569572036	4.992003891	-5.323673943	-1.811965015	6.750802892	-5.323673943	-4.269395996	0.164503993	0	0.971037216	1.200213642	5.469643645	-2.445977137	-2.708642035	5.330503378
YDR216W	-1.323466999	-1.267408228	0.894307334	-2.617713531	0.429898803	1.052265235	-0.775217612	0.796380381	0.405927906	1.273708904	0.597463401	6.588150778	2.614893406	-0.399248428	5.967143304	1.68330588	0.667464827	0
YDR217C	0.898623193	0.501978844	-0.650013182	1.132308216	0.444398373	1.244910313	1.237838541	0.243839358	-6.131028865	4.051251803	-0.18341931	7.3955057	0	-0.536751952	4.552105805	4.045811281	-0.606457895	0
YDR218C	-1.416133247	8.049584362	-4.908636444	-2.800577588	0	1.467302735	-1.958081669	0	1.820965405	3.688746403	2.09553845	0.228498419	-0.362505401	2.908855677	-0.222584054	2.197879053	3.672499865	-5.774689859
YDR219C	-0.668122786	0.848068989	0.65984208	-0.307733289	0.13444292	-0.362772264	0.747611278	1.626455379	1.213282828	-2.75E-02	0.636991765	0.154497837	0.576758277	-0.399248428	-1.296584636	-3.75E-03	-0.154197932	-0.131163939
YDR220C	0	0	0	0	6.576966392	0	0	0	0	0	-0.123679534	5.003188278	0	2.27060297	5.289071399	0	-0.123679534	4.799988662
YDR221W	-0.83374469	0.054519867	0.74230424	2.78E-02	0.581901897	1.274657657	0.247237239	1.270311569	2.312818501	0.203319576	-0.232831504	0.180970049	-5.169860323	-0.162356437	-6.281649848	0.316523549	0.23450542	-0.481661186
YDR222W	0.424830068	-2.167872555	-2.597545763	-0.104253978	0.581901897	-0.532697265	1.327046507	-0.952080852	0.236002904	-0.311253597	0.201978699	0.213391526	-0.291997189	-0.325247847	-5.111724846	-0.124049042	0.702991261	0.325693736
YDR223W	0	-6.73203009	0	0	-6.73203009	0	0	-6.73203009	0	0	2.164503993	1.601956814	3.655470712	-1.123679534	-2.604013161	2.560384453	-1.123679534	-4.986193964
YDR224C	-0.208760343	2.76E-02	-0.277842333	-0.609836053	-0.17800368	-0.886087246	-1.184334554	-0.684107397	-0.79659541	-0.235619159	0.313568807	0.588359211	-0.778241639	-9.30E-02	-0.537237348	-1.261143928	-0.561146284	-0.6103945
YDR225W	-5.43E-02	-0.131492119	-0.234478973	-0.49641056	-0.585698052	-0.831951859	-1.827116901	-1.47599189	-1.179034595	3.78E-02	6.46E-02	0.321703337	-0.479624193	-0.204356269	-0.10359998	-1.356905299	-1.009000621	-0.901597485
YDR226W	-4.74E-02	-6.35E-02	-0.211643179	-0.18900973	0.25351878	-0.128904523	-1.160594597	-0.466654025	-0.58513897	-0.46295484	3.46E-02	-8.22E-02	-0.11574655	-0.23744216	0.025934849	-0.272735247	0.258040934	-0.230654877
YDR227W	1.409837353	0.180050749	-0.620265839	1.006777334	-1.292567221	-0.21076917	2.420429954	1.073914356	0.213282828	-3.169860323	-0.654923761	-0.289108814	1.485610389	-0.536751952	-5.614225187	-0.346441463	0.294006431	-5.614225187
YDR228C	7.99E-02	0.490618981	0.508248901	0.33648278	-0.698206023	0.265668874	0.825686432	1.303864129	1.341797568	0.393290519	0.126029846	6.8105432	-5.117392903	7.33E-02	0	0.330516821	-0.258534592	0
YDR229W	-0.251074001	-0.47599485	-0.427620761	-0.341145969	-0.533575321	0.119379431	2.005392455	1.356468213	1.598572984	0.920071949	-5.42E-03	-4.111724846	-1.230596645	3.03E-02	-4.111724846	-0.560148157	-0.369565904	-4.111724846
YDR230W	1.002179384	-6.217456917	1.894307334	0.772312081	-6.217456917	1.204268329	1.631681818	1.725991053	2.1428935	-4.362505401	0.223397682	1.558888092	3.685282734	0.578725266	-5.614225187	-0.124049042	2.178870721	-0.283721808
YDR231C	-0.324048848	0.947604663	-0.650013182	-0.408260165	1.096475069	-0.340052187	1.912776195	3.047919148	1.768497985	-0.747352712	-0.48972117	0.613929456	-1.230596645	-0.121714453	0.487686673	-0.255293575	0.346327466	0.42522941
YDR232W	0.143904999	0.054519867	0.101488505	-7.62E-02	0.177060164	0.313269106	7.29E-02	-0.138599827	0.311600523	1.226842299	0.513912825	-6.526762345	0.803580471	0.214019442	-5.71E-02	1.034854553	0.288953204	5.75E-02
YDR233C	-0.40729121	-0.194839602	-0.344727753	-0.503731386	-0.128591486	-0.213875081	-0.797607909	-0.602631695	-0.609668949	6.86E-02	-0.292353682	-0.155842283	-0.12787781	-0.532419531	0.814966414	0.333801541	0.117471627	0.319030006
YDR234W	0.123921263	-0.313631245	-0.088134295	9.83E-02	-0.305623374	-0.446967391	-0.861892872	-0.453714969	-1.301891343	0.430213389	0.358591045	0.679959326	0.462890313	1.32E-02	0.811024339	0.224679112	-5.15E-03	-8.31E-02
YDR235W	0.2351822	-0.945480133	-0.012583262	0.334831532	-3.06E-03	1.204268329	1.511915117	1.340700897	0.990890406	-1.896216098	0.340353829	-0.108536569	1.708002811	-4.37E-02	-4.696687347	0.197879053	-0.621104671	-4.696687347
YDR236C	0.223021354	0.362642162	0.51348555	0.701364326	0.437511987	0.347008501	1.13739864	1.141028552	0.347034217	-0.989325502	0.259661226	-0.449573486	0.795465652	0.618526274	-0.807546555	-0.664617423	0.925889979	0.378935757
YDR237W	-0.191220834	-6.33E-02	-1.26E-02	-0.455257644	-0.23254245	0.396913407	-0.514883078	-0.615517411	1.36E-02	-0.758712574	-0.010582713	-3.81E-02	-1.613925284	0.191946026	0.742943729	-8.57E-03	-0.178364243	0.42522941
YDR238C	-0.274238919	-0.364193291	0.170280795	-0.180392613	-0.203593591	-0.469132136	6.59E-02	-0.39155257	0.103365136	0.867716544	-0.468287032	-0.892807878	0.734969858	-0.675650058	0.65610965	0.663730342	0.28638319	1.103301315
YDR239C	-0.188504177	-0.661687167	0.861885856	-0.291304019	-0.941660059	0.882340234	0.868382076	0.710223737	2.483930418	0.292817727	1.39716475	-5.111724846	0.456464044	0.896207455	1.399738974	-0.124049042	2.252427328	0.518338814
YDR240C	-6.82E-02	-0.360517633	-0.20522834	6.78E-03	0.166864397	5.23E-02	1.254326663	1.118308476	0.990890406	0.366818308	-0.366010723	-3.84869044	-3.684433495	-0.429836748	1.533490363	0.723947865	0.288953204	-3.84869044
YDR241W	3.323216222	0.639482367	-0.012583262	4.205558422	0.903829992	-1.117659766	3.503733824	-5.410101995	-6.493598944	-2.684433495	-0.320922834	5.588150778	2.971037216	0.463248048	3.382180803	1.013454482	-2.931034456	0
YDR242W	-0.309218043	0.469557366	-0.749548856	6.78E-03	-0.225453025	1.14537464	1.986776776	1.498580557	2.083999811	2.58E-02	1.234893321	6.325116373	-0.369999701	1.185714073	0	-0.564621633	1.463931433	5.717526501
YDR243C	8.58E-02	0.894055194	-7.15E-02	-0.28498879	-0.496100615	-0.717121836	0.506881055	-1.41E-02	0.221503334	3.351711416	6.14E-02	-5.526762345	-1.947467901	-0.109330728	-2.144581542	2.197879053	5.34E-02	-5.526762345
YDR244W	2.409837353	6.049584362	0	2.106313008	0	0	4.14625499	7.52841047	8.729601848	0.425711997	6.26E-02	4.003188278	1.708002811	-2.188828648	0	1.750420076	-0.548041209	0
YDR245W	1.37E-02	9.35E-02	0.301077217	0.119369161	6.79E-03	-0.170127186	0.226342902	-0.264161161	-7.95E-02	1.373244577	0.290034875	0.522229622	-5.169860323	0.151715125	-0.144581542	1.112990155	-0.802358398	-1.391463377
YDR246W	0.154182478	-0.208514539	-0.119498466	0.470177855	-1.418098103	0.467302735	1.51637404	2.15783684	2.101073324	-1.02174698	3.90E-02	-6.480958656	0.444968405	-0.349124949	-2.513815352	2.80E-02	0.299460861	-6.480958656
YDR247W	0.609861962	1.639482367	-0.650013182	0.886483101	1.096475069	-1.117659766	0.837685278	1.185422672	0.920501078	1.869318649	-0.13095189	0.891463431	2.193429638	0.774449736	-4.111724846	1.66950008	0.687017624	0.518338814
YDR248C	0.413659064	0.40244317	-0.234975683	0.62452977	-7.02E-02	0.244910313	0.313220352	-0.341123143	0.768497985	2.129318994	0.097389797	3.35089505	2.945042008	0.95801274	1.077810879	1.975486632	0.925889979	1.518338814
YDR249C	-0.290602365	0.52400515	0.379734161	2.95E-02	1.405024135	0.274657657	0.889915237	0.292337875	1.213282828	-2.311253597	1.971858915	-0.224013786	0.877927812	1.550710889	-0.675096259	-0.31669412	-0.258534592	-2.012175903
YDR250C	-3.390138038	5.464621861	0	-1.440681643	5.576966392	5.790976678	-1.794582937	0	5.729601848	-4.269395996	-1.098530412	-1.108536569	-4.269395996	-2.708642035	-5.111724846	-4.269395996	-1.843497092	-2.481661186
YDR251W	0.354023057	0.054519867	0.14353594	0.131105469	-3.06E-03	-0.138418326	2.048395895	1.429510164	1.083999811	0.169372244	0.269201372	-0.661077592	-1.133299443	0.290411451	-0.796658239	1.177606658	0.421475118	-1.548775382
YDR252W	4.645144317	-5.410101995	2.379734161	5.3982035	0.903829992	-4.323673943	6.503733824	0.118308476	-4.323673943	-4.062945119	-0.157424102	-4.84869044	-4.062945119	-0.273717546	0.340845285	-1.71E-02	4.50E-03	0.240804838
YDR253C	5.715533644	-1.404911752	-4.323673943	4.3982035	-1.877529722	3.052265235	6.825661919	0.395842451	3.575852907	1.103783902	-0.472925927	-1.611036909	3.292965311	0.743355967	-5.614225187	-3.532430402	-0.480927013	-5.614225187
YDR254W	0.253718151	1.495092458	-1.35362018	-0.292782947	9.65E-02	-0.195662278	0.919662581	1.632881648	-7.571601456	1.356171064	0.804961607	6.588150778	-0.79449753	-0.100652837	4.704108898	-0.626549383	1.536645616	3.63006366
YDR255C	1.838680652	0	1.309344833	3.136060351	0	-4.908636444	3.849273253	4.94344797	-4.908636444	2.366818308	0.667004334	6.003188278	2.292965311	0.685640469	5.841612422	1.554022863	0.326427909	0
YDR256C	-3.71335426	0	0	-3.71335426	0	0	1.375342064	0	0	0	-0.123679534	5.325116373	0	-0.123679534	0	3.697887977	-0.123679534	0
YDR257C	-0.109237212	0.218018599	0.489917079	0.455134907	-8.053958184	0.545305247	1.285724059	0.843686096	1.695434523	0.508174157	1.005806247	0	-0.79449753	0.578725266	4.382180803	0.373450617	0.800359097	3.215026161
YDR258C	-2.18E-02	-0.123817375	0.484916398	0.184017719	0.799493332	0.90340185	2.812989135	1.965062215	2.918377907	-0.775921864	-0.240618037	-0.745966489	0.643872473	0.354801321	0.40561554	0.467866219	0.336343378	-1.244621989
YDR259C	-1.51566892	0.054519867	0.282872622	-1.578185166	1.209933119	-0.407166383	-0.855983482	0.774354074	-1.053503713	1.835587791	-0.376064388	0.213391526	2.07057289	-0.263733457	-5.111724846	1.197879053	1.063393503	0.605801655
YDR260C	-0.399919059	-0.138125211	-0.151986318	-0.437141285	-0.145079609	0.126265817	0.550552549	0.85527407	1.112196703	0.418098813	-0.223312037	1.537826477	-1.633034107	-9.62E-02	-0.420215985	-0.441239218	-0.505174559	0.937291363
YDR261C	0.346827556	0.439183717	2.49E-02	0.528730038	0.055833085	-8.02E-02	-1.133566196	-0.177147408	-1.034644686	1.148178022	0.800813374	8.94E-02	-1.707034689	0.583542282	-1.647081883	0.538915971	0.91834317	-0.029965216
YDR261C-C	0.378439667	-3.27E-02	-7.99E-02	0.430688021	-0.288969476	3.75E-03	-0.479955535	-5.97E-02	-1.698079785	3.010674498	-0.101625911	-1.028809376	3.067898756	-0.112803696	-0.53792397	3.339747769	7.01E-02	1.02E-02
YDR261C-D	7.68E-02	0.541758746	-6.20E-02	-0.462582415	-0.397097805	0.433103918	-0.4620856	0.147624042	-0.634774431	0.755964851	0.102265264	-0.33840411	0.175958195	-0.118963842	0.030718171	1.312897471	-0.101515574	2.67E-02
YDR261W-A	0.792775945	-0.616857386	7.73E-02	0.834123732	-1.107397264	0.198269588	0.433788337	-0.547143943	-1.259033917	3.38581927	-9.94E-02	-1.208072242	2.106552187	0.319643838	7.42E-03	2.86497984	0.205067874	0.588728142
YDR261W-B	0.519504217	-0.109709529	0.690030828	0.583453224	-7.80E-04	0.951381878	0.785413311	1.112208276	0.514862277	2.157133327	0.350853665	-0.855770498	2.232423769	0.237011699	-1.426151899	2.969214752	0.469188312	-4.76E-02
YDR262W	3.13E-02	-0.47599485	-8.66E-02	0.165206697	0.788352774	0.467302735	1.14625499	1.118308476	1.199477028	-1.709802974	0.370954871	0	1.019946817	0.301967141	5.774498226	-0.427441185	-2.82E-02	6.022381083
YDR263C	6.230106817	-0.945480133	1.379734161	7.35239981	-0.681132509	1.637227736	8.147590013	1.533345975	2.106367624	-3.684433495	0.345076239	7.325116373	-3.684433495	-0.356179706	4.189535725	1.460913459	1.96385783	5.089495279
YDR264C	0.914716543	0.43303149	-0.637074127	1.255597881	-0.155063698	0.749702465	2.842468075	1.420871246	1.444402053	2.79727086	0.110464154	-4.986193964	0.877927812	-0.23189737	-4.986193964	1.806688296	0.253915409	-4.986193964
YDR265W	0.516752557	0.765013249	-6.645602038	0.902941523	1.209933119	1.668936596	2.507167276	2.028110667	2.668962311	0.589210729	8.20E-02	-1.845502163	-0.613925284	-0.204176613	-0.466509637	0.290988457	0.074040747	-4.84869044
YDR266C	0.158065912	-0.371744888	0.397292532	-5.82E-02	0.243099983	-7.70E-02	0.404286761	-0.433487161	1.44656989	0.379418345	0.633273477	0.154497837	-0.217996608	0.610089436	-1.729544043	-0.175579343	0.309149918	-0.481661186
YDR267C	3.34E-03	7.21E-03	-1.012583262	5.49E-02	0.212668087	-0.117659766	1.379411729	0.864551883	0.683461881	-0.552261697	0.299663577	-0.611036909	-0.822511906	0.131626557	-0.325153788	-0.551470266	-0.158998918	0.475270092
YDR268W	-0.244366899	0.256153728	0.379734161	-2.68E-02	6.73E-02	1.052265235	0.510666417	0.298880721	1.653855419	-4.886067357	0.836929335	-2.224013786	1.856866197	0.785176143	-1.523093165	0.439851843	1.385321598	0.572786598
YDR269C	-0.845817522	1.469557366	-5.323673943	6.78E-03	-4.995064495	1.052265235	0.264310752	-4.995064495	-5.323673943	2.17417323	-0.545989389	-3.84869044	3.778392139	0.200213642	1.340845285	-2.684433495	-0.428459593	-3.84869044
YDR270W	-0.653172444	5.45E-02	2.031810858	0.122254552	-5.73203009	1.274657657	2.465944613	-5.73203009	1.405927906	0	1.919391496	5.325116373	5.462825634	0.27060297	5.382180803	3.560384453	0.54882033	0
YDR271C	-3.391426165	0.791485461	7.065978183	-3.391426165	-4.995064495	5.375939178	1.849273253	-4.995064495	0	0	0	-3.84869044	2.655470712	0	0.118452864	0	0	-0.21862678
YDR272W	-0.167176394	0.344026484	0.572379239	0.314286369	1.074941908	0.506831099	0.993283555	1.204723227	1.557930999	0.132353054	1.009994044	0.550426514	-1.350890878	0.889512803	-0.585154133	0.298183959	1.341378251	1.281638556
YDR273W	-2.316137457	-2.267408228	0	-5.639353679	-6.73203009	0	1.601345739	0.670849499	6.314564349	1.326176324	0.649930821	3.003188278	-3.532430402	0.948674875	3.704108898	-3.532430402	1.326427909	0
YDR274C	-0.405244931	0.706596563	0.894307334	-0.256257071	-6.217456917	-5.323673943	-0.735689248	-6.217456917	-5.323673943	4.051251803	-3.293604536	-1.983005686	5.240433213	0.100677969	-4.986193964	0	0.378895329	-4.986193964
YDR275W	0.275744458	0.610913215	0.654841399	0.528730038	0.194878774	0.187194816	7.48E-02	0.352773729	0.125819986	0.340823099	0.572588732	6.003188278	-5.169860323	0.377518174	4.189535725	-0.176516462	-0.151619388	5.215026161
YDR276C	-0.195532437	-0.438520145	-9.17E-02	-0.186102233	-0.299243286	-0.384546497	-0.592378305	-0.934603055	-0.385485473	-0.341108001	-0.289799452	-0.123079989	-2.00E-02	6.11E-02	-0.197638616	-0.669413738	-7.43E-02	-0.219712466
YDR277C	4.493141223	0	4.896053182	4.205558422	5.576966392	7.112904772	0	6.750802892	7.53695677	-1.426730815	-3.90E-02	-5.334117268	-4.062945119	2.27E-02	-0.492504846	0.423438753	-4.371607048	-1.704053607
YDR278C	0.806259174	2.054519867	0	0.328705429	2.166864397	0	-4.976388666	-4.410101995	0	0.17417323	0.649930821	2.143850593	0.555999717	-1.273717546	-4.232044383	-1.861014636	-0.258534592	-1.662233432
YDR279W	-6.82E-02	0.115920411	-0.234975683	0.38292582	-0.941660059	-0.22457497	0.432187925	9.78E-03	0.473042101	-5.062945119	0.234893321	-2.381555063	-5.062945119	0.533637376	0.282839682	0.567828663	1.396817237	-6.384743341
YDR280W	-3.41E-02	-0.507359021	0.224455935	-2.82E-02	-0.202369412	-0.340052187	0.271197138	-0.720410617	0.537172439	-0.423146477	0.126029846	-0.523574068	3.42E-02	-0.480898717	-6.84869044	-0.408778519	-0.356714986	-2.21862678
YDR281C	0.146528905	0.499304709	0.542631896	7.06E-02	0.456371015	-1.81E-02	-2.039915341	-1.051616526	-8.938383787	0.487112542	0.0125009	-3.111724846	0.184440855	0.025842736	2.270455957	0.142465933	5.89E-02	1.325693736
YDR282C	0.642283439	1.19202339	-1.234975683	1.756799081	-5.73203009	-1.81E-02	2.974804135	1.796380381	1.920501078	-0.02174698	2.437522488	-3.84869044	0.444968405	1.878285547	0.533490363	-1.124049042	-0.258534592	-3.84869044
YDR283C	1.124435134	-0.360517633	0.456902021	1.369347414	-7.410101995	-0.911208889	1.420429954	-7.22E-03	0.512843109	-0.311253597	-1.143618302	0.990999105	-2.90E-02	-1.149728829	-1.366973963	0.723947865	-0.789049308	-6.334117268
YDR284C	0.123321514	5.45E-02	-2.71E-02	0.150743109	0.206392762	-4.73E-02	1.209862968	0.831026524	0.806465835	-2.31E-02	-1.84E-02	-0.449573486	-0.954962202	0.070930625	0.777415946	0.138985364	0.358136769	0.177301896
YDR285W	-2.942679061	0.843015761	-7.024113661	-1.452654284	-0.292567221	-1.233136983	-0.231646743	-0.341123143	0.290450688	-3.532430402	-0.125002624	-2.526762345	-0.87695969	-0.41122107	-2.526762345	-0.486619121	1.2362301	0.103301315
YDR286C	0.861400729	0.169997084	0.250451144	0.784384913	-6.995064495	-0.85462536	0.420429954	-0.466654025	1.253924812	-5.00636159	-0.371548907	-5.919079768	-5.00636159	-0.694293229	-1.21497087	-2.767905232	-0.162319276	-0.119091107
YDR287W	6.749480976	0.395556784	-7.131028865	7.126123954	-3.06E-03	-0.532697265	8.02729578	1.150017335	1.058004602	-3.169860323	0.334428995	-6.050324302	2.807538484	1.163687766	-6.050324302	0.769035754	1.695661719	-0.25033564
YDR288W	6.130571144	0.469557366	-6.493598944	6.921765456	1.166864397	0.467302735	7.378202942	1.407815093	-6.493598944	-1.947467901	0.454010611	-0.523574068	-1.947467901	0.293323047	7.78E-02	1.991428175	1.571540407	-0.674306264
YDR289C	-0.331244349	0.054519867	0.420376145	-0.185867744	1.203390273	0.845814358	0.357420156	1.22522368	1.784439529	0.21926112	0.350917118	5.003188278	1.823480028	-0.694293229	3.382180803	-0.709011543	0.438073265	5.089495279
YDR290W	-4.391426165	6.049584362	4.896053182	-4.391426165	0	5.375939178	-0.887692341	6.94344797	7.729601848	0	0	-4.696687347	0	1.171890083	-4.696687347	0	0	-4.696687347
YDR291W	1.411782998	0.317554272	1.572379239	1.080777916	0.581901897	0.467302735	2.162060694	1.734979836	2.820965405	-4.169860323	0.412431507	4.003188278	1.485610389	-7.73E-02	4.704108898	-0.761478963	-1.06E-02	4.951991755
YDR292C	0.221808903	-2.49E-02	0.232892773	-4.54E-03	0.446972317	4.96E-03	0.463983097	0.369847243	0.661184961	0.524359585	0.362443371	1.097914309	-0.5594775	0.306522544	-0.523093165	0.138985364	-3.61E-02	-1.094638063
YDR293C	0.594755069	0.260970744	0.874942009	0.395819625	-0.311182899	0.51460845	2.299934662	1.190458261	-0.179034595	2.273708904	-0.102779885	0.476425932	3.640888615	1.312423146	0.592384052	1.460913459	0.340503094	-1.896698685
YDR294C	-0.545416264	-0.418233131	-1.012583262	-0.250380505	-4.61E-02	-0.15082663	1.335541056	1.015738742	1.1944238	0.67167289	0.100845356	-0.371570974	0.883574375	0.158088167	-0.199029326	0.685728542	0.153905796	-0.329658093
YDR295C	0.426554748	-3.86E-02	0.572379239	0.832747935	-0.833135603	0.730337141	3.010428045	0.925663398	3.083999811	0	0.302007517	-0.523574068	2.655470712	-0.273717546	-5.526762345	4.486383872	-4.445607629	-5.526762345
YDR296W	-0.364602946	-0.655973516	0.479269835	-0.646772252	-1.128591486	0.111158925	-0.14250624	7.28E-03	0.653855419	-0.426730815	-1.99E-02	-1.808976287	-1.085546312	-0.136214022	-0.108055666	0.567828663	0.589462315	0.103301315
YDR297W	1.218927327	0.639482367	0.14353594	0.887388605	-8.37E-02	-1.81E-02	-0.691579245	-0.40525348	-0.401427016	0.573269185	-0.372670608	-9.00E-03	0.217016458	-0.374321487	0.77598399	-6.96E-02	-0.39156001	0.120374828
YDR298C	-0.286082168	9.89E-02	-0.140739613	-8.67E-02	-9.62E-02	-0.269662859	0.337284784	0.288233477	1.171462652	-0.214680337	0.262638312	-0.730024945	-5.70E-02	5.75E-02	-0.466509637	-0.1351896	0.259536025	0.127148057
YDR299W	-0.355308054	-0.042777335	8.05E-02	-0.129641864	0.145802782	0.14537464	-0.144232985	0.436048774	0.49903731	-0.481178599	0.5459331	-1.33092899	0.345432731	4.82E-02	0.507495154	0.250346473	-8.02E-02	-1.119091107
YDR300C	5.46E-02	-0.401858428	2.06E-03	0.276475471	-0.256347033	0.100520404	0.244945427	-0.261834233	-0.886853844	0.171347186	0.339001725	-1.983005686	-2.896859247	-0.126876158	1.681389058	-0.641448259	-0.139890095	-3.42E-02
YDR301W	-1.100631421	0.224444868	-1.650013182	-1.397612921	-0.248173102	0.244910313	0.244945427	0.533345975	0.768497985	-2.362505401	-0.191639817	0.646350934	-2.362505401	-0.629861356	-5.526762345	-2.362505401	-2.673572091	-0.311736185
YDR302W	-0.212889696	0.235092112	-0.242065108	-0.187441879	0.219331817	-0.561266417	-1.296624478	-4.31E-03	-0.944569342	-0.383403383	0.112788957	-0.353649066	-0.742658598	-0.260234317	0.347271554	-0.394138205	9.95E-02	0.42522941
YDR303C	-6.82E-02	0.224444868	-0.84265826	8.17E-02	-0.543628985	-0.947734765	0.868382076	0.270311569	0.990890406	1.508174157	0.050332973	6.003188278	-4.449968242	-0.12957657	5.082620522	0.832882236	-0.612171546	0
YDR304C	-1.05E-02	-1.76E-02	0.559143412	0.156927471	0.487384298	0.299845989	0.523974374	0.667647067	1.040531782	-0.197349142	0.170892321	-0.338018415	-0.126164943	0.106762731	0.312276133	-0.203869123	0.238431428	0.707000378
YDR305C	-3.78E-02	0.124909195	-0.119498466	0.496582602	0.844936302	0.882340234	1.102039323	1.420871246	1.405927906	-0.415590257	-0.22138716	0.417532243	-1.133299443	-0.197265486	-0.466509637	0.403882514	0.171149684	-0.292627362
YDR306C	0.32258001	1.639482367	1.124920262	0.421814834	1.581901897	-0.439587861	2.582386521	2.592239664	1.958468929	3.081063826	0.444611913	3.324422839	1.877927812	0.463248048	-3.84869044	2.460913459	0.349147986	1.688263815
YDR307W	0.248263721	1.158856526	0.665488643	0.468681439	0.783535758	0.560412139	1.156976708	0.670849499	0.306392232	0.688746403	-1.089252599	-0.33092899	1.045037798	-0.205546043	-0.630008369	0.913425663	0.109197193	0.383409234
YDR308C	-0.171957868	-0.640625552	0.778830116	-2.30E-02	-0.257633431	1.052265235	-0.779936161	-1.969154366	0.792951029	-1.19577638	0.17977075	-6.736215711	0.614893406	0.118112562	-0.447144312	-0.124049042	-0.258534592	-1.298797129
YDR309C	-0.689017643	-0.360517633	-0.498010089	-0.319583007	-0.292567221	-0.117659766	1.036597999	0.980804952	1.299012702	0.269032416	0.369618423	-0.523574068	-1.22E-03	-0.484284532	-5.71E-02	-0.506768821	-0.258534592	-0.311736185
YDR310C	-0.318533298	0.176510391	4.19E-02	0.315881389	0.448635366	-0.117659766	0.514521117	0.146322852	0.820965405	0.970517371	-0.459347521	0.573723133	-0.209535029	-0.283985882	-3.570846297	0.312050073	-0.386858689	-7.50E-02
YDR311W	4.73E-02	-0.39293911	-1.543097979	0.644207255	-7.31699259	-0.425782061	0.527345158	-0.566189699	1.405927906	3.051251803	0.691750996	-3.526762345	0	0.420179326	-3.526762345	0	0.461357489	2.626863271
YDR312W	-0.591244695	0.311677706	-1.404900685	-1.062347026	0.472277405	-1.05054557	-0.824418167	3.38E-02	-0.483889177	-0.659176901	0.420843747	-0.289108814	-1.514389611	0.175966096	-0.144581542	1.022792346	0.404430421	0.185763475
YDR313C	-2.64E-02	0.054519867	1.309344833	0.204716712	-7.31699259	0.689695156	1.849273253	-0.566189699	2.628320327	-3.821937019	-3.71E-02	3.003188278	2.155461788	-6.03E-02	5.082620522	1.503982181	0.644168207	3.215026161
YDR314C	0.124435134	-0.208514539	0.572379239	1.369347414	0.804294318	-4.908636444	2.041918331	1.270311569	-4.908636444	-0.796680424	0.749466494	5.588150778	1.292965311	-0.121714453	2.382180803	0.156058877	0.615934526	3.951991755
YDR315C	-2.76E-02	-0.097483227	1.572379239	0.303759072	0.581901897	-6.493598944	0.256043136	-0.203619619	0.820965405	-1.947467901	2.749466494	0	1.708002811	3.048210549	2.382180803	2.098343379	4.49635291	5.330503378
YDR316W	-0.551727181	-0.389086785	-0.381817071	-0.692468594	0.138295245	0.098068925	-0.33602015	-9.47E-02	0.152171313	4.49E-02	0.355187555	-2.526762345	-0.765928378	0.129510651	2.855418458	0.78668362	0.847260072	3.858188817
YDR316W-A	0.618540778	-0.112788092	-5.43E-02	0.573530017	6.85E-02	0.193645841	0.259367189	-0.362504813	-0.988828563	2.869318649	0.50608577	-0.309449263	3.25397118	0.475087571	-0.711622135	3.001381649	0.39312369	-0.302150136
YDR316W-B	-0.095541075	-2.25E-02	-0.06082569	-1.20E-02	0.206704662	-0.219158776	0.225197253	0.147820258	-0.350521124	0.128840607	-0.278228726	0.22704205	0.353039937	-0.25260249	9.78E-02	0.453700917	-0.308495919	-0.210562505
YDR317W	3.908178722	1.639482367	-4.908636444	5.205558422	-4.995064495	0.882340234	5.726126245	0.948383474	2.1428935	-3.532430402	0	6.173113279	0.708002811	2.171890083	5.552105805	-0.293974043	0	4.215026161
YDR318W	0.283262427	1.247164945	-0.427620761	0.821221681	0.944471976	5.23E-02	0.623560473	-0.689046446	-6.908636444	1.366818308	0.667004334	-0.611036909	-2.684433495	0.578725266	-5.614225187	-2.445977137	0.326427909	1.58E-02
YDR319C	-4.83E-02	-0.286517051	-0.579623855	0.391441185	0.655902478	0.315299641	1.586238847	1.092773384	1.405927906	-1.410789271	2.36E-02	4.588150778	1.193429638	0.124446135	0	-0.507377682	9.66E-02	5.799988662
YDR320C	0.417216884	-3.032942975	-0.345158601	0.537292051	0.581901897	-0.160728488	2.410531493	1.693810647	1.640393159	1.162677591	0.714701076	0	-4.532430402	0.655893126	4.841612422	-0.972045949	1.488699338	0
YDR320C-A	-6.28E-02	0.507885485	8.30E-02	-0.245530665	-0.486269606	5.88E-02	-0.693253982	-0.582131242	0.608420769	-0.127541644	-3.22E-03	3.59E-02	-1.046884692	-0.166383502	1.066922563	-0.355374588	-0.016173754	0.31480542
YDR321W	9.15E-03	-6.75E-02	-7.15E-02	-5.25E-02	-0.540088628	-8.91E-02	-1.097910049	-1.184254294	-1.015535863	-4.28E-02	-0.100116663	-0.760613265	-0.259575712	-0.695818438	0.440380959	-0.191163238	-0.038408777	0.208654315
YDR322C-A	-0.341775017	0.210037444	0.362161532	-0.580810636	-0.273149767	0.257085027	-0.7304526	-0.219343972	-0.191312925	-0.374756539	-0.386687771	-0.656024364	0.258031521	-0.42478352	0.561687255	0.179819081	0.037858411	0.574192049
YDR322W	-0.231440292	-0.108978866	-0.105692666	-0.290204403	-0.977525512	9.18E-02	-0.266651381	-0.689046446	6.89E-02	0.445475252	0.195200791	-7.111724846	1.522447158	-2.06E-02	-0.303279288	0.572558815	0.121169834	-0.437267067
YDR323C	-0.363665827	6.271976783	0	5.92E-02	6.576966392	0	0.726653966	6.265376064	6.314564349	-2.684433495	0.486432088	0	-2.684433495	-0.314359531	5.469643645	-0.445977137	1.326427909	4.215026161
YDR324C	-0.206880539	-8.81E-02	1.78E-02	-0.07728693	3.05E-02	-0.801883898	-1.422967718	-0.876044961	-0.826732851	0.755860599	1.172157566	0.512951808	7.06E-02	0.581084538	-2.429983761	0.653558537	0.43480407	-0.789783481
YDR325W	0.306185571	0.054519867	-6.323673943	-4.77E-02	-0.155063698	5.23E-02	0.679348251	0.626455379	2.727856	0.103783902	1.64255129	0	-1.947467901	1.115324745	4.967143304	1.290988457	1.104035488	0
YDR326C	9.05E-02	0.717484879	0.709882763	3.99E-02	0.456371015	-4.73E-02	0.560512022	-0.729688431	-6.645602038	-0.785184785	1.085069526	-5.433652941	-5.00636159	1.299749316	-0.144581542	-3.767905232	0.934110486	-1.481661186
YDR327W	-1.59872466	0.247164945	-7.230564538	-1.523737382	0.774546975	-0.632232939	0.286337058	0.895916054	0.958468929	-0.533646018	-0.203227791	7.647044467	-0.514389611	-0.688755045	6.426574923	-1.761478963	-1.258534592	5.215026161
YDR328C	0.809454514	-0.339759072	0.501989911	0.587824785	0.398189943	0.534416931	1.362907782	0.419174955	1.952209938	0.260412081	3.82E-02	-0.574200141	-0.2272915	0.137144277	-0.610245114	-0.177987849	-0.464344129	-0.469277462
YDR329C	-8.53E-02	0.218018599	-0.70772868	0.136545209	0.33036313	0.701767988	1.747310842	1.61741024	1.566392578	-0.410789271	-0.055277215	0.739460338	-5.269395996	-0.177670859	-0.144581542	0.254462581	0.446722143	-0.63366428
YDR330W	-0.222932538	1.238944438	-0.84265826	-0.705940714	0.822909996	1.467302735	2.104133727	1.717770546	3.493390747	-1.099749492	-0.360157997	2.17686565	-5.610432914	8.30E-02	0.314850077	0.271879634	0.361193327	1.273226316
YDR331W	0.136771794	-0.623552038	8.70E-02	0.192522853	0.536098207	0.360387531	0.194361874	0.340700897	0.299012702	0.377544715	2.55E-02	-0.983005686	-0.773123879	0.206090209	-0.488535943	0.364450619	0.374683078	-1.481661186
YDR332W	2.49E-02	-5.73203009	-6.783105561	0.18734958	-5.73203009	-6.783105561	1.205417063	-0.203619619	0.531458788	0.103783902	1.623935612	-4.111724846	2.086514434	1.200213642	-4.111724846	0.723947865	1.326427909	0.325693736
YDR333C	1.644508104	-1.819949251	0.835413645	2.176702336	0.122470278	-1.532697265	3.758299593	0.717770546	0.668962311	-4.269395996	-4.96E-02	-1.693499069	2.909636672	6.47E-02	-0.507151621	1.460913459	0.168886632	-0.744695592
YDR334W	0.555226705	1.247164945	0.250451144	0.223588723	0.359509475	2.052265235	1.295171716	-0.689046446	-6.645602038	-1.633181692	0.893856403	-1.526762345	2.845506334	0.572872539	-1.526762345	0.361377785	-0.114144682	1.103301315
YDR335W	1.03870526	-0.131893258	-0.334511357	0.460142952	0.785435291	0.14537464	2.689852688	0.533345975	1.628320327	4.688746403	0.417484735	-1.487048192	5.462890313	0.363712375	-2.108055666	4.657310671	0.463931433	-3.597138404
YDR336W	0.236644638	-0.360517633	-0.427620761	0.356719805	-0.248173102	0.204268329	1.176847911	0.85527407	1.990890406	-0.311253597	-0.23759445	1.891463431	7.06E-02	-4.58E-02	-4.696687347	-0.176516462	-0.258534592	0.392807932
YDR337W	-0.398550278	-0.556914845	-4.23E-02	-0.257599738	-0.807140394	-0.240516514	-0.13338485	-0.493126236	0.598572984	0.528281731	1.181182735	-0.745966489	0.745477516	0.955846531	-0.893042775	0.271879634	1.257715159	-0.382125513
YDR338C	1.207424499	-0.486048515	1.20980916	1.185114576	-0.418098103	0.619305828	2.527345158	0.533345975	1.557930999	-0.311253597	-9.53E-03	5.588150778	2.462890313	-0.188828648	0	1.045875959	-0.194404254	5.437418582
YDR339C	7.84E-02	-0.382343995	-0.055651984	0.300243636	-0.190146157	-0.117659766	-0.122815609	-0.834805137	5.54E-02	-0.629112028	0.509639479	0.338922408	-0.419752737	-2.51E-04	0.48344968	-0.251804589	0.446895429	8.44E-02
YDR340W	7.300496145	8.69E-02	1.008478354	7.042059689	-3.877529722	1.839271512	6.240699418	-1.019195048	-9.66E-02	-1.574288003	1.689965482	-0.661077592	-6.532430402	1.213269795	-1.01905066	-1.387083448	-0.779366755	-0.108202791
YDR341C	-3.50E-02	0.262989912	2.49E-02	0.228017903	-6.50E-02	-0.146988431	-0.516293558	-0.339103975	-0.681534936	0.318183533	0.706557903	0.300983926	0.815487237	0.469575668	1.18E-02	0.492449032	0.365013307	0.14669391
YDR342C	0.222618947	-0.433343946	-0.012583262	0.200980679	-9.74E-02	0.957108002	-1.900219439	-1.015547271	-2.926268525	0.792514289	-1.380742515	-0.996891213	-0.156718331	-0.44138793	-0.326997488	0.657221751	-0.494879685	0.058388893
YDR343C	0.756062769	-0.109260395	-4.21E-02	0.443164154	-0.369657748	0.15161558	-1.626129323	-1.123766312	-0.706772227	0.621632207	-0.469576274	-0.878106828	0.57603747	0.345925201	0.698032168	0.903431694	0.159517945	0.37437304
YDR344C	-3.341228438	-6.217456917	2.379734161	-2.043848739	-6.217456917	-4.323673943	-1.523280915	4.79E-02	-4.323673943	-2.362505401	-0.250533506	0	2.292965311	-7.73E-02	4.189535725	1.197879053	6.34E-02	5.330503378
YDR345C	5.39E-02	-0.440244825	-6.33E-02	0.336766931	-0.153125893	7.26E-02	-1.549276124	-1.14472593	-0.958836387	0.52619339	1.21E-03	8.80E-02	0.154785894	0.320871099	0.518855017	0.175405652	-0.116556131	0.624133478
YDR346C	0.127494213	-0.206745446	0.28493952	0.31007561	-0.259031617	-0.486893576	0.372314372	-0.186025559	8.40E-02	0.760537086	0.521197506	-0.371570974	1.263217968	0.295520602	1.209055413	0.67063205	0.204092366	1.688263815
YDR347W	-0.428105889	-0.401159617	-0.164586355	-0.393760595	-0.610743181	-0.176553455	-0.215879427	-0.351176808	-6.80E-02	-7.91E-02	-0.285661729	1.687930037	-0.87695969	-0.355305081	-1.070580961	0.666855359	-2.56E-02	0.762264397
YDR348C	0.293298159	-0.260353471	0.272818957	0.433708512	0.23140465	0.341771853	1.003185936	0.615808135	1.24723016	0.714281495	4.79E-02	-4.71E-02	0.186050107	-0.17885836	0.758121257	0.218343155	-0.203568132	3.92E-02
YDR349C	-0.182077908	2.48E-02	5.39E-02	-3.90E-02	0.426623671	0.324344781	0.162933732	6.10E-03	0.321863641	0.470106116	0.554450512	0.274792071	0.540892825	0.373451378	-0.498218497	0.302215713	0.728974464	0.865141577
YDR350C	1.739144979	5.45E-02	-0.275617668	2.065671023	0.318867491	1.104732655	3.351773593	1.270311569	1.043357826	-3.684433495	0.126029846	-5.919079768	1.555999717	-0.199716965	-0.729544043	0.361377785	7.85E-02	-1.481661186
YDR351W	2.575646246	0.20652296	2.49E-02	1.814132256	-0.26609501	-1.195662278	3.28223266	0.270311569	0.85844011	-4.684433495	-0.942411211	-0.845502163	-4.684433495	0.115324745	-5.84869044	-1.276052135	-0.673572091	-4.21862678
YDR352W	-0.429308636	-0.466312297	0.29227132	-0.168309372	-0.140564128	-0.160728488	-6.28E-02	-0.341123143	-0.359606841	0.911138824	0.318309329	1.028966955	0.877927812	7.21E-02	-5.15E-02	-0.539086541	0.252427328	0.28387356
YDR353W	-0.070119534	0.209974385	0.142986447	0.337836441	0.849249295	0.423801096	1.571507946	1.062531019	1.542132289	-0.381642925	-0.104391064	-0.193425466	-5.98E-02	-0.183962893	1.109839733	9.51E-02	0.166218062	0.819508349
YDR354W	0.22552126	-0.105944806	-0.12276618	0.607169876	0.977830573	0.806104648	1.450893097	1.414701478	1.810318161	-0.522757702	0.216592505	3.283780854	0.533973411	7.62E-02	4.140820677	0.347256677	-6.15E-03	4.388703534
YDR355C	2.908178722	-5.410101995	-5.908636444	4.568128501	2.166864397	1.582779952	5.088696324	0.118308476	-5.908636444	-3.362505401	-1.250533506	0	3.199855907	-1.214823857	5.082620522	-1.124049042	-0.673572091	0
YDR356W	5.323216222	-0.945480133	3.031810858	5.983166	-5.995064495	-4.323673943	6.088696324	-5.995064495	-4.323673943	-2.481178599	1.164503993	0	-3.532430402	0.977821221	0	0.165457575	0.634550204	3.215026161
YDR357C	-0.425144488	-0.293403437	0.871939521	-0.45512677	0.68143757	-6.32E-02	-0.804498406	-0.466654025	1.164919806	0.688746403	-0.250533506	0.646350934	-3.821937019	-0.482304168	-5.526762345	1.223874261	0.128488531	-0.311736185
YDR358W	1.725339179	0.141982708	0.572379239	1.854774241	0.974219319	1.01479053	4.754880882	2.39132697	2.290450688	3.081063826	0.121435271	1.061388433	2.292965311	0.420179326	1.399738974	3.399512914	0.584739905	0.840266909
YDR359C	2.779786963	-0.097483227	1.79477166	2.63904555	-1.155063698	1.78923083	3.562969068	0.21141788	0.405927906	-1.311253597	-0.619767316	0	-4.362505401	-0.790508544	0	0.963413799	3.52E-02	5.089495279
YDR360W	-1.390138038	6.049584362	1.709882763	-5.71335426	4.992003891	1.315299641	-1.794582937	0	-5.645602038	-3.947467901	-0.191639817	-6.227202064	-3.947467901	-2.536751952	-1.675096259	-0.709011543	0.133782831	-6.227202064
YDR361C	-2.28E-02	-0.293403437	-0.133889558	-9.56E-02	-0.846941402	-0.129341571	-0.281657617	-0.78858212	-1.088836786	3.27E-02	0.590768748	3.17686565	-1.822511906	-9.93E-02	2.809614768	0.304794257	0.404430421	3.529566069
YDR362C	-0.248782189	-0.56696851	0.479269835	-8.07E-02	-1.155063698	-0.947734765	1.849273253	0.966305382	1.798245328	-0.999309591	0.886970018	-0.639051285	-1.565015684	0.350773319	-3.84502126	-1.660101942	1.034247158	-1.275210309
YDR363W	0.789771052	-1.360517633	-6.908636444	0.86475833	0.389256819	-1.117659766	1.112307659	0.703270976	-6.908636444	-0.633181692	4.022484988	-4.334117268	1.555999717	3.550710889	-0.951936464	0.554022863	3.54882033	-2.704053607
YDR363W-A	5.35E-02	0.741361981	0.123071838	0.332933553	1.268744011	0.487480617	0.651867515	1.442580511	1.731914217	-0.645154334	0.693053185	4.35E-02	0.128989576	0.61461264	-0.54191704	-0.288024777	1.003435487	-8.17E-02
YDR364C	-0.102975362	-0.108978866	-2.128060479	-2.80E-02	-0.640490525	-0.233136983	0.642822375	-0.186546106	2.74E-02	0.389186121	-8.70E-02	-1.771501581	-4.362505401	-0.322627147	-5.774689859	0.335382577	0.712319063	-0.237735603
YDR365C	2.18E-03	-0.661687167	-0.164586355	-0.125326202	-0.186772557	-0.784236032	-1.122157595	-0.90275314	-0.652965783	0.565889655	0.888294199	4.588150778	0.378695185	0.349591266	6.137068306	-1.08E-02	-0.396038115	5.717526501
YDR365W-A	0.653550779	-0.354386048	-0.102559777	0.452803645	-0.233479504	0.271293423	0.322373668	-0.669452602	-0.942708368	2.531827819	0.395047479	-0.104158128	3.551084227	0.734407214	-0.403237507	2.878892233	0.478653195	-4.92E-02
YDR365W-B	0.126615421	-2.02E-02	2.32E-03	0.233527038	-1.24E-02	3.78E-02	6.53E-02	-0.155887008	-0.76699584	1.187949733	0.181342643	-0.33092899	0.853315258	0.204200492	0.161521586	1.373630046	0.147400701	9.20E-02
YDR366C	-1.370100285	-1.752835055	-0.119498466	-1.295113007	0.511512569	7.50E-02	-1.140673083	0.310953554	-0.179034595	0.263440568	-0.265180282	0.254033511	-1.67666104	6.27E-02	1.135526377	-1.678637894	-0.017526492	0.880908893
YDR367W	-0.135532968	-0.47599485	-5.99E-02	2.39E-03	0.525318368	-0.238966062	-0.834598616	-0.466654025	-0.378343403	-0.529677116	0.709500087	0.550426514	-0.377970412	0.273977697	0.46547194	-0.457949779	0.668709066	0.855373801
YDR368W	0.475074526	0.620866689	0.696114607	1.01761114	1.090915544	0.686615763	1.800613621	0.832906257	1.529663274	-0.244139401	-0.153466088	-0.301181647	0.563612901	4.29E-02	0.628007962	0.599110753	0.500457309	1.875890819
YDR369C	3.645144317	-2.267408228	0	2.983166	-0.155063698	6.375939178	6.311088746	0.911857598	7.89952685	0	-1.683492913	1.213391526	4.977398807	-0.384748858	7.78E-02	2.238456359	0.96385783	-4.111724846
YDR370C	-3.34E-02	-1.299117088	1.765024317	2.43E-02	-0.771735058	2.244910313	-4.88E-02	-8.33E-02	1.405927906	-0.237253016	0.56305337	-1.693499069	-1.954962202	-0.188828648	0.492848379	0.435378367	-0.843497092	-4.696687347
YDR371W	0.583866753	0.928988985	-0.620265839	0.710384332	-0.195705682	-0.532697265	1.304952737	0.118308476	0.213282828	5.051251803	0.432992829	6.910078873	0	0.527378386	6.240161799	4.993343861	1.212771127	0
YDR372C	0.295428403	8.01E-02	7.93E-02	0.443294561	0.233978593	0.662318717	-0.170092072	1.101030484	0.617432011	-0.574288003	0.152329279	1.739460338	-0.555031595	0.099811745	0.391471358	-0.579728526	0.150428393	1.207637974
YDR373W	0.20444538	9.89E-02	-0.280779373	0.690104965	0.309822351	0.59068515	0.813017367	-0.14472593	1.213282828	0.165184447	-0.21400763	7.04E-02	0.723599666	-0.318328433	-6.51E-02	0.283126339	2.97E-02	0.545305862
YDR374C	-0.390138038	5.786549956	5.896053182	-0.507795838	0	0	0.205417063	0	0	-4.821937019	0.288183528	6.325116373	0.833533693	3.287367301	7.572005362	-2.261552566	0	0
YDR375C	-8.81E-02	2.054519867	-6.783105561	-0.35015721	2.389256819	0.914761712	-0.533196384	2.992777594	0.531458788	0.610743891	-9.53E-03	1.476425932	-4.610432914	-0.826258569	1.555858176	0.985575449	-0.470038697	2.688263815
YDR376W	1.590753139	0.501978844	0.835413645	1.80324394	0.822909996	-7.230564538	2.279417644	0.243839358	0.820965405	0	-0.265180282	2.113855853	0	6.27E-02	-4.696687347	4.560384453	-0.258534592	0.518338814
YDR377W	-0.106513832	0.15761336	-0.2259869	-0.156469421	-0.670485265	-0.300036508	-0.604499498	-0.521101809	-0.916000189	0.377958866	-0.558158063	-0.491865208	-0.548336943	-0.318846922	0.282428599	0.544203802	-0.212240939	-0.21862678
YDR378C	3.58E-02	0.907678478	2.06E-03	0.243038421	0.382593088	-1.81E-02	-0.378262472	3.86E-02	0.183535484	-0.918936174	0.437522488	-8.16E-02	-0.619571847	7.99E-02	-0.3806489	-1.480192852	0.900664003	-0.62461914
YDR379C-A	0.199073935	0.101825581	0.970928615	0.305539445	0.429898803	1.007871116	0.448633182	0.874382893	1.470058243	-0.491825843	-2.31E-02	-2.015427164	-0.79449753	0.409476792	-0.829079716	0.646469112	1.013270024	-0.864989826
YDR379W	-2.87E-02	0.569093039	-0.690655167	0.480708523	-6.217456917	-0.117659766	1.586238847	0.310953554	-0.179034595	-4.449968242	1.085069526	0.628429026	-4.449968242	0.785176143	-6.281649848	-0.889583788	0.841001082	-6.281649848
YDR380W	1.792387	0.40244317	1.079339228	1.747534508	1.514787701	1.50477744	5.917853558	4.228732465	4.028365112	1.316777626	-0.477042036	0.239386735	1.708002811	-0.192797551	-6.571156465	0.503982181	0.694467929	0.228832197
YDR381C-A	0.633708704	0.437848506	0.626827023	0.743742929	-0.356697559	0.410719206	-0.242041914	9.78E-03	0.405927906	-0.141328596	0.359519976	0.107192122	0.408442529	4.82E-02	-1.240796857	0.173631507	0.424275232	-0.391463377
YDR381W	-0.044398982	-0.389663978	-0.308976265	-0.525678772	-0.758173545	-0.283468659	-1.079610071	-1.001985758	-1.091086896	2.43E-02	-0.226447887	0.604181479	-0.639920493	-0.663608231	0.209055413	-0.486619121	-0.731386726	-0.442132822
YDR382W	6.39E-02	0.120888676	0.085510197	-0.401457021	-0.229557424	-6.05E-02	-1.391698175	-0.640683425	-0.829739093	-0.594405919	-0.209081585	-0.256753441	-1.019712963	-0.208327049	-0.320204572	-0.673427574	-0.322503077	-0.417911286
YDR383C	1.379249033	-0.430906961	2.572379239	1.795273229	1.862009816	-0.269662859	3.090281352	1.973918566	-5.645602038	-2.684433495	0.834355392	-4.986193964	1.555999717	0.910707025	0.717914934	1.460913459	0.529961303	-4.986193964
YDR384C	-0.284147343	-0.121637089	-1.86E-03	6.78E-03	0.116238324	-1.898346738	-2.56E-02	-0.265741331	-0.959721567	-0.165032856	0.245122454	-0.353649066	6.41E-02	0.118336635	0.298361954	-0.723511112	-0.258534592	0.332120005
YDR385W	3.75E-02	-0.360517633	-0.318839199	-9.95E-02	-0.25383159	-0.201275884	-0.877551303	-0.82420603	-0.973144096	0.421629995	-0.28226314	0.479314211	0.250117148	-0.212342041	-6.82E-03	0.235525457	-0.415398026	3.83E-02
YDR386W	2.632229775	0.732591772	1.309344833	0.843278602	-5.73203009	-4.908636444	2.07754224	2.21141788	2.820965405	1.103783902	2.70E-02	-6.433652941	-1.947467901	-0.41122107	-0.964009296	-0.709011543	0.451958791	-0.71612644
YDR387C	-0.222932538	-0.138125211	0.272818957	-6.85E-02	1.041333515	-7.33E-02	1.372622563	1.992777594	0.865359524	-1.147754865	-0.879890126	5.003188278	-0.765928378	-8.93E-02	5.630108317	0.755656724	0.28203379	4.951991755
YDR388W	0.152983728	0.172701293	0.374439861	0.16547508	8.23E-02	-3.67E-02	1.436470758	0.995972933	1.596259118	-3.52E-02	0.221699395	-1.108536569	0.647881818	0.370138644	-1.07E-02	0.546643333	0.767744733	6.27E-02
YDR389W	7.205859271	-0.126052379	-0.275617668	7.328940837	-4.61E-02	-1.702622267	7.849508661	-0.384191865	-6.493598944	-3.362505401	0.990474594	5.588150778	-3.362505401	1.091279271	0	0.963413799	1.708298544	0
YDR390C	-0.326007701	0.437848506	-0.275617668	-0.266787739	0.916320936	-0.243190648	0.984390184	1.402101442	0.936442622	0.840749496	0.551527116	-0.693499069	0.12304031	0.222239949	0.385933175	0.406465675	-0.286548968	0.255304408
YDR391C	7.532669587	0.276912288	0.15734174	7.921765456	-6.995064495	-0.532697265	9.128224689	2.077666491	2.405927906	-9.55E-02	-0.420458507	1.476425932	-0.339302904	0.629606435	1.10917505	0.445316604	0.203808622	0.572786598
YDR392W	5.967072411	1.15405554	-6.493598944	6.256184495	0.944471976	0.467302735	8.204173542	1.426430771	1.043357826	0.241287426	-0.218824646	0	2.086514434	-0.195715034	4.189535725	0.492622318	-0.705993569	4.799988662
YDR393W	-0.643712115	-0.682445728	-0.675548275	-0.95574796	0.13444292	-0.195662278	0.256697568	0.533345975	1.158000392	1.340823099	-0.559861564	0.891463431	-4.169860323	-0.655396448	0.357918798	-0.471972345	-0.418999264	-0.481661186
YDR394W	0.425778897	-5.74E-02	0.572379239	0.775843772	0.422703302	1.062046256	2.715851585	2.081966629	2.757002346	0.82814946	0.222963724	0.912525047	1.184440855	0.474054803	-0.477156881	0.833515692	0.315539593	0.970034784
YDR395W	0.208203492	-0.252457887	0.381857333	0.319716646	1.49E-02	0.437245501	0.341086523	-0.351176808	0.360603915	0.384740216	0.269723305	0.376890259	0.897036635	0.116187343	-0.881547136	0.209374692	-6.62E-03	-0.864989826
YDR396W	4.493141223	0.569093039	-7.024113661	5.205558422	9.65E-02	8.88E-02	4.918771323	-0.274008947	-0.709549312	-4.886067357	0.566602437	-0.294092222	-1.230596645	-0.759144373	-4.417600037	-4.886067357	-0.365449796	-1.362362258
YDR397C	-0.366208022	0.35791201	-0.404161788	-0.580727361	0.156596062	-0.293509601	-1.24736253	-0.497680921	-0.71745451	-0.791246538	0.404707691	-1.54E-02	-0.849992642	-0.106117598	3.60E-02	-1.027541061	0.319441479	-0.744695592
YDR398W	9.88E-02	-0.221114576	0.675472732	0.291958026	-1.083679064	0.619305828	1.62E-03	-0.289776263	-0.442069001	0.253809346	0.94303608	-6.480958656	0.351068266	0.273770249	-1.639346234	-0.143948599	-0.637046215	-0.680969994
YDR399W	8.76E-02	0.142928841	0.15091547	2.44E-02	-7.17E-02	-0.571691397	-1.621848402	-1.631225792	-1.331037689	3.33E-02	0.606403445	0.254033511	0.24521218	0.136266725	0.369991631	6.73E-02	0.479439528	0.518338814
YDR400W	-0.298215549	0.495092458	9.59E-02	-8.73E-02	0.774546975	-7.33E-02	0.527345158	1.217844149	1.653855419	0.563215521	0.558418201	-4.84869044	2.99E-02	0.412022725	2.205915705	0.357077648	0.655050657	-0.896698685
YDR401W	-1.290602365	0.861874789	0.724382332	-1.215615087	-6.410101995	-0.380694172	-1.579570046	-1.466654025	1.820965405	0.518821401	0.386896415	1.283780854	-0.291997189	1.048210549	-1.144581542	-0.972045949	0.741465408	-1.311736185
YDR402C	4.493141223	-1.530442634	0	0	-5.995064495	6.112904772	4.918771323	0.270311569	9.121919271	-0.362505401	0.386896415	7.325116373	3.292965311	-0.799786358	0	1.460913459	-2.708642035	1.63006366
YDR403W	5.230106817	-5.410101995	5.896053182	2.983166	0.166864397	4.790976678	0	0.533345975	0	0	-2.931034456	5.325116373	6.562361308	-1.022178779	0	3.823418859	1.021573328	0
YDR404C	-0.329442107	-2.79E-02	0.287649762	-0.494971798	-0.418098103	-0.139354837	-0.087223805	0.270311569	0.246729311	-0.299757958	6.12E-02	-1.523574068	-0.213387355	-0.333468354	-1.500725352	5.99E-02	-0.30678976	-0.437267067
YDR405W	-0.934354197	-0.452440122	-1.381817071	-0.915220154	0.350576351	0.267993927	0.276283394	0.585813395	-0.22634031	0.563215521	0.286494518	1.128502629	0.444968405	0.15714492	0.633026037	1.213820597	8.03E-02	1.295946393
YDR406W	-0.171303436	-6.217456917	-0.620265839	-0.26624116	0.774546975	-7.323673943	2.061681585	1.426430771	0.865359524	0.97825302	0.112036573	-2.693499069	3.12304031	1.383813581	-0.507151621	0.793488798	1.104035488	-5.696687347
YDR407C	-0.271743338	-0.360517633	-1.012583262	4.43E-02	-9.62E-02	0.467302735	1.2906449	0.85527407	2.213282828	0.89519728	7.43E-02	-4.526762345	-0.822511906	-5.76E-02	-1.144581542	-0.737025919	-9.35E-02	-1.896698685
YDR408C	0.232238424	-0.414965417	-0.275617668	8.29E-02	0.441724239	-0.333388457	1.279861756	0.661101522	1.533683453	-0.32832711	0.248568258	0.354435408	-0.415985907	0.153292595	-0.447144312	-0.323986613	0.142003338	2.31E-02
YDR409W	-0.324549697	2.276912288	7.3554848	-1.027169998	0.581901897	5.790976678	0.527345158	1.755738396	7.314564349	-1.896216098	0.994578992	3.003188278	-2.947467901	1.54125056	4.382180803	1.290988457	1.700823424	0
YDR410C	-0.119435267	-3.47E-02	0.603406135	-0.097559325	0.147499072	0.403172397	0.499111477	0.561915127	-0.795705956	-0.39098079	-0.237933469	-0.239781102	-0.786761881	-1.65E-02	-0.346215403	-0.732470516	0.151749378	-0.776404452
YDR411C	0.542936489	1.39E-02	0.747465945	0.89986213	0.366173206	0.467302735	2.585604556	2.258238737	2.474099408	-0.032099526	9.22E-02	-0.437844194	-9.53E-02	-9.45E-02	0.598260618	0.258198522	0.251326454	0.295946393
YDR412W	-0.178263489	8.43E-02	-0.515083602	-5.99E-02	-0.195705682	-1.035197606	-0.385671541	-0.296729024	0.125819986	-0.19577638	0.65635709	-2.026074408	-6.532430402	-9.93E-02	8.99E-02	-0.709011543	0.014483903	-0.896698685
YDR413C	-1.18639137	0.972057706	-7.645602038	-1.221028583	-3.06E-03	5.23E-02	-1.626460178	0.170775896	0.543431429	-0.240864269	0.206324169	-1.430464663	-0.444000283	-0.624214793	-6.433652941	-1.638622215	0.354442285	-2.21862678
YDR414C	-0.455233067	-0.768602371	0.665488643	-0.222704512	-0.482228441	0.14537464	-5.76E-02	-0.530784362	0.306392232	0.688746403	0.204032358	-0.430464663	-3.532430402	0.151304042	-1.244117216	1.660222267	-0.340996752	0.196410719
YDR415C	2.221296674	0.247164945	0.365928361	2.376011144	1.096475069	0.64787498	2.800363652	0.973918566	1.405927906	0.305417763	0.408429576	-0.523574068	-1.028962784	2.27E-02	-3.526762345	0.290988457	-0.221059886	1.103301315
YDR416W	1.931790056	6.464621861	-6.645602038	1.722984368	6.576966392	-0.532697265	3.363846426	6.52841047	1.083999811	2.389186121	0.103103449	5.003188278	2.292965311	-0.314359531	0	-0.124049042	-0.03614217	6.153625616
YDR417C	2.3338885	1.19202339	1.15734174	1.954309915	-6.73203009	0.637227736	2.363846426	0.911857598	-0.594072094	-0.545718851	0.579541493	-3.526762345	-5.684433495	0.463248048	-0.559619041	-3.124049042	6.34E-02	-1.896698685
YDR418W	-0.220952217	0.609580882	-0.679630151	-0.211510295	0.262283962	-0.591179285	-1.285284706	2.93E-02	-1.018361907	-0.437183989	-1.76E-04	-0.215675533	0.054041743	-0.154001019	0.4208584	-0.438065269	0.127657769	0.113445872
YDR419W	0.534454559	-0.752835055	-1.543097979	0.743742929	-0.418098103	0.854325858	1.922204775	1.185422672	1.953415701	0.103783902	-0.443178584	0	1.292965311	-1.32E-02	4.189535725	1.197879053	0.133782831	4.63006366
YDR420W	-0.132340281	0.136982027	-2.427620761	-1.243766127	-1.18363285	0.167742453	-0.880739581	-0.746761944	-7.323673943	-3.821937019	-9.53E-03	0	0.418496193	-0.188828648	0	1.323409935	1.164676839	5.330503378
YDR421W	1.931790056	-0.530442634	4.896053182	2.084779846	-3.06E-03	6.960901679	3.624206697	2.407815093	7.729601848	4.751691522	0.533737803	-4.84869044	0	0.736266543	-1.144581542	4.630773781	-0.03614217	-0.411271858
YDR422C	0.456881101	-7.10E-02	0.572379239	0.897152843	-0.681132509	0.467302735	1.398611844	0.648823192	-9.11E-03	4.496101325	0.51500124	-1.526762345	-1.362505401	0.869240408	-1.526762345	3.460913459	0.589462315	-1.526762345
YDR423C	0	0	0	8.098643218	0	7.5983316	9.619211041	6.750802892	9.314564349	0	-4.211142376	6.173113279	4.240433213	1.183140129	0	0	-4.211142376	0
YDR424C	7.82E-02	0.625676568	0.374439861	-0.205375902	9.65E-02	8.88E-02	-1.320651749	-1.10E-02	-0.294511813	-0.652290515	-0.626549116	0.497184492	-6.610432914	-2.22E-02	-0.253105999	-1.16252319	-0.150281701	-0.3327978
YDR425W	0.516752557	-1.682445728	-6.645602038	0.547345716	1.347436643	-0.85462536	2.809380526	1.298880721	1.668962311	-1.770685216	0.290034875	6.910078873	-4.821937019	-8.93E-02	5.552105805	-0.124049042	0.603961885	4.63006366
YDR426C	-1.446721567	1.539946694	-6.645602038	-0.108699883	0.259973802	0.14537464	2.036358805	0.670849499	8.40E-02	-0.249853052	-1.642850929	3.798354027	9.13E-02	-4.515996957	2.025343459	0.107276504	0.207128981	-2.526762345
YDR427W	0.241572722	0.323454874	0.184453585	0.647289279	0.860617925	0.612251071	2.079297045	1.647002757	2.08546522	0.21997692	0.362954693	-0.567968187	-0.590841671	0.201542703	1.318818979	0.665915743	0.652339518	1.188190212
YDR428C	-0.010494446	0.108967651	7.49E-02	-0.198541574	0.129389692	-0.417220048	-0.306004973	-0.359738821	-2.179034595	-0.398716438	0.508458395	0.476425932	-1.79449753	0.367670388	-1.822653447	7.39E-02	0.263418112	-2.089343763
YDR429C	-6.12E-02	-0.208514539	0.192531168	9.23E-02	0.162277128	0.228115071	-0.147559468	-0.104083946	2.61E-02	-2.49E-02	0.332261158	0.340649153	-0.110390383	0.202161914	-0.388734482	-0.498607472	-0.146059862	-0.303123054
YDR430C	-0.094205152	0.426488644	-0.901551949	0.153618723	-7.497564836	-6.63E-03	1.378201719	0.905314752	0.221503334	0.621632207	0.693432459	-6.227202064	-4.821937019	0.483712151	-0.757558419	1.031229183	0.89758461	-4.597138404
YDR431W	-6.81769092	0	-5.645602038	-3.83452492	0	0.14537464	-2.313957096	0	-5.645602038	1.103783902	0	0	-3.947467901	2.756852584	0	-3.947467901	0	0
YDR432W	0.11669279	0.250917079	-0.124004544	-6.05E-02	0.105463853	-0.127440787	0.365121173	0.399594586	-0.198663402	0.446882697	0.334189364	-0.608965559	0.378212598	0.216937	1.24E-02	0.403325967	-0.247792211	-0.653141654
YDR433W	-0.113064179	-5.14E-02	-6.04E-02	-9.53E-02	-0.210371069	-0.226184223	0.422866939	0.364218704	0.473992181	-0.354506795	0.21806727	-0.15045021	-0.529688747	-0.479906091	-0.455430191	-0.271325305	-0.321270347	-1.176352713
YDR434W	0.218819943	-0.276686042	0.411914567	0.352105862	0.755931296	7.74E-02	0.935561391	0.247943756	1.015981387	0.273708904	0.257613398	4.588150778	-5.532430402	0.350773319	6.289071399	-8.45E-02	-0.332535173	5.089495279
YDR435C	0.429289716	-0.411143706	0.572379239	0.633560011	-1.468724176	0.854325858	2.22124203	0.582255575	2.834771204	-1.088861176	0.667004334	-4.84869044	0.708002811	0.24285798	1.340845285	1.173631507	0.192126817	0.951298221
YDR436W	0.124435134	1.569093039	2.74230424	0.462456818	0.944471976	2.052265235	2.68346436	2.632881648	4.727856	-0.311253597	-0.174982473	1.061388433	3.877927812	0.290411451	-5.84869044	1.750420076	0.310831054	-1.896698685
YDR437W	-0.894180544	1.224444868	0.572379239	-2.108699883	1.244866909	-0.21076917	-0.58813206	-0.244261604	1.213282828	0	3.09553845	1.70E-02	0	0	1.302877435	3.697887977	2.450107443	-0.356130304
YDR438W	-0.281203667	-0.267408228	0.871939521	0.062272447	0.13444292	0.673753612	1.083738506	0.21141788	2.027416282	0.380624108	0.749466494	-5.433652941	-0.407474407	0.522141737	-1.729544043	-0.737025919	-1.521568998	-0.63366428
YDR439W	-0.29769179	0.20652296	0.934949318	0.276866498	0.871408514	-1.81E-02	0.569165334	-0.314650932	1.405927906	1.840749496	2.458108529	0	1.444968405	3.756852584	6.189535725	1.706025957	4.672499865	4.799988662
YDR440W	0.294360136	-0.286517051	-0.012583262	0.307946869	-0.666025617	0.997817451	0.243552192	-1.41E-02	-6.493598944	0.191246743	0.386896415	0	-4.947467901	0.134625301	6.082620522	0.378451298	-1.34E-02	5.437418582
YDR441C	0.118203181	-4.98E-02	0.441134706	0.428019983	0.547954565	7.30E-02	-0.300888494	-8.56E-02	0.405927906	-0.375383935	9.36E-02	-2.224013786	0.292965311	1.34E-03	-0.182056248	-9.30E-02	0.106229701	-0.227904594
YDR442W	0	0	0	0	0	0	0	0	0	0	0	-1.526762345	0	0	0.855418458	0	1.450107443	1.103301315
YDR443C	-0.183687161	-7.73203009	-0.427620761	-0.95669679	-0.740026198	-0.85462536	-0.400505056	-0.618657119	0.253924812	0.152693503	-0.572461601	-1.155842283	-5.220486396	-0.706676953	-6.480958656	6.24E-02	-0.392835683	-1.150455278
YDR444W	1.053780581	1.539946694	0.11294762	1.504276994	-5.73203009	0.177796118	1.024844817	2.21141788	0.268424382	-1.813753938	0.937093497	0	-4.449968242	0.685640469	5.905742759	0.312050073	-0.384065474	0
YDR445C	-0.699822538	0.344026484	-7.230564538	-0.604657378	-1.588023105	0.467302735	-2.669052055	-6.580026996	-7.230564538	-0.865842449	1.412431507	0	-5.917094252	1.163687766	6.082620522	-1.871282972	-3.123679534	0
YDR446W	0.391221675	0	-4.323673943	0.466208953	0	1.467302735	-4.391426165	6.750802892	1.405927906	1.13620538	3.195074123	-2.611036909	-3.821937019	2.586927583	1.59E-02	-2.583480661	3.865144943	-5.614225187
YDR447C	-0.165412103	-0.184185888	0.492754936	-7.69E-02	-4.26E-02	4.08E-02	-1.42671672	-0.608218621	-0.628690291	-0.428191129	-0.104828504	0.232220133	-0.098781086	-0.063059156	-0.141390914	-0.596965231	-0.137525418	4.15E-03
YDR448W	0.262995965	0.147629271	-0.620265839	0.607169876	0.675011301	-7.33E-02	1.639238038	0.796380381	0.865359524	-1.574288003	0.587715424	-3.111724846	1.029930906	0.886459479	-0.729544043	-0.709011543	-0.910611288	2.103301315
YDR449C	1.71E-02	-0.369287842	-0.427620761	0.132918365	0.259973802	7.87E-03	4.48E-02	-0.493126236	0.33881371	0.326176324	0.351382128	2.698818353	1.193429638	5.84E-02	-1.729544043	-0.33049992	0.231270676	0.103301315
YDR450W	0.064960522	0.212193976	-0.287354149	-0.203573037	-0.393272824	-0.254002875	-1.585180014	-0.646969472	-1.634668331	-0.15505357	-0.435880232	-0.947424637	-0.626324861	-0.56855248	-1.85E-02	-0.101632733	-0.176358914	-0.236974333
YDR451C	0.269958792	-3.86E-02	-7.97E-02	-4.87E-02	0.041333515	-0.822203882	-1.113112455	-0.881691524	0.531458788	-1.533646018	0.350917118	4.003188278	-0.514389611	-0.750876757	5.382180803	0.823483538	-0.416075869	4.951991755
YDR452W	0.373627615	0.421302197	0.684853968	0.403667487	0.888563235	0.781411325	1.408357122	1.092773384	1.283937381	-0.311253597	0.355187555	0.844157717	-6.07E-02	0.109611093	-1.191887257	0.460913459	0.854528073	-0.043540074
YDR453C	0.115236198	-0.267408228	-0.164586355	0.232658742	0.375451019	-1.117659766	2.274058729	0.796380381	1.958468929	-1.141328596	-0.125002624	7.325116373	-0.707034689	0.325744524	3.704108898	-1.31669412	-1.75E-02	4.951991755
YDR454C	-4.44E-02	-0.526766976	1.05E-02	-0.17446298	-0.277920445	-0.612424458	-1.209620436	-0.638420373	-0.432791187	-0.516368027	4.08E-02	-0.335714052	0.165853393	-0.243970203	0.253638339	-0.499088473	4.68E-02	1.46E-02
YDR455C	-1.508782535	5.464621861	0	-0.78171856	6.576966392	5.790976678	-1.398654261	6.265376064	0	0	0	2.283780854	0	0	-4.526762345	3.823418859	0	-2.896698685
YDR456W	0.284579115	-0.279899172	0.204647454	0.44837566	-0.57563938	0.315299641	1.004392319	0.167218076	0.784439529	0.983193761	-4.25E-02	0.324422839	0.81297237	0.280769996	0.340845285	0.6398836	0.359378331	0.73556953
YDR457W	1.403095775	-0.752835055	2.309344833	1.454236311	-6.217456917	0.882340234	2.13400273	-0.274008947	2.1428935	1.07E-02	1.090503412	2.756533851	2.231564767	1.200213642	0.369991631	0.814550413	0.922037654	-4.334117268
YDR458C	0.967413966	-0.501873482	0.250451144	1.357274581	0.938045707	0.537692063	2.147931568	0.696844707	1.476317233	-1.533646018	0.100373656	0	2.07057289	-0.536751952	4.189535725	1.022792346	-2.72E-02	3.951991755
YDR459C	-0.334490009	0.664573348	0.484916398	-0.240137406	-8.11E-02	-0.298232012	0.83297144	0.929274651	1.22535566	-1.099749492	0.294900631	1.369510728	-0.954962202	-0.319940563	-0.630008369	-1.050048461	0.364902057	1.103301315
YDR460W	0.417216884	0.706596563	-0.427620761	0.492204162	0.359509475	1.052265235	2.025596025	1.185422672	2.543431429	-1.362505401	0.749466494	-5.774689859	-1.362505401	-0.121714453	-2.807546555	2.576390676	0.929092412	-0.337271277
YDR461W	0.147885239	0.572713355	0.419427316	0.1896763	0.522706104	0.501051526	-0.186350657	0.236571357	7.11E-02	-0.498052417	0.153697238	-0.246638845	0.188628652	0.600751572	0.117454804	1.157812115	1.599000829	1.291074317
YDR462W	-0.355091091	0.495092458	-2.565124285	-0.209714485	0.418403164	-0.468566928	0.962930035	0.935444418	-0.146613117	-1.559181111	0.193073146	-0.983005686	-0.14760728	-7.21E-02	-1.144581542	-0.305887365	0.770034561	-0.268667463
YDR463W	0.591449924	-0.452440122	0.349986818	0.71843184	-1.365630683	-0.340052187	2.527345158	1.063860692	2.871591478	1.075769526	8.86E-02	-1.526762345	0.177488094	-0.207444327	-1.526762345	8.24E-02	-0.296009297	2.103301315
YDR464W	-0.455233067	0.276912288	1.282872622	6.78E-03	-0.780668183	0.708310834	0.409508668	6.39E-02	0.946496287	-3.684433495	-0.38803703	1.089402809	-3.684433495	-0.41122107	-0.424689461	0.138985364	-0.470038697	-5.614225187
YDR465C	3.59E-02	-0.635795634	-0.240535208	0.273664066	-0.567845223	-0.648174483	-0.2646618	-0.662204834	-1.616439907	-0.375383935	1.476448	0.476425932	-0.771165026	0.463248048	0.581243494	0.235032051	1.37533751	-0.34921089
YDR466W	-0.662217584	-3.29E-02	0.74230424	-0.957598756	7.94E-02	0.637227736	0.414870429	-0.969154366	0.727856	0.869318649	-0.371548907	2.476425932	2.473537557	-2.42E-03	2.762309053	0.66950008	0.309749168	1.103301315
YDR467C	-0.575169932	0.376447962	-6.908636444	-1.163147667	1.488792492	-6.908636444	1.020385169	1.340700897	-6.908636444	-5.169860323	-4.19E-02	1.961852759	0.485610389	0.141319953	1.340845285	-5.169860323	0.294006431	0.36633572
YDR468C	-4.49E-02	1.28898512	0.848013682	9.77E-02	0.664364057	0.742937177	0.257255994	0.253238056	0.965355314	-3.955109787	0.183869318	-0.845502163	0.10854074	0.341257524	-1.35103242	-1.01301773	8.66E-02	3.77E-03
YDR469W	0.113119821	0.285845413	0.487490341	-0.11407706	-0.134305137	-0.138418326	-0.150726747	0.257711532	0.977084607	0.918228249	-0.448472884	0.180970049	1.68291183	-0.429836748	0.187993797	-0.894567196	-2.04E-02	0.392807932
YDR470C	0.712477028	-0.852370729	-0.128060479	0.850658132	1.198573257	-0.233136983	1.749737579	1.018772802	2.027416282	1.858671404	0.59944105	-5.774689859	-3.362505401	1.012141294	-0.144581542	0.335382577	0.81946792	-5.774689859
YDR471W	0.145186561	0.22803951	-0.15088978	-0.151708079	0.172666683	-0.341773438	-1.410113376	-0.849657697	-0.80352546	-0.279647655	-0.161955793	-5.11E-02	-0.600965095	-0.484700115	-0.232377147	-0.03679507	-0.111192876	-4.52E-02
YDR472W	0.181149525	0.235092112	0.510978694	0.45876597	0.429898803	0.40590219	0.969349705	1.88E-02	1.344527361	-0.673823676	-8.70E-02	-4.111724846	0.997509428	-7.21E-02	2.077810879	-9.76E-02	0.226892235	2.04190077
YDR473C	-1.165071483	-6.410101995	0.15734174	-1.353118611	0.903829992	-1.117659766	0.686823372	1.620808816	2.068892918	5.695107993	-0.225442525	6.462619896	0	-0.87778887	5.552105805	3.40838136	-0.336537104	4.437418582
YDR474C	6.452499239	-1.115405135	0.250451144	6.35239981	-3.06E-03	0.730337141	7.801414372	2.007277163	2.171462652	-4.947467901	0.408429576	7.526750234	2.99E-02	-0.87778887	5.704108898	-8.57E-03	0.493537895	0
YDR475C	-0.316137457	0	-0.234975683	-1.433795257	6.992003891	-1.81E-02	1.323811764	5.94344797	1.768497985	-0.362505401	-0.456984383	0	4.292965311	0.311244955	5.774498226	-0.362505401	0.878968932	0
YDR476C	-0.723764412	0.299632364	0.42798933	-0.413673661	0.914477236	1.074985312	1.144368868	0.732654783	2.439875237	-0.726291096	0.440835222	0.154497837	-6.96E-02	0.414338448	1.855418458	0.181759387	0.977532767	1.304935176
YDR477W	0.398357856	-0.875090805	0.250451144	0.626297057	0.429898803	0.51460845	1.553340366	0.533345975	1.022599266	0.886685781	0.097389797	-1.915891491	1.84935866	0.101848512	-1.21497087	0.460913459	-0.528141651	-0.201553267
YDR478W	0.317443749	0.598840383	-0.579623855	0.181864041	0.697379114	-0.532697265	0.839935388	0.47194543	1.253924812	-3.218144193	0.77748087	6.588150778	1.845506334	-0.164783175	0	-1.030939638	0.238965068	3.951991755
YDR479C	2.594755069	0.52400515	-6.131028865	3.122254552	-0.796609727	1.244910313	4.656628175	1.356468213	2.598572984	-1.118608519	7.88E-02	0	3.07057289	0.463248048	0	2.316523549	0.795913192	0
YDR480W	-0.376332239	-0.299117088	0.235344252	-0.464843693	0.228264942	0.467302735	0.659795454	0.764671521	0.908428246	-0.159250504	-0.157424102	2.798354027	-2.198887785	-2.58E-02	0.118452864	-0.808547216	-0.154197932	0.868836061
YDR481C	0.408780047	9.35E-02	0.255905574	0.68484924	-0.181657908	0.377104926	1.524397874	1.189011467	1.268424382	0.493021932	0.216034294	3.798354027	-1.82E-02	-1.43E-02	1.855418458	0.510301486	0.245507914	3.747157504
YDR482C	3.516752557	1.469557366	1.379734161	3.376011144	0.996939396	0.467302735	4.112307659	0.270311569	3.312818501	-0.088861176	0.486432088	-2.224013786	2.167434429	0.463248048	-6.227202064	0.197879053	1.326427909	-1.012175903
YDR483W	-0.060830413	-4.82E-02	0.183607394	0.158780428	5.63E-02	-0.590644614	0.733796035	0.227843428	0.58716822	0.138830849	0.145224931	0.798354027	0.684156069	9.02E-02	-4.50E-02	8.82E-02	4.02E-02	0.153927388
YDR484W	1.08379315	-0.167872555	1.349986818	0.924315174	1.359509475	-0.755089687	2.849273253	1.973918566	1.405927906	1.010674498	0.779213837	6.003188278	2.100320233	-0.144434529	4.552105805	1.63083846	0.599446403	0
YDR485C	-0.653172444	0.408156821	0.309344833	-0.993222666	-0.588023105	-0.895267345	0.661200905	1.063860692	1.628320327	-1.410789271	1.827469006	1.476425932	-5.269395996	1.151304042	-3.526762345	1.35E-02	1.893468502	0.910656237
YDR486C	-0.367770225	0.639482367	0.683410551	-0.292782947	0.652291225	0.467302735	0.635869615	1.340700897	1.083999811	0.798370894	0.138508785	2.798354027	-5.610432914	0.410780628	1.942881299	-0.014424551	1.000199677	1.273226316
YDR487C	0.295553679	0.322141542	0.163416254	0.494505111	0.40622222	0.494438865	0.94841484	0.986918076	1.378271563	-0.388215579	0.317239233	-0.294092222	-0.581503807	0.172113107	0.030860464	-0.241088463	0.485735803	0.322135917
YDR488C	-0.321966536	0.19202339	-0.302089879	-4.05E-02	6.73E-02	0.177796118	0.573148847	0.670849499	1.116421288	2.826249927	0.486432088	7.251115791	1.971037216	-6.99E-04	0	1.801950377	-0.188145264	0
YDR489W	0.190524325	-3.29E-02	-7.323673943	0.265511603	0.581901897	0.37419333	0.392415578	0.838200556	0.575852907	-0.244139401	-0.314663843	-1.693499069	-4.754822823	-0.416457718	0.685493456	0.184073253	7.59E-02	-0.481661186
YDR490C	0.275744458	-2.115405135	0.250451144	0.515790982	-6.580026996	-0.85462536	1.286337058	1.363420973	1.083999811	0.252647288	0.590768748	3.891463431	0.769403355	-0.288824438	1.970895675	0.210369997	0.91139041	1.840266909
YDR491C	-2.390138038	0	0	-2.31515076	0	5.375939178	-3.116511032	0	0	0	0	0	0	2.586927583	0	0	0	3.215026161
YDR492W	-1.665296003	-2.024431475	-1.386978777	-2.418356043	-2.17512135	-1.803999287	-1.86572701	-2.343971505	-1.63589227	0.293886786	0.145138668	-0.523574068	0.050108787	-0.834833305	1.571625492	0.185635457	-9.50E-02	1.153927388
YDR493W	0.275744458	-1.314713943	-0.290117237	0.113692538	-1.050366319	-0.154185642	-3.01E-02	-9.89E-02	0.891354733	0.273708904	0.398969247	2.535319621	-0.555031595	0.565609766	1.025343459	-4.60E-02	-0.538642511	0.688263815
YDR494W	-0.814682623	-0.239211336	-8.47E-02	-0.903671081	-2.22E-02	-8.29E-02	-0.280009764	-0.392653444	0.440693324	0.425711997	0.143745433	0.154497837	0.601087607	-0.20660335	0.66277338	0.693086901	0.445072406	0.78137322
YDR495C	0.931790056	0.054519867	-0.234975683	1.591739835	-1.877529722	-1.340052187	2.871299559	7.39E-02	2.405927906	4.373179898	1.164503993	6.325116373	0	1.417444358	0	3.938896077	1.265027364	5.330503378
YDR496C	8.82E-02	-0.389580098	0.064439158	0.198188812	-1.021676282	0.073821379	-1.042895837	-1.382822434	-0.622268986	0.947480671	0.680203832	-1.33092899	-0.514389611	-2.90E-02	-0.174328886	0.486448551	0.249260049	-0.926446029
YDR497C	-2.16E-02	-0.73014247	-8.71E-02	-0.244941758	-1.120298279	-0.192206719	-1.395250338	-1.654281028	-0.668619048	0.7174577	0.214953016	0.179444194	0.865794056	1.88E-02	-0.870406579	0.610013744	0.153933548	-0.32296344
YDR498C	-0.906746521	-2.530442634	0.235344252	-0.974363638	0.411976895	-0.417220048	-0.181423544	1.007277163	1.068892918	-0.159250504	0.183869318	0.813460919	0.563612901	0.628834114	-1.392509056	-0.546740114	-8.56E-03	0.809570112
YDR499W	-6.82E-02	0.19202339	7.065978183	-0.800577588	-6.73203009	7.491416396	1.012771985	0.21141788	8.189033467	3.688746403	2.373957359	-2.526762345	-1.362505401	1.550710889	2.314850077	2.460913459	1.200897027	0.688263815
YDR500C	-0.221425464	-0.027785436	0.013338964	-0.368403033	-3.68E-02	-0.190155412	-1.581992329	-0.841082463	-0.641432303	-0.362264345	-0.134937432	0.141907797	-0.320864604	-5.84E-03	-0.286993556	-0.482364949	-0.179854523	-0.475690817
YDR501W	0.527893115	2.141982708	1.572379239	0.689037036	2.581901897	1.981875908	-0.439487978	2.440236571	-6.131028865	0	-0.513567912	-1.526762345	5.655470712	-0.536751952	3.555858176	5.486383872	3.026867627	3.103301315
YDR502C	-0.38644085	-1.614506899	-1.462479518	-1.527267345	-2.304716304	-2.113838055	-3.118098446	-3.77953698	-2.508636618	0.454691064	0.175863856	0.333467978	0.856866197	0.314725523	0.384885846	0.654139215	0.554511442	0.306118198
YDR503C	-3.91E-02	0.136982027	1.200410462	1.173427204	1.194878774	1.467302735	1.957029433	1.089739323	2.900692597	-1.17E-02	1.022484988	7.173113279	3.051957212	1.463248048	5.382180803	1.304794257	1.82892825	5.437418582
YDR504C	-1.068209944	-0.308050213	0.16712276	-1.167427394	3.09E-02	0.278857645	0.983665507	1.297533038	2.166257493	-0.351895582	-0.21439972	1.45257919	-1.654567269	-0.34606839	0.134134486	-0.461084029	9.44E-02	0.457966196
YDR505C	0.31768121	-0.216782155	-2.819938184	6.78E-03	-2.54738112	0.77542503	1.798372354	4.79E-02	1.473042101	1.781855807	-0.26291723	-5.227202064	-0.613925284	-0.314359531	1.10917505	1.696980817	0.314044185	-5.227202064
YDR506C	0	0	0.572379239	4.983166	0	5.23E-02	5.088696324	6.265376064	2.405927906	0.573269185	0.901469588	4.003188278	-4.062945119	-0.536751952	5.967143304	-2.239526259	-2.708642035	0
YDR507C	-6.82E-02	1.50E-02	-0.150086786	-0.35954488	0.41684265	6.68E-02	-0.3154151	0.368286729	0.448996627	1.74E-02	0.152013049	0.990999105	1.259017979	4.82E-02	0.633026037	6.44E-02	0.438073265	1.103301315
YDR508C	-0.106526875	-0.196541898	-6.51E-02	0.302879442	-1.82E-02	0.167742453	1.396516088	0.806364469	1.39298885	1.070993967	0.357149071	0.460484388	0.925756337	0.151420543	-0.769733133	0.83900938	-7.18E-02	-0.338404135
YDR509W	0.40127534	0.639482367	-5.323673943	0.891300117	2.456371015	5.23E-02	1.733796035	-0.466654025	2.213282828	1.21926112	0.287886409	-5.433652941	0.708002811	4.82E-02	-5.433652941	-1.293974043	0.393542105	-0.63366428
YDR510W	-0.102975362	0.320413927	-0.11728064	-0.207053073	0.143780784	3.29E-02	0.194951553	0.71088416	0.462511434	-0.302841357	-0.219120553	-1.055294547	-8.05E-02	-0.079797064	-0.458396991	-0.107273329	-0.185555146	-0.210514134
YDR511W	-0.260855021	-0.404911752	-1.749548856	-0.610753029	-0.707604721	-1.176553455	5.98E-02	0.533345975	0.347034217	0.795661607	0.175731249	-0.956533475	0.177488094	-2.90E-02	-0.375907088	1.058154289	-0.327797254	-0.442132822
YDR512C	0.264365396	0.585034583	1.182432721	0.836852333	1.112416613	-0.32119316	1.311616467	1.611348487	-0.520071513	-2.311253597	-0.21400763	0	-1.291997189	0.347770831	6.51146382	0.148969452	0.768946145	5.089495279
YDR513W	-0.623599329	-0.401858428	-1.079697458	-0.184648736	0.557239842	-8.52E-02	1.132090271	1.405590428	1.361533786	-0.38304428	-0.267723267	-0.975270038	-0.48664462	-2.44E-02	0.198902696	0.497789461	0.777625072	0.434507223
YDR514C	-1.24E-02	-0.733976028	-1.164586355	6.26E-02	0.581901897	0.14537464	0.387942101	-0.544656537	0.668962311	-1.533646018	0.164503993	-4.84869044	-4.169860323	0.600751572	-4.84869044	6.86E-02	0.741465408	-4.84869044
YDR515W	1.417216884	0	7.065978183	0.385288958	0	0	3.038307077	8.191375483	8.314564349	1.103783902	0.749466494	1.935857551	-4.532430402	1.107104238	-0.144581542	2.80E-02	0.741465408	-8.93E-02
YDR516C	0.450818287	-0.478354123	-0.72530131	0.664252335	0.22235951	0.392014607	1.146600836	0.88882663	0.915602279	-0.779402433	-0.704535329	-0.606990076	-0.224093125	7.62E-02	1.292574363	-0.422272876	0.148319703	0.299993226
YDR517W	0.229470605	1.01E-02	-9.06E-02	0.381816766	0.785435291	0.974262723	0.736798523	1.012513812	1.479928487	1.07E-02	-0.109256819	0.620815841	1.662199121	0.408800264	-0.144581542	0.399512914	4.55E-02	-0.100232079
YDR518W	0.398108061	0.376447962	0.820306752	0.544574727	0.835658489	0.740321229	0.546204185	1.061724947	0.908428246	0.294467464	1.65E-03	-1.733027433	-1.645634144	-0.257597881	3.52E-03	0.460913459	-6.35E-03	-0.248171056
YDR519W	-3.62E-02	0.449821148	0.233577325	0.227747681	0.612928792	0.210962981	0.644352275	1.021011274	1.202055572	-0.285022056	-0.258526297	-1.246040092	0.197206329	-0.392741649	0.529842586	-0.234021884	5.54E-02	0.242129019
YDR520C	-0.805175538	0.376447962	1.572379239	-1.578185166	0.456371015	1.467302735	4.67E-02	-5.16E-02	3.865359524	-4.449968242	0.127978117	2.554428444	-0.79449753	-2.536751952	0.492848379	-0.404156961	0.507000155	-0.744695592
YDR521W	-0.96129474	5.45E-02	-5.908636444	-2.108699883	-0.155063698	-1.117659766	-2.436128966	-5.73203009	1.405927906	1.366818308	-0.835496007	6.910078873	1.845506334	-1.443642547	0	-4.269395996	-4.03057013	0
YDR522C	-6.82E-02	6.786549956	5.481015682	-2.391426165	0	7.697867273	-2.391426165	0	0	-4.269395996	-2.250533506	-0.33092899	-0.613925284	4.82E-02	0.369991631	-4.269395996	-3.123679534	-5.334117268
YDR523C	0	5.45E-02	-4.323673943	3.720131594	3.041333515	-4.323673943	4.726126245	-4.410101995	3.213282828	0	1.486432088	-5.774689859	5.240433213	1.463248048	-5.774689859	0	0.741465408	-5.774689859
YDR524C	-0.596588916	-0.360517633	-0.796854571	-0.714246716	-1.177090004	0.156962614	-0.572190516	-0.756160642	-0.378343403	0.929754502	0.514088431	-6.433652941	1.292965311	0.439789075	-5.051472138	0.738447434	0.741465408	-1.996234359
YDR525W	0	0	0	3.983166	0	0	0	0	0	4.221176805	0	0	0	0	0	2.560384453	3.187073038	0
YDR525W-A	0.131259334	0.175826163	0.423515853	0.35434525	0.530371596	1.221142147	0.380859069	0.558436956	0.862785581	-0.264119622	0.101141932	-5.79E-02	-0.116758388	0.302451836	-0.755539251	-0.257830852	0.839497491	0.234545848
YDR526C	0.516752557	0.961410462	1.671914912	-0.408260165	-9.62E-02	0.659947813	2.050907114	1.118308476	2.058004602	0.203319576	-5.42E-03	1.128502629	-4.754822823	-0.121714453	-1.366973963	-0.268438951	-3.293604536	-0.244621989
YDR527W	-0.212599853	0.200370733	-0.794403092	-0.185867744	0.275240558	-0.193210799	0.793239218	0.10804014	-0.121319097	-0.52424732	0.364441564	-1.224013786	1.079971588	-0.388653313	-0.970552142	-0.474546289	0.313371756	-1.22E-02
YDR528W	0.31881318	1.513951485	-7.571601456	0.732602371	1.751826898	-1.780624779	1.253170194	1.533345975	-7.571601456	0	3.164503993	0	4.655470712	2.922679667	0	3.823418859	-0.123679534	1.63006366
YDR529C	-1.038723179	-0.706693274	-1.321630065	-1.289839672	-1.447244449	-1.163672164	-1.728049186	-1.651078596	-1.073043899	0.205619914	-9.19E-02	-0.176600844	0.023778679	-0.207105944	0.024604563	0.58110537	3.55E-02	0.149105004
YDR530C	0.481987139	-2.645919852	-0.650013182	0.927342867	0.881462178	0.467302735	2.55288025	1.533345975	3.183535484	1.273708904	0.324968666	1.128502629	4.430468835	0.505068224	-2.366973963	1.361377785	0.511983562	-0.534128606
YDR531W	-0.214430684	0.213217613	0.15734174	0.246447747	0.547954565	0.668936596	1.351978071	1.861968722	2.27382437	5.74E-02	4.99E-02	-0.180686354	0.448616182	-6.24E-03	-0.332208545	0.353529923	0.731411744	-8.43E-02
YDR532C	-0.313322441	-1.752835055	-6.908636444	0.2162307	-2.225453025	0.204268329	0.884897162	1.249553009	-0.179034595	-4.169860323	-0.21400763	1.476425932	-0.514389611	1.084736425	-3.526762345	1.022792346	-0.151619388	-3.526762345
YDR533C	8.31E-02	-0.60259242	0.521753166	1.020583134	1.472277405	2.11711638	3.04607396	2.910503591	4.1918031	-0.602484895	0.232067277	1.154497837	-0.438838578	0.665740912	0.533490363	0.746183083	1.384530864	2.207637974
YDR534C	0.300657374	-5.73203009	0.391806993	-0.427318501	-5.73203009	-0.620160106	-1.554448933	0.796380381	-7.411136784	-0.204338393	-0.434958077	0	5.20E-02	0.394300694	6.51146382	-2.502560665	-6.352498225	6.584259971
YDR535C	1.057320939	-7.869533613	-4.323673943	6.78E-03	-0.177090004	2.052265235	1.389841634	-2.926085644	-4.323673943	2.051251803	0.994578992	5.003188278	0	-1.121714453	0	0	1.478431002	0
YDR536W	-2.731174956	1.054519867	3.031810858	-2.919222084	0.581901897	0.467302735	-1.135619855	-4.410101995	3.865359524	0.273708904	0.486432088	1.613929456	-2.291997189	-1.536751952	-4.84869044	-4.709011543	-2.123679534	1.173690643
YDR537C	-5.914988121	-6.217456917	1.15734174	-3.516784622	-6.217456917	1.78923083	-1.411254297	-6.217456917	1.405927906	-2.684433495	2.458108529	3.003188278	1.555999717	1.908855677	2.382180803	0.138985364	1.450107443	0
YDR538W	-0.831509685	0.308276459	-0.328085088	-0.854702802	-3.11E-02	-0.639612469	-0.506602174	-1.167093743	-0.401427016	-1.147754865	0.370954871	-0.693499069	0.555999717	0.44463237	0.166620146	0.138985364	0.52215238	-0.607192068
YDR539W	-0.120204581	-8.30E-02	-1.345158601	-4.52E-02	0.537507777	-0.227842684	0.815690652	0.488951856	-0.222103317	-0.209373983	0.264039667	1.388963091	0.520375807	-0.151461796	0.411811806	-0.674246125	-0.172804718	-2.984161527
YDR540C	0.683862543	-6.73203009	1.894307334	1.343812322	-6.73203009	1.689695156	1.034305147	-0.466654025	-0.179034595	2.80422362	-1.366010723	0	4.408442529	8.47E-02	0	-0.124049042	-0.789049308	3.63006366
YDR541C	0.546872546	1.327538361	-2.515083602	0.714223842	1.318867491	0.627767407	0.4523831	1.035846315	1.84202702	-0.512887458	0.601909306	0.923884909	-4.886067357	0.685640469	-2.604013161	-0.477685997	0.800359097	0.344309414
YDR542W	-0.513349475	-0.401159617	-0.138114144	-0.3787734	-4.89E-02	0.204268329	0.799923336	0.781273488	0.820965405	-0.401451406	0.207572715	-0.931658806	0.336034033	-4.20E-02	-0.860788576	0.323409935	-0.236839521	-0.875940125
YDR543C	-6.82E-02	-1.645919852	4.19E-02	-0.337177067	-0.118537822	-1.233136983	0.237838541	-0.359738821	2.74E-02	-0.381642925	0.501538981	0	-4.754822823	-0.199716965	3.967143304	-0.709011543	-2.18453401	0
YDR544C	-1.62000558	-0.245040415	0.456902021	-2.756522408	0.82982941	-1.648174483	-1.274428732	0.440236571	1.875413189	0.332602593	-0.157424102	-4.111724846	1.462890313	-0.103792545	1.592384052	-0.802120947	1.741465408	0.977770433
YDR545W	-0.13140377	1.247164945	-0.620265839	-0.239862633	9.65E-02	0.467302735	-0.514475018	-6.217456917	-7.323673943	6.051251803	0.579541493	6.703627996	2.655470712	1.578725266	0	5.823418859	1.884423362	4.437418582
YEL001C	0.165124228	0.164702784	0.68973619	0.400171154	0.774546975	0.607027498	0.297395385	1.047919148	1.077873708	1.26E-02	-0.11435538	1.245100386	-0.584778939	-8.29E-02	0.814776473	-0.346441463	-4.74E-02	0.856208453
YEL002C	-0.105046712	0.42316446	0.369886375	0.276866498	0.892830993	0.467302735	0.471731183	0.844275071	1.101073324	-5.52E-02	0.141639885	-1.07816292	0.817880428	0.211061025	-0.569887377	0.232743316	0.388584385	-0.129359442
YEL003W	8.27E-02	0.513951485	0.263747967	0.28819027	-0.013707848	0.344683448	-0.940433804	-0.404369747	1.54E-03	3.47E-02	-0.102141666	-1.829382497	-0.448501675	-0.45780061	-0.689577636	0.111763895	-0.104729256	0.197423492
YEL004W	1.346827556	1.578081823	-0.650013182	2.065671023	1.669364738	-0.170127186	1.527345158	-6.410101995	-7.131028865	3.595636999	-0.147440013	1.798354027	2.292965311	-0.183114997	-2.144581542	3.733931953	-0.03614217	-4.526762345
YEL005C	2.019252898	-0.530442634	2.309344833	2.176702336	-1.003060604	1.882340234	3.33470008	1.063860692	1.405927906	-0.173750073	-1.332995666	0	-4.684433495	-0.214823857	6.189535725	1.35E-02	0.110699218	3.63006366
YEL006W	-0.236891778	0.317554272	-5.99E-02	-0.173131756	0.153058598	0.267993927	0.242253831	0.404062958	-0.378343403	0.321014618	-0.34364291	-0.611036909	-0.444000283	-0.678770957	2.275750257	0.484760201	-0.150010135	0.600800974
YEL007W	1.008605654	0.161435071	-0.285601756	0.761664837	5.14E-02	0.516212335	0.831125906	0.417868758	0.248386629	0.443633905	0.21010086	-1.186539081	1.380428153	-1.03E-02	-5.774689859	0.657310671	0.230668926	-0.974701197
YEL008W	-0.805175538	0.417089946	2.379734161	-2.31515076	1.944471976	2.467302735	-0.794582937	0.533345975	-4.323673943	-0.209373983	2.749466494	3.061388433	-6.46E-02	3.370138644	-3.526762345	-0.623620052	4.54882033	2.910656237
YEL009C	-0.08097498	0.310154822	0.099248183	8.78E-02	0.395569139	0.386897161	-8.69E-02	0.145246749	0.420262822	-0.330083665	-0.111469468	0.151671793	-4.67E-02	-0.250469236	-1.007334703	-0.458133199	-0.240400663	-0.327824128
YEL010W	0	0	6.481015682	2.3982035	6.576966392	4.790976678	4.240699418	6.52841047	0	0	1.288183528	0	0	2.394282505	0	0	0	0
YEL011W	-0.283222834	-0.253602429	-1.345158601	-4.98E-02	1.129389692	0.467302735	1.266528577	2.259171011	1.52791843	-0.832790718	0.39770317	-1.108536569	0.724122476	1.488339029	-0.659154715	0.307108123	1.326427909	-0.21862678
YEL012W	0.617681466	0.417089946	0.697910121	0.875532801	0.774546975	1.651727306	2.343633205	1.85527407	2.753851209	2.103783902	-0.452167367	-0.845502163	-3.532430402	0.129510651	-5.433652941	2.460913459	0.93214897	-0.103149563
YEL013W	0.081893617	-0.29125497	0.572379239	0.190695608	-0.17891044	0.495317111	1.078159436	0.435498652	0.942955929	0.872192544	8.73E-02	1.154497837	1.11076198	0.646469872	0.76615112	1.16323291	0.5402072	-1.70E-02
YEL014C	-3.527641562	-5.995064495	5.78E-02	-4.260009206	-1.003060604	0.952729562	-2.569516381	1.85527407	1.083999811	0.380624108	-0.448472884	2.241960679	1.762450595	-0.429836748	-7.08E-03	-0.239526259	0.288953204	-2.21862678
YEL015W	-2.06E-02	-0.503475586	-0.639124866	0.303308652	0.139383661	-0.037932573	1.411464446	0.68806857	1.405927906	0.688746403	-0.14685486	0.724353446	-0.291997189	0.119946302	2.53E-02	-0.476350786	-0.128766717	-0.504381263
YEL016C	0.315118696	-6.217456917	-4.908636444	0.692668744	-6.217456917	-4.908636444	1.325711297	0.533345975	2.1428935	0	0.505540911	5.8105432	3.655470712	-5.13E-02	4.552105805	3.938896077	-4.03057013	0
YEL017C-A	-9.94E-03	0.173117893	-0.10163445	2.79E-02	-0.265741884	0.165135015	-0.908090309	-0.399379307	-1.774192863	0.203471911	-0.214510204	-0.678852293	0.385884274	0.307144798	8.01E-03	-1.13E-02	0.364627769	3.50E-02
YEL017W	2.39E-02	-6.88E-03	1.128772587	-2.53E-02	0.751826898	0.627767407	0.445815272	0.196310988	0.488390066	-5.15E-03	0.110464154	-6.812164564	0.833533693	-0.266662789	-3.84502126	-0.513091333	-0.538642511	-1.481661186
YEL018W	-0.776029192	-0.492967929	0.765024317	-0.520469668	-0.344097522	0.244910313	-4.30E-02	-0.25514992	1.598572984	-5.169860323	-0.93503168	-0.398043186	-2.514389611	-0.743202829	-4.986193964	-2.346441463	-1.580462687	1.398757198
YEL019C	-1.942679061	-0.430906961	-4.908636444	-2.282729283	-6.217456917	-4.908636444	-0.539769038	0.533345975	0.820965405	4.636214304	2.610111623	5.325116373	0	2.756852584	0	2.823418859	3.324576561	3.215026161
YEL020C	5.323216222	5.786549956	0	6.256184495	5.992003891	6.112904772	8.108595882	7.265376064	8.53695677	3.373179898	0.370954871	0	5.825395713	-0.652229169	0	2.823418859	-3.824119253	3.951991755
YEL020W-A	-0.321165896	0.323008703	-0.594730747	0.126595549	-0.149609267	-0.947734765	-1.185042414	-1.068104649	-1.009109594	-8.57E-02	-0.277201456	-0.33092899	0.555999717	-0.192797551	-0.549838021	-5.90E-02	-1.14E-02	0.216511925
YEL021W	-7.23E-02	-0.725913756	-0.178261292	-0.31515076	-1.053333811	-0.532697265	-0.601937859	-1.486553583	-1.621552831	-0.153188751	0.362443371	-7.635286802	-0.276890297	1.96E-02	0.104446006	-5.00E-02	0.091407879	-0.304783424
YEL022W	0.541000103	0.34825107	0.987416738	0.463984288	-8.364298305	1.882340234	1.214557717	-9.89E-02	1.695434523	2.551242879	0.277714604	-5.986193964	-1.166466307	0.356332844	-5.986193964	0.586444341	-0.381391339	-1.356130304
YEL023C	4.130571144	-4.995064495	5.481015682	5.568128501	0.996939396	0	6.088696324	1.270311569	0	-4.269395996	-0.513567912	-2.526762345	-4.269395996	-3.708642035	1.177346553	-4.269395996	-1.258534592	-2.526762345
YEL024W	-1.331244349	-1.367713134	-1.411132638	-1.645299362	-1.162259199	-1.583323338	-2.34712396	-1.832303497	-2.45205309	0.493021932	-0.431265262	-0.593963396	0.619193544	8.37E-02	-0.21497087	0.309707655	0.324033394	0.971511442
YEL025C	-3.72E-02	-7.410101995	2.49E-02	-9.05E-02	0.389256819	0.126265817	0.981063125	-7.22E-03	0.617432011	0.13620538	-0.108514501	6.003188278	-4.821937019	-0.26544993	3.704108898	-0.261552566	-2.91E-02	5.330503378
YEL026W	5.97E-02	-0.154066755	-0.171055851	-8.62E-02	-0.151105684	-0.300654674	-1.073329707	-1.482595569	-1.155029132	-0.390406125	-0.105567963	-0.67585891	-0.967083336	-0.316869002	2.73E-02	-0.576742767	-0.234170043	-9.48E-02
YEL027W	-3.81E-02	5.77E-02	-3.72E-02	0.14449387	0.196611741	-0.287029991	-1.70E-02	-0.124261828	-0.348404821	3.64E-02	-0.35236738	-0.498806163	1.15E-02	-0.255746026	0.536999149	-0.137469558	-0.162163724	0.137248647
YEL028W	0	0	0	2.983166	0	0	6.776752318	6.265376064	0	3.636214304	3.680500951	0	5.240433213	0	3.382180803	0	0	4.215026161
YEL029C	0.124435134	-0.250334715	-0.193155507	0.294579645	-7.802419417	0.187194816	0.686823372	-0.537043353	0.125819986	1.21926112	-9.85E-02	0	-3.532430402	0.200213642	5.289071399	2.80E-02	-0.691493999	5.536954256
YEL030W	0.221296674	-4.410101995	2.031810858	-0.256257071	2.166864397	1.467302735	1.566873522	1.85527407	2.865359524	2.273708904	-1.250533506	0	-2.90E-02	-0.536751952	2.967143304	1.801950377	-1.258534592	2.63006366
YEL031W	-2.86E-02	0.107468747	0.931921626	-0.209491348	6.93E-02	0.231235377	0.451758132	9.57E-02	0.807290468	1.234714772	-0.149839506	0.756533851	0.971037216	-0.289739564	0.930706585	1.875950958	0.199315991	-0.534128606
YEL032W	-0.899023838	-0.267408228	-0.897106044	-1.279040467	0.482366223	-0.117659766	-0.710644119	0.433810301	-0.763997096	-0.138417	0.403969928	2.402425351	-2.90E-02	0.247519357	1.440380959	0.182054086	0.980931343	0.481812938
YEL033W	-1.108838138	-1.195534993	-2.222036627	-1.911135963	-1.514802186	-1.012416606	-2.286782993	-1.676816158	-1.877526042	-0.211054768	-0.168675237	-0.225090826	-0.319259269	-0.320193324	-0.382851708	8.92E-03	7.04E-02	0.285139638
YEL034W	-0.891708422	-0.989465615	-1.340510097	-1.427884117	-1.660518751	-1.841960256	-2.058680885	-2.394125498	-2.317136872	-6.57E-04	-0.387732696	0.379026375	-0.553268986	-0.121714453	-0.129694724	-0.186216611	-0.120062955	2.55E-02
YEL035C	-7.834369661	-0.530442634	6.217981277	-7.834369661	-4.995064495	0	-7.834369661	1.755738396	0	1.776209244	0	4.061388433	2.380428153	0	-1.526762345	-4.362505401	3.450107443	-1.526762345
YEL036C	0.132929929	-0.858017292	-1.749548856	-3.811982351	-0.717658385	0.14537464	-0.679979815	0.577740094	-0.50096269	0.784961718	2.01E-02	-3.84869044	2.189871818	-2.22E-02	2.742943729	0.924860558	0.77541274	2.304935176
YEL037C	5.61E-02	-0.244003624	0.20980916	0.394672835	0.425397411	0.552191632	1.113543372	0.560063313	1.168888708	0.672804859	0.127029288	0.558888092	0.429026861	-1.98E-03	0.312276133	0.567828663	0.295266978	0.475270092
YEL038W	-0.156053292	-0.151931011	0.147073404	-0.216629997	-0.370792389	0.770694878	0.644226458	0.484436374	0.980622071	0.669887376	0.227929373	-1.845502163	2.62E-02	0.272916836	0.118452864	0.479529137	0.38467305	0.36633572
YEL039C	-1.127103633	-2.404911752	-1.26E-02	-1.31515076	-0.555601627	-0.632232939	-0.724193609	0.774354074	-1.50096269	-1.448757121	-0.998554289	0.144582368	-0.291997189	0.418509733	-3.06E-02	0.171406841	0.68532233	0.668364258
YEL040W	-0.341128338	4.19E-03	-0.146439009	-0.769972467	6.14E-02	-0.312916057	-2.895320356	-1.747940135	-1.039871847	0.680081542	0.194029946	0.025764523	0.975350209	0.350480118	1.3743834	0.605988832	0.376180944	0.269311266
YEL041W	-0.805175538	0.469557366	-1.427620761	-0.199673543	0.996939396	0.637227736	1.728979019	0.822852592	1.405927906	-3.362505401	1.334428995	3.798354027	-3.362505401	0.685640469	-4.111724846	0.963413799	0.741465408	-0.159733091
YEL042W	9.99E-02	0.455057796	-5.26E-02	3.94E-04	0.982439826	-0.555417342	-1.057617343	-0.48601935	-0.786717172	0.879268309	0.140256447	-0.60157658	0.275891798	0.522141737	0.414845867	0.585501095	0.42703185	0.103301315
YEL043W	-0.635250536	-0.71101488	-0.345158601	-0.791588804	-0.505560945	0.080279612	0.159613373	0.533345975	0.903427565	0.923211657	0.486432088	-6.614225187	0.20550247	0.191168503	-0.98411687	0.180805539	-8.86E-02	-0.524729908
YEL044W	0.377854451	0.172356357	0.303890403	0.793070641	-0.065796359	0.165647035	1.048177321	0.786112045	0.678007451	-0.346877507	0.269856994	-7.549130159	-0.605155075	-0.314359531	-0.774631932	-0.177820298	8.52E-04	-0.789783481
YEL045C	-1.400053507	-0.460053306	-1.164586355	-1.375692302	0.429898803	1.315299641	-0.708283091	1.381342881	0.891354733	2.376802397	-1.889943791	-1.398043186	1.12304031	-2.706676953	-5.986193964	0.875950958	-1.76549458	-5.986193964
YEL046C	6.69E-02	0.107261329	0.108432139	0.344689025	8.26E-02	0.65316928	1.28067276	0.571214161	1.150089001	1.035477889	-0.407161685	-1.033435113	0.691227098	-0.229143528	-0.856076449	0.616248413	-7.87E-02	-0.740297128
YEL047C	1.573336086	1.472663277	1.848710467	2.313789437	1.811383743	2.491149477	2.595770299	2.175210867	2.614514527	0.13750452	0.243938461	1.012478832	0.607073902	0.605692313	0.118452864	1.394418047	1.317325702	0.825767339
YEL048C	0.824874853	7.271976783	0.74230424	1.169048763	0	-0.532697265	1.264310752	7.113372971	0.990890406	-3.169860323	0.749466494	-3.111724846	-3.169860323	-0.951789451	1.855418458	-0.931403964	0.326427909	-3.111724846
YEL049W	0.110495943	0.26184484	-0.382532872	-0.587273039	-0.471537362	-0.401452732	0.189475519	0.259780902	-0.361898652	-1.076788343	-1.493707489	1.121330973	-2.79449753	-1.87303534	-0.533623833	-8.57E-03	-1.272889885	0.531394967
YEL050C	-0.11848315	-0.282515121	-8.47E-02	8.37E-02	-0.543628985	0.154144849	-0.253088465	-0.407760336	-0.144269177	0.609311935	-0.322683292	-1.796592562	0.807538484	-0.264947336	0.456869081	0.494860791	0.314650741	0.602872324
YEL051W	0.279328795	0.250244338	9.32E-02	0.570044764	0.505953043	-0.149368626	-0.133602569	5.53E-02	-0.417194332	0.309041977	-4.53E-02	-2.186539081	0.622029588	-0.368298338	0.192453445	0.718638953	-0.156354197	0.025298803
YEL052W	0.553278433	-0.888896605	-0.427620761	5.05E-02	-1.740026198	9.53E-02	1.771763886	0.533345975	1.1944238	-0.633181692	0.246033879	0	-2.90E-02	0.394535298	4.189535725	0.197879053	-1.24E-02	4.799988662
YEL053C	-2.05E-02	-0.414965417	0.358254434	0.220484028	-0.195705682	-0.303215419	0.140322035	0.221401969	-0.45205309	1.688746403	-0.942411211	1.061388433	-4.610432914	-0.256644033	1.025343459	0.212985945	0.377053982	3.103301315
YEL054C	-3.35E-02	-0.359462645	-0.557579355	-0.148641823	-0.715954558	-0.765574172	-1.398418063	-1.20749452	-1.663813166	-0.343332932	-0.345546621	-0.168771676	-0.972544716	-0.367682806	0.357603283	-0.524285881	-0.63410494	7.21E-02
YEL055C	0.174445382	7.21E-03	3.63E-02	0.348565852	2.00E-02	0.19428424	-3.28E-02	-0.776994146	-0.545162494	0.736052118	0.696999074	-1.224013786	1.086514434	0.163687766	-0.26005876	0.66950008	0.273960489	-5.227202064
YEL056W	0.338965438	1.376447962	-0.951182717	0.316105393	1.166864397	-1.248904299	1.758670704	1.603735303	0.88236595	2.191246743	0.28314849	0	-2.947467901	6.19E-02	5.082620522	2.245184768	-3.03E-02	0
YEL057C	3.645144317	0.639482367	1.987416738	2.983166	1.166864397	-4.908636444	5.240699418	2.703270976	-4.908636444	-0.311253597	-0.835496007	6.325116373	-2.362505401	1.922679667	3.704108898	1.045875959	-1.123679534	1.63006366
YEL058W	0.137806649	0.240932991	0.591488062	0.161058282	-0.253711285	0.762046	0.457281458	-0.32463502	0.90502967	-0.466531823	0.153697238	7.43E-02	-0.321744533	0.15204636	1.275321712	0.253707441	0.664060905	1.023130966
YEL059C-A	-0.46413862	0.774411947	-7.97E-02	-0.103100283	1.138295245	-8.52E-02	-0.592949076	0.615808135	-5.35E-02	-1.268184875	0.398969247	-3.611036909	-2.751428808	0.35306513	0.468395335	-1.846515067	0.354442285	-0.662233432
YEL059W	-6.091865883	-0.360517633	0	-6.091865883	2.166864397	6.375939178	-0.17309456	0.85527407	7.051529943	5.138714645	0	-3.111724846	5.240433213	0	-3.111724846	0	0	-3.111724846
YEL060C	-0.214879593	-0.131893258	0.250451144	8.63E-02	0.468245115	1.095333957	1.837685278	1.25713618	1.794493193	0.498921844	-0.20101337	0.563888773	0.961121748	0.414338448	0.61030596	1.628640904	1.038447146	0.190764156
YEL061C	-0.345743919	-6.410101995	1.057806066	6.78E-03	1.041333515	0.952729562	-0.624657936	1.118308476	-5.645602038	-1.362505401	1.226788272	-4.986193964	3.614893406	-0.536751952	-4.986193964	2.782841554	-0.176072431	-4.986193964
YEL062W	-1.366551218	2.169997084	1.15734174	-1.331092304	0.581901897	-1.269662859	0.495283949	3.118308476	2.171462652	-1.249853052	-0.203227791	6.588150778	1.09133145	-0.399248428	4.967143304	0.159743924	0.463931433	5.215026161
YEL063C	0.646229082	8.72E-03	-0.25769576	0.72121636	-0.418098103	-0.284769752	2.22934708	1.314705688	0.405927906	1.815858321	-6.86E-03	0.569535337	-0.633034107	-0.226411831	1.035990704	0.435378367	-0.329501113	0.840266909
YEL064C	0.27971336	-0.530442634	0.572379239	0.421814834	0.456371015	0.467302735	6.79E-02	0.948383474	-0.179034595	-2.633181692	1.316507087	5.588150778	-2.90E-02	1.422606064	2.382180803	-0.571508019	-0.843497092	4.437418582
YEL065W	-0.653172444	1.987405671	2.79477166	1.113692538	2.166864397	3.274657657	3.291791488	1.395842451	5.375554257	0.16791424	0.559363611	-3.526762345	0.833533693	0.167792165	-3.526762345	1.135337587	0.986577906	1.103301315
YEL066W	-0.163968926	-0.383601246	0.197983724	-5.40E-02	-3.06E-03	-0.138418326	-0.185556731	-0.858971448	1.134625884	-2.68976522	0.386896415	-0.246040092	-6.062945119	0.108583167	-0.434088159	-0.539086541	9.99E-02	-2.61916471
YEL067C	-3.040195567	0	-0.650013182	-2.578185166	7.799358813	-6.131028865	-1.100686065	5.52841047	-6.131028865	3.67E-02	-0.665571005	8.41E-02	2.640888615	-0.951789451	-0.729544043	-3.821937019	-0.351643996	-5.919079768
YEL068C	0.126437487	-0.34140881	-7.97E-02	0.201424765	-0.740026198	-2.407166383	7.99E-02	-2.30E-02	0.268424382	4.25E-03	0.864943711	0.132471531	-0.391532863	0.743355967	-0.729544043	-0.293974043	1.457672442	-1.034202209
YEL069C	2.908178722	0	0	0	0	0	0	0	6.314564349	0	0	-4.526762345	3.655470712	0	-4.526762345	0	0	-4.526762345
YEL070W	-0.290602365	-7.110541713	7.3554848	-0.341145969	0.96892502	6.112904772	0.807453077	-0.582131242	8.430041567	-3.362505401	-1.123679534	0	-3.362505401	2.27060297	2.967143304	-0.124049042	2.200897027	4.951991755
YEL071W	-5.58E-03	-0.303934104	0.391806993	0.396982981	0.692933209	0.602232315	1.856150259	2.049361122	1.733502564	0.535667073	-0.49967347	-0.625935785	0.774236509	-0.169020167	0.173388539	0.307834129	-1.31E-02	-6.42E-02
YEL072W	3.632229775	-5.995064495	4.896053182	3.631268199	1.456371015	0	5.071665674	1.270311569	5.729601848	0.97825302	0.649930821	-4.696687347	2.930395232	0.389247467	-4.696687347	0.706025957	1.226892235	-4.696687347
YEL073C	0.642283439	5.45E-02	-0.749548856	1.247785434	0.359509475	0.14537464	1.925894534	0.310953554	-5.645602038	2.98E-02	0.551527116	0	1.292965311	0.892091347	6.426574923	0.612916552	0.625988191	0
YEL074W	-4.88E-02	0.791485461	0.950890862	-0.158281912	0.581901897	1.052265235	-0.127519356	1.085886998	-0.331037689	-0.283239221	0.325967416	5.325116373	0.527430565	0.192600458	5.774498226	-0.548546871	0.581000736	5.536954256
YEL075C	2.9615374	-1.234986751	0.131806648	3.2162307	-1.0701748	0.863231411	2.749737579	-1.341123143	0.158000392	6.221176805	0.579541493	-4.986193964	6.240433213	0.878285547	-3.604013161	5.596008363	0.844558901	-0.548775382
YEL075W-A	0.168829254	0.260970744	-0.320705557	-0.215615087	-2.118537822	0.936788018	0.764384355	0.154834352	-7.024113661	1.688746403	-9.08E-02	-4.334117268	2.292965311	0.231074606	0.369991631	2.112990155	-0.146059862	1.202836988
YEL076C	-0.197845224	5.45E-02	0.871939521	-0.843475546	0.827014394	0.854325858	-1.150726747	-1.414186605	-0.709549312	1.042383358	-0.883590295	7.647044467	0.930395232	-0.200702749	6.51146382	0.433946411	0.203045494	6.839517026
YEL076C-A	0.404859677	-1.608445146	1.031810858	0.110613145	-1.666025617	-0.532697265	-0.329290667	-0.714581539	1.405927906	2.273708904	0.238504575	-3.526762345	-1.291997189	0.444139225	-3.526762345	1.905698301	0.300892817	-1.896698685
YEL077C	0.347768956	0.351136873	-1.027082831	0.464495742	0.20808706	-0.176553455	0.516000184	0.436048774	-0.594072094	2.006361505	6.58E-02	-0.956533475	1.314338962	0.227435111	-0.199029326	2.402318805	0.81946792	-0.329658093
YER001W	-0.374965727	-0.692714063	-0.405594455	-0.260570064	-0.535281643	-0.307137565	-0.87577902	-0.878284923	-1.528977066	0.985728141	0.486432088	0.973925592	1.193429638	0.207409144	1.227387235	0.612916552	0.326427909	0.970034784
YER002W	-0.338738886	0.155046743	0.134693001	-6.21E-02	-0.374154756	-0.391521202	-0.935828862	-0.709014863	-0.691682891	-0.633181692	0.702923908	0.283780854	-0.304597226	0.129824314	-0.775347732	-0.399683485	0.558601351	0.246259268
YER003C	-3.36E-02	0.157205531	0.334879925	-0.102451735	0.19032337	6.93E-02	-0.544547761	0.275033979	-7.95E-02	5.03E-02	-5.68E-02	0.54152096	-0.945439428	-0.289837211	0.118452864	-4.96E-02	-0.183572534	0.168396343
YER004W	0.423643153	0.366463873	0.118661271	0.981191924	1.199654332	1.133879001	2.331476179	1.85527407	2.516110823	-0.336344578	0.111174491	-0.138283912	0.189871818	0.497736424	-0.333026632	0.572558815	0.906210171	0.395482066
YER005W	-0.344419738	0.495092458	0.235344252	-0.483027933	0.474986693	-0.21076917	0.126807228	1.310953554	0.727856	-0.381642925	-0.21400763	0.583341136	0.900647889	-0.149728829	-0.144581542	-0.65838547	0.4102595	-2.597138404
YER006W	0.308593337	-0.267408228	9.43E-02	0.563348234	-0.874955778	-0.155134471	-0.424633327	-2.203619619	-1.072119391	0.531205126	0.445274763	0.739460338	0.309453434	-0.449289111	-0.881547136	0.13344718	-0.351643996	0.750999571
YER007C-A	5.19E-02	0.044466202	8.11E-02	-6.90E-03	-0.2304711	0.166997452	-0.393220375	-0.803689012	-0.38697586	0.763128599	0.117198279	0.159568827	0.588703882	-0.479721007	0.131936093	0.7357733	3.52E-02	-6.92E-02
YER007W	-0.604262844	-0.945480133	0.15734174	0.236259181	-5.995064495	0.926734353	0.991292258	0.270311569	-6.323673943	-0.311253597	2.251966835	-4.334117268	-3.947467901	2.163687766	-4.334117268	0.538915971	-1.123679534	0.295946393
YER008C	0.579488313	-0.469042089	0.74230424	0.591739835	-1.134305137	-0.532697265	2.264310752	0.710223737	1.865359524	1.688746403	0.137536946	4.003188278	-3.532430402	-0.832207835	4.382180803	0.706025957	0.074040747	0
YER009W	-0.125572348	-0.145654515	-0.108248371	-0.36773835	-0.666025617	0.081752	-0.826291797	-0.449236972	-0.483513719	-0.23071017	-0.137343659	3.19E-02	-1.056841816	-0.294220951	-0.264163158	6.04E-02	0.215528645	-0.052349556
YER010C	1.59E-02	0.387095206	-0.216116656	0.117808647	-1.365630683	0.541303316	0.814226306	0.302020429	1.801856582	-1.076788343	-0.292968772	-2.983005686	0.20550247	-3.79E-02	0.302877435	-0.124049042	0.262297572	-2.771167803
YER011W	1.954726868	1.164702784	2.379734161	1.313832153	0.979661404	2.306838063	0.203874898	-1.636579027	0.158000392	0.32966531	-0.121404879	2.376890259	-0.197360315	-1.26E-03	3.157981228	-0.563748596	-0.119558179	1.840266909
YER012W	7.97E-02	0.362642162	0.888852904	0.795118575	1.615849229	1.38323847	1.800870163	2.185422672	2.887460817	0.620033653	-0.197291485	0.43335721	0.259017979	-0.15740616	0.600845631	1.11502212	0.768332014	2.060232593
YER013W	0.623667761	-1.193407647	0.572379239	1.061225118	-0.206593998	0.14537464	1.804185363	0.192309057	-6.645602038	-3.532430402	0.527074073	-1.260539662	-3.532430402	0.179455082	-3.466509637	1.098343379	0.104035488	-5.84869044
YER014C-A	-1.305249141	-0.945480133	0.987416738	-1.230261863	0.166864397	-5.908636444	-1.709694039	-5.410101995	1.820965405	0.595636999	-0.157424102	7.090651119	-0.707034689	0.141319953	5.774498226	-4.124049042	1.004499814	0
YER014W	-6.81E-03	0.967057025	0.250451144	0.560030975	0.664364057	1.315299641	0.946297707	1.575166151	0.668962311	-0.610813879	0.675465913	-4.526762345	-5.362505401	0.600751572	-0.33722662	-0.217158446	1.119977032	1.858188817
YER015W	-6.82E-02	-4.410101995	2.379734161	0.26981174	-4.410101995	-0.532697265	1.414870429	0.533345975	0.990890406	0	1.623935612	1.254033511	0	2.27060297	-4.334117268	3.938896077	2.063393503	-4.334117268
YER016W	-0.175125147	0.376447962	-0.164586355	-0.202318264	9.65E-02	7.14E-02	0.291532221	0.895916054	8.40E-02	-0.378367793	-0.539103004	-3.167430258	1.003458694	0.184946886	-1.203475231	-0.124049042	-0.310064892	-1.370629874
YER017C	-0.885833201	-0.156984239	0.302290076	-0.723383082	0.444398373	0.502068153	0.887639693	0.980804952	1.257829267	0.66528743	-2.81E-02	-2.296163572	0.660697096	-0.302954767	-0.978571591	0.622194366	0.344129911	-0.861933267
YER018C	-0.507494989	-7.497564836	-2.597545763	-0.791588804	-1.920598444	0.545305247	-7.71335426	-0.554116866	0.820965405	-3.520706963	2.25E-02	-4.334117268	-5.571958766	-0.492357833	1.748503254	-0.874070789	-0.400553597	0.880908893
YER019C-A	-1.61E-02	0.386228982	-0.315975405	-8.78E-02	0.240210547	1.30E-02	-0.618973231	0.128089496	0.302834413	-0.612171199	-0.103531094	0.769207681	-0.739135532	-0.134248806	-1.091470206	-0.48712312	0.109571546	4.82E-02
YER019W	-0.913039571	0.054519867	0.487490341	-0.886307462	-3.06E-03	0.952729562	-0.252529028	0.695617404	0.598572984	-0.208683863	-0.229774946	1.35089505	-0.189427456	-0.153423312	-1.729544043	-0.202051554	0.33338067	-1.481661186
YER020W	0.55455459	-6.83E-02	-4.23E-02	0.241880807	0.289120147	0.376154847	1.851824438	1.06838325	0.961143063	-0.434988966	3.16E-02	-1.034535987	0.232423769	-0.1016568	-0.551206802	-0.419055838	-3.45E-02	-0.174999848
YER021W	-0.258180887	9.89E-02	0.337913985	0.279149605	0.848688437	0.82719868	2.208925849	2.155397794	2.226957765	0.320358997	-0.143618302	2.360948715	-4.94E-02	0.20906456	1.10917505	0.834728295	3.20E-02	0.987824097
YER022W	-0.416133247	-1.097483227	0.572379239	-0.341145969	1.259973802	-0.154185642	0.849273253	0.118308476	1.331927324	-0.311253597	0.770225054	0	-1.514389611	0.772576106	2.382180803	0.460913459	0.217903452	4.63006366
YER023W	-0.137590746	-0.201494112	0.147412622	-0.195577334	-3.06E-03	-6.52E-02	-0.578794195	-0.854579679	-0.348959597	-0.198778868	3.32E-02	-0.436590766	-0.253523042	-3.69E-02	0.52736426	-0.363876057	-0.116416286	0.286747456
YER024W	0.124435134	-1.082983657	-4.323673943	-0.156721398	-6.869533613	1.467302735	1.55288025	1.32184187	3.575852907	-0.311253597	0.103103449	1.628429026	1.292965311	0.27060297	0.385933175	2.197879053	0.741465408	-4.696687347
YER025W	-4.28E-02	-8.13E-02	-7.36E-02	-4.41E-02	-0.27824044	8.69E-02	-0.463705885	-1.043003395	-1.077589332	0.724591602	-0.157424102	0.485585931	0.623938546	-0.176674112	0.443440758	0.331252327	-8.21E-02	0.363269417
YER026C	-0.113950489	-0.247508671	-0.245782438	-0.156799701	0.145331236	-0.161381143	0.497679376	-3.96E-02	0.369586059	-8.18E-02	-0.139276755	0.241960679	-6.86E-02	-9.91E-02	0.781417876	-0.120499975	-0.163144246	0.240804838
YER027C	-0.123919376	-1.147113995	0.856172205	-0.118753548	0.916320936	3.12E-02	1.006512995	1.219237384	1.689720872	-1.503898675	0.298805085	7.173113279	0.877927812	0.409476792	4.382180803	0.268268381	0.450002594	5.215026161
YER028C	-2.532878211	-6.73203009	0	-1.373826668	1.507901315	5.375939178	-0.996216798	0.381342881	8.89952685	-1.600760214	-1.753033846	0.383316528	-5.821937019	-0.624214793	-3.559619041	-1.583480661	-1.176072431	-1.57477059
YER029C	0.037831694	-0.513763893	-0.796854571	0.146502098	-0.200506668	0.371087419	0.824611198	0.499398643	0.358622191	-1.493456928	0.42984856	-2.260539662	-0.419752737	0.102658333	-1.466509637	-0.225332378	0.230850249	-1.048701779
YER030W	0.257853926	0.120108208	0.303192606	0.537822942	0.325562143	-0.279931195	-0.21422969	0.392483439	0.310770673	-0.533646018	-0.467344895	2.409311736	-0.736782032	-0.641088612	1.565911841	0.283608927	-0.145640535	1.501850691
YER031C	0.386585265	3.38E-02	0.270723539	0.534024337	-2.38E-02	0.293971132	-0.524493774	-0.551542923	-0.621552831	-0.191954669	-0.146425103	-3.088358687	-0.864575966	-0.310159542	0.419916856	9.48E-02	-4.04E-02	-0.587014186
YER032W	-0.957178631	0.557020207	1.379734161	-0.637078855	0.581901897	3.32528373	-0.592949076	-5.16E-02	2.575852907	-2.75E-02	0.796772209	-4.111724846	-0.645634144	0.389247467	-4.111724846	-0.740720402	0.589462315	0.103301315
YER033C	2.253718151	1.639482367	1.572379239	2.006777334	1.581901897	0.14537464	4.465944613	1.85527407	2.083999811	0.688746403	1.164503993	-1.477770378	2.485610389	1.726282454	-0.454921663	1.592157992	2.741465408	-2.043540074
YER034W	-0.638525668	0.928988985	-0.579623855	-0.653736199	-3.06E-03	-0.684700359	0.252485317	0.533345975	-0.594072094	-2.311253597	1.311345382	5.325116373	1.614893406	0.562783722	5.630108317	4.59E-02	1.634550204	6.089495279
YER035W	-1.630804631	1.276912288	1.446848357	-1.16879423	0.996939396	1.78923083	0.586238847	2.163396365	2.950248422	-0.667397407	-0.397374894	1.717434032	-0.385106594	6.36E-02	0.788304262	-0.079654923	0.230212594	1.709958886
YER036C	-0.139664742	-0.271886333	-6.23E-02	-0.369412354	-0.254812299	-0.129938096	-0.521898361	-1.276992806	-0.491822036	0.533312404	0.136531401	-0.661077592	0.924017043	-2.09E-02	-0.4023793	0.158274535	-0.532263598	-0.285740976
YER037W	0.49926513	0.651760697	0.783883344	1.170896714	0.940355868	1.834085065	1.703052512	1.755738396	2.224089583	0.140309778	-6.43E-02	0.739460338	0.632053957	0.389247467	1.925807786	0.793488798	0.755820701	1.639354215
YER038C	5.908178722	-0.308050213	2.379734161	6.042059689	0.411976895	2.274657657	7.006234164	0.948383474	-4.323673943	-2.947467901	0.257613398	0	-2.947467901	-0.443642547	0	9.83E-02	0.419537313	0
YER039C	5.230106817	1.376447962	-0.164586355	5.3982035	1.166864397	0.467302735	7.726126245	2.233785693	3.476317233	0	-2.123679534	-1.108536569	5.655470712	4.82E-02	-5.111724846	4.486383872	3.29605426	-0.159733091
YER039C-A	-0.537695227	5.049584362	0	-1.163147667	0	5.375939178	1.714972161	5.94344797	8.051529943	0	0.623935612	6.8105432	0	-0.951789451	0	0	1.741465408	0
YER040W	-1.497053242	0	5.896053182	-2.537543182	0	0	1.807453077	6.750802892	8.051529943	0	2.610111623	0.476425932	0	3.394282505	-2.526762345	0	0.865144943	2.103301315
YER041W	6.181197217	-6.217456917	1.420376145	5.568128501	1.233978593	-5.645602038	7.442333279	0.310953554	2.543431429	-2.684433495	-2.294927625	-3.526762345	-2.684433495	-0.536751952	-0.559619041	1.254462581	1.451958791	-3.526762345
YER042W	2.13E-02	-0.575530524	-0.427620761	-8.11E-02	-0.91690396	0.274657657	-2.95E-02	-1.241094325	-0.916000189	-0.311253597	0.477094224	2.935857551	1.660697096	0.439789075	1.440380959	9.17E-02	0.787269098	1.562732933
YER043C	-0.361285112	-0.52388898	-0.833307238	-0.510928728	-0.833135603	-1.212483312	-1.583185523	-2.14281634	-1.914777048	0.625746261	0.1105859	0.093823664	0.341874912	0.171806875	4.64E-02	1.99E-02	-8.72E-02	-0.567732136
YER044C	-1.062618095	-1.855928548	-1.349618249	-1.787332167	-1.49847152	-1.965656673	-3.623102469	-2.739672519	-2.648519878	-0.442259609	-0.36093358	-0.277748952	-0.337800879	-0.339379305	0.40770026	-0.372133106	0.385195317	0.716497496
YER044C-A	-2.391426165	1.639482367	0	-2.391426165	-4.410101995	5.790976678	-2.391426165	0.533345975	5.729601848	-1.362505401	1.873146028	0	-1.362505401	0	4.189535725	-1.362505401	0	0
YER045C	-0.394860449	-0.589336323	7.93E-02	-0.195328073	0.892242017	-0.025737277	0.712900811	0.933883905	-0.14155989	-9.26E-02	0.164503993	6.17686565	-0.903431901	3.91E-02	4.025343459	-0.479144001	-0.179100124	4.910656237
YER046W	0.172798156	1.417089946	1.250451144	-0.130726189	0.581901897	1.952729562	-0.288230271	1.185422672	2.253924812	-0.613816367	-0.108514501	0.528893352	0.405440041	-3.72E-02	-1.899469044	-0.578614906	-0.162319276	-1.192154569
YER047C	-0.331244349	-0.530442634	0.894307334	-0.800577588	-6.580026996	0.467302735	0.49257974	-5.16E-02	-5.323673943	-0.311253597	2.749466494	5.17686565	0.20550247	2.63317305	3.555858176	-0.96358437	2.54882033	2.42522941
YER048C	-0.840404026	0.623885512	2.06E-03	0.107577975	1.053970341	-0.687975491	0.527345158	0.864551883	0.920501078	-1.155602727	-2.26E-02	-1.611036909	-0.551383818	-0.424277223	0.625936612	-3.55E-02	0.532012043	1.225291839
YER048W-A	-0.104604181	0.111103395	-6.51E-02	5.72E-02	-0.307066791	-0.433161592	0.924300298	0.644377287	0.598572984	-0.269433421	-4.14E-02	0.278486555	-0.987142608	-0.17565326	0.297936694	0.163527548	-0.412009072	2.688263815
YER049W	-0.415166833	-0.508074821	-0.80399664	-0.170254554	-0.072323267	-1.183248108	-0.865415421	-0.803689012	-1.085925191	0.321014618	0.736755442	-0.738586959	1.058500058	-0.230090614	-1.26005876	0.268268381	0.741465408	-0.364477647
YER050C	-0.246852162	-0.320989268	0.379734161	-5.84E-02	-4.89E-02	-7.33E-02	0.12958565	3.58E-02	-9.16E-02	0.199361562	0.714191019	0.203407438	0.425068847	0.473664664	-1.002562537	0.2710889	0.490921947	1.052675242
YER051W	1.207424499	-0.682445728	1.479269835	1.006777334	1.429898803	0.926734353	2.508236335	2.21141788	-6.323673943	-4.532430402	0.211809708	1.476425932	-0.291997189	-0.443642547	-3.84869044	-0.206511202	0.535014531	1.240804838
YER052C	8.01E-02	-3.86E-02	0.199161915	0.480029448	0.551528248	0.655964299	1.814226306	1.329205258	1.351888066	0.739372476	0.205460668	0.545688595	0.601087607	8.06E-02	-0.490356379	5.35E-02	-0.2139116	-7.25E-02
YER053C	-0.131535879	0.265086853	-0.406862201	1.56E-02	7.21E-03	-0.471296721	0.800668823	1.21141788	0.997843167	-0.351517467	3.28E-02	-8.79E-02	-0.702629509	0.37789399	0.429964343	0.402387382	0.96823627	0.28814099
YER053C-A	-2.118836017	-2.314713943	-1.543097979	-2.150763943	-2.372294414	-1.496171389	-1.686779648	-1.613495413	-8.609076162	-0.638940961	-0.175470557	2.04E-02	0.569349271	1.077144327	0.453801474	0.926775217	1.453507816	0.931689937
YER054C	-2.955735214	-6.73203009	0.349986818	-1.880747936	1.067328724	0.244910313	-1.097145707	0.21141788	0.598572984	3.010674498	-0.123679534	2.798354027	6.100320233	2.27060297	-2.526762345	0.875950958	-0.123679534	-2.526762345
YER055C	9.48E-02	-1.86E-02	3.10E-02	0.184067283	9.82E-02	0.283481507	0.307808146	0.123889508	7.96E-02	3.13E-02	-0.139002905	-0.539515612	-9.75E-02	-0.138667586	2.00E-02	-0.461867039	-0.64597264	0.071240105
YER056C	2.83E-02	0.230867051	-0.157963413	0.145352564	0.377783248	-0.497721127	-8.18E-02	-0.092179698	-0.75297569	0.498100903	-0.123820571	0.105588237	0.334385239	-0.563005192	0.44677873	0.316154904	-1.53E-02	0.629370126
YER056C-A	-0.215812755	-0.131513758	0.025842997	-0.308032717	-9.60E-02	-0.424742581	-1.732726834	-1.13329269	-1.266042571	-0.30240268	-0.17750102	0.169980994	-0.627864475	-0.191570709	-0.287735315	-0.458516333	-0.349518856	-0.243661082
YER057C	-0.375861124	-8.52E-02	0.322055885	-0.141053896	0.442177133	0.36136929	-0.271623413	0.510978162	0.229605133	-0.793646364	-0.102875883	-4.70E-03	-0.322693987	7.88E-03	0.190208704	-0.259276423	0.174023007	0.359140219
YER058W	-0.241541546	0.495092458	2.235344252	-0.511689755	-2.225453025	-0.117659766	-0.615612796	-1.689046446	1.1428935	0.165184447	0.691750996	0	0.354365856	0.697713302	6.189535725	0.159743924	-0.886565814	3.215026161
YER059W	5.03E-04	0.682551089	2.15734174	-0.141321305	0.581901897	2.204268329	1.693355109	1.395842451	4.344527361	0.84628768	-0.157424102	-5.111724846	0.592525593	4.82E-02	-0.922189121	-0.82448876	0.419537313	-5.111724846
YER060W	-0.96129474	1.276912288	-2.427620761	-1.278624884	1.219331817	-0.284769752	-0.699163372	1.363420973	0.493390747	0.186246062	-0.165644608	2.089402809	0.20550247	-0.163293556	-0.772612765	-9.60E-02	6.34E-02	-7.73E-02
YER060W-A	5.493141223	6.271976783	8.70E-02	0	6.313931986	-6.131028865	4.918771323	6.265376064	0.598572984	0	-3.824119253	3.003188278	5.655470712	-3.824119253	0	3.823418859	-3.824119253	5.089495279
YER061C	1.62E-02	-1.267408228	0.124920262	-8.29E-02	-7.73203009	0.14537464	0.509857731	-0.466654025	0.49903731	0.80422362	0.427538399	-0.430464663	-3.947467901	0.622446643	-5.051472138	0.934844647	-0.211228877	-2.21862678
YER062C	-0.156618918	-0.643451596	0.431516703	0.397652783	0.19943226	0.873927994	0.855313855	0.628923635	1.564625652	-0.19577638	-0.40159948	-0.449573486	-0.291997189	0.531224842	1.033755699	0.399512914	0.663462896	1.025298803
YER063W	-0.466118644	-7.38E-02	0.243756491	-0.454417611	-0.11470596	-2.18E-03	-0.25093391	-0.377386687	0.458395325	-0.139773129	-0.035105032	-0.13362755	-2.393535216	-3.52E-02	-4.84E-02	-0.543763029	-6.35E-03	-0.947324758
YER064C	0.136721508	0.326599412	0.496430386	0.26981174	0.635341156	0.429828029	1.799839893	0.995250079	1.820965405	0.214815215	0.502085353	1.66907101	0.456464044	0.389247467	0.135526377	0.319557609	0.352423118	1.722211147
YER065C	1.516752557	-0.645919852	-4.908636444	1.006777334	-7.110541713	1.882340234	2.849273253	-1.582131242	2.820965405	0.241287426	0.279981211	2.66907101	-1.613925284	-0.314359531	0.633026037	-1.445977137	2.582767662	1.688263815
YER066C-A	-5.639353679	4.464621861	0.572379239	-1.433795257	6.576966392	0.467302735	-1.720582356	5.94344797	2.727856	1.425711997	-4.70E-02	6.703627996	0.708002811	-0.295743852	6.996890647	1.460913459	-3.583111153	0
YER066W	1.516752557	0.376447962	-1.427620761	1.927342867	0.82982941	-0.947734765	2.626880831	0.85527407	1.865359524	-1.088861176	0.81658069	0	2.99E-02	1.179455082	5.552105805	0.197879053	1.457672442	0
YER067W	-0.390138038	5.45E-02	0.771688047	-0.253750216	1.686238556	1.069967237	-0.108691527	2.340700897	0.236002904	-1.527190996	-3.50E-04	7.14E-02	-1.463540469	0.564588783	-0.144581542	-1.686544203	-0.618204781	-0.588964472
YER068W	-6.15E-03	-3.29E-02	0.282872622	0.280342408	1.079401556	0.329799211	0.889915237	0.767811229	0.753851209	0.425711997	0.825017527	-1.983005686	-4.532430402	0.794453957	-0.282085066	0.915479322	0.372231599	-4.356130304
YER069W	1.100471891	0.317554272	1.009784551	1.588007116	0.899384086	1.186120982	3.116030745	1.970409781	2.196004836	-8.18E-02	0.334428995	1.838996012	1.99E-02	0.558405281	0.748503254	0.541531919	0.741465408	0.819508349
YER070W	1.799740963	1.528451055	1.394380937	2.418830975	2.001940077	2.03063522	0.881500415	1.546642798	0.183535484	0.788973851	7.83E-02	-2.430464663	0.566341661	0.068969109	0.294302699	1.759824901	1.264724309	0.36633572
YER071C	-0.742439782	-0.360517633	1.11294762	-0.795776601	0.804294318	0.467302735	-0.379545438	0.533345975	-6.783105561	-3.821937019	-0.67795473	-2.526762345	-3.821937019	-0.379210675	2.314850077	0.738447434	-0.789049308	1.688263815
YER072W	0.147826983	8.01E-02	2.76E-03	0.315326399	-4.64E-02	-0.180738449	-7.10E-02	-0.242047183	-0.819038459	-0.226450756	-0.459120128	-1.243466149	-7.95E-02	-0.425977553	0.342684285	5.95E-02	0.114631731	0.322008689
YER073W	0.122732839	0.295527966	0.411224447	0.78665152	0.305692102	0.942640744	1.722752189	2.035846315	1.692232091	-5.03E-02	0.248120112	-2.567968187	-0.32412981	-0.641385493	-0.159228318	-8.64E-02	-0.369565904	-0.396772288
YER074W	-6.42E-02	-0.451573739	-3.39E-02	-0.125926095	5.04E-02	-7.10E-02	-1.204525885	-0.759119151	-1.447878219	-0.129725171	-0.258780328	-0.958471279	-0.360313397	-8.58E-02	-0.234467046	-0.541892796	-0.7554539	-0.248245253
YER074W-A	0.152389196	0.266023972	-4.65E-02	0.2905703	0.543427749	0.398589985	-1.460163898	-0.466654025	-2.020336849	-1.058487527	8.65E-02	1.813460919	-6.917094252	0.169516845	-0.305046214	-0.612548703	-4.70E-02	0.555813519
YER075C	-0.582783116	-6.869533613	1.379734161	-1.113516899	-1.292567221	-5.323673943	0.275806391	-0.118730722	2.727856	0	-0.218824646	0	4.655470712	-0.858680047	0	0	-2.165425187	6.877991174
YER076C	0.391221675	-1.267408228	6.481015682	0.707217053	0.581901897	5.790976678	2.434235753	-6.73203009	7.314564349	-0.744213004	0.334428995	0.698818353	-5.117392903	-0.214823857	-2.729544043	-1.178496826	6.34E-02	-5.111724846
YER077C	0.651682137	0.054519867	0.765024317	0.311631916	1.514787701	0.981875908	1.527345158	1.243839358	0.768497985	0.97825302	1.587715424	0.154497837	-3.532430402	1.430081184	-0.144581542	1.793488798	0.805595746	0.868836061
YER078C	-6.82E-02	-3.29E-02	0.224455935	-7.57E-02	-8.497564836	-0.252589346	0.33927281	0.400079444	0.768497985	0.457420857	0.436583539	-0.353649066	-1.461922191	-0.220278287	-1.685149923	0.644625412	0.335473049	-3.311736185
YER079W	-0.248782189	1.317554272	-0.806132384	-0.299325793	1.259973802	0.226294635	1.649335682	2.966305382	1.875413189	-0.10480272	-0.286602761	0.891463431	-8.55E-02	-0.433658459	0.492848379	-0.300926804	-1.34E-02	-0.329658093
YER080W	4.63E-02	0.224444868	-0.198138915	0.335841611	0.951135706	0.467302735	1.322727438	1.077666491	1.454837506	0.603857505	-9.85E-02	-0.611036909	-0.514389611	-8.61E-02	-1.232044383	0.723947865	-5.69E-02	-1.984161527
YER081W	0.629963168	0.363847925	0.68973619	1.289912946	0.758779659	0.794113051	1.248025668	0.904601782	0.278172358	1.075769526	-0.138565074	-3.526762345	0.499416189	8.32E-02	2.809614768	1.730100091	0.822661491	2.688263815
YER082C	4.43E-02	-0.538854874	0.117184613	0.260848342	-0.596435345	1.21E-02	-0.443703468	-0.164998325	-0.544031412	0.466353982	0.187962966	0.66907101	1.708002811	-8.06E-03	2.906044531	1.038222387	0.220119007	2.910656237
YER083C	1.67E-02	-0.442979793	0.334219502	0.18293429	0.354491401	-1.19E-02	1.059300409	0.902579785	1.052290951	0.587463067	4.39E-02	0.206336769	-0.419752737	2.99E-02	-0.801693829	0.297088657	-4.39E-02	0.8118385
YER084W	-3.33355451	0.595088248	-7.131028865	-3.37404445	1.122470278	-0.340052187	-2.438439127	0.881269278	0.920501078	0.477242298	-0.665571005	0.760218898	1.533973411	4.82E-02	-0.20871188	-0.335553147	1.385321598	-1.420260641
YER085C	3.323216222	5.786549956	5.896053182	0	4.992003891	4.790976678	2.918771323	0	7.89952685	0	0.873146028	0	0	0	0	0	0	3.63006366
YER086W	-3.02E-03	-8.47E-02	-0.260970892	0.199828977	-0.296419547	-0.340052187	0.236392048	0.160018728	-3.89E-02	0.558438381	0.118421603	0.378815136	0.533973411	1.38E-03	-0.394195432	-0.204969037	0.225039856	-5.32E-02
YER087C-B	0.14582341	4.18E-02	0.36478382	6.40E-02	0.543427749	0.293654647	0.147241449	0.285418461	0.232279818	-0.560867487	2.25E-02	0.249015436	0.482235663	-4.95E-02	-0.270112424	-0.685606938	-0.189372567	0.351228828
YER087W	1.849327896	0.469557366	0.309344833	2.084779846	-3.06E-03	0.467302735	2.215401152	1.063860692	1.405927906	3.858606726	1.123862009	-0.360075336	5.462825634	1.380785888	-6.170618535	3.238456359	1.997805162	-6.170618535
YER088C	0.475844614	0.490618981	0.109407263	0.222506025	7.94E-02	-0.160728488	1.228500676	1.010667752	0.733502564	0.203319576	0.466040299	1.075888003	-2.099352111	3.97E-02	-1.188975661	5.35E-02	-0.125640321	-3.42E-02
YER089C	9.74E-02	-0.147972997	0.15734174	5.16E-02	-0.640490525	2.19E-02	3.67E-02	-0.649518082	-0.346144581	0.345858689	-1.51E-03	1.29954817	-0.320011566	-0.435823043	6.19E-02	0.106248577	-6.33E-02	-0.275210309
YER090W	0.351328948	-9.14E-03	2.66E-02	0.646009498	7.77E-02	0.206538503	1.772232217	1.10789186	0.925037859	0.119050659	-4.19E-02	-1.21E-05	0.825839301	-0.214823857	0.470128302	0.343729919	0.373733624	0.211825771
YER091C	-4.69E-03	-0.309443448	-0.217122018	-0.122012629	-0.323770721	-0.375727919	-0.786714222	-1.88603046	-1.763997096	-0.176743661	0.636068167	-0.661077592	1.113019507	0.769322192	-0.721370111	0.310823639	1.033120492	-0.712274114
YER091C-A	0	0	0	0	0	0	0	0	0	0	0	0	4.655470712	0	0	0	0	0
YER092W	-0.123351498	-0.208514539	1.124920262	0.328705429	0.581901897	0.467302735	1.490819282	1.592239664	2.1428935	-1.311253597	0.749466494	-3.526762345	0.655535391	0.280383991	1.855418458	-0.843941123	0.256038581	-3.526762345
YER093C	4.78264784	0.639482367	6.703408104	5.720131594	-5.995064495	0	6.166698836	1.407815093	0	-3.532430402	0.749466494	0	-3.532430402	0.743355967	0	-1.293974043	-0.480927013	4.951991755
YER093C-A	-0.483247443	0.136982027	0.894307334	-0.707820447	0.401329651	1.167742453	0.1997705	-0.746761944	2.213282828	0.326176324	0.049026776	2.061388433	2.210503151	-6.73E-02	-0.251496746	0.406465675	0.250479056	1.103301315
YER094C	0.215876164	0.465069975	0.416508328	0.623537918	1.038887578	0.706973148	1.760835288	1.555575922	2.118351315	-5.78E-03	0.474672375	-0.59633041	0.347891522	0.389527629	0.424527007	0.672809016	1.055921148	1.178188526
YER095W	1.006044611	0.902516773	1.034722453	1.415450928	1.177511642	1.260851857	1.861413816	1.21141788	1.236002904	0.223783678	-0.396384372	1.628429026	0.201817423	0.27060297	1.93342097	1.278049402	1.17545201	3.200162854
YER096W	4.645144317	-0.360517633	-0.164586355	5.205558422	1.581901897	0.467302735	6.378202942	-5.410101995	-5.645602038	-1.947467901	-0.123679534	5.325116373	-1.947467901	2.785176143	0	0.612916552	1.741465408	0
YER097W	3.047267274	1.513951485	1.894307334	2.122254552	0.903829992	-5.908636444	2.527345158	1.533345975	-5.908636444	2.103783902	0.211809708	0	-1.947467901	-0.356179706	0	1.875950958	-4.03057013	4.437418582
YER098W	3.323216222	6.271976783	5.896053182	3.3982035	0	6.112904772	5.619211041	5.94344797	0	-4.449968242	0.444611913	6.910078873	1.664934089	0.115324745	5.905742759	-0.889583788	-2.931034456	5.089495279
YER099C	3.27E-02	-0.386052725	2.14E-02	0.232153614	-8.11E-02	-0.22457497	0.541217332	0.372881303	-0.664461422	-2.55E-02	-0.190160888	0.798354027	0.666182635	-1.48E-02	0.470128302	-0.709011543	-0.374011809	0.388703534
YER100W	5.07E-02	-0.349870388	-0.244756704	0.364329339	9.00E-02	-0.349833208	1.463983097	0.713918221	1.103365136	-0.58688804	0.543015617	1.016994314	-5.886067357	-5.13E-02	1.525269856	0.460913459	0.18034965	0.643869696
YER101C	-0.437443753	-0.59755683	0.920302542	-0.219498521	1.370397791	0.708310834	1.096710804	1.597476312	-6.783105561	-0.398716438	-0.314663843	5.8105432	-0.79449753	-0.416457718	4.841612422	-0.96358437	-0.612171546	6.674457779
YER102W	-5.88E-02	3.26E-02	-0.185446129	-9.07E-02	-0.256030462	-0.290522633	-1.201363574	-0.631581358	-0.792819121	-0.417597459	3.94E-02	-3.66E-02	-0.616341704	-1.96E-03	-0.427600322	-0.469947699	-0.175529386	-0.314849407
YER103W	1.776139186	5.45E-02	0.472843565	2.367524678	0.461607663	0.952729562	5.053755476	3.174892004	3.280397023	-0.989325502	-0.176532924	2.128502629	0.292965311	0.344603552	-4.334117268	0.123878471	-0.114144682	-4.334117268
YER104W	0.355597765	5.45E-02	-5.323673943	0.234187831	1.669364738	1.274657657	1.455195372	0.992777594	1.405927906	0.103783902	-7.37E-02	-6.614225187	1.62554065	-1.59E-02	-6.614225187	-1.709011543	-0.782096548	-0.460599571
YER105C	-0.170969518	8.72E-03	0.288586273	-0.125326202	0.225758086	0.566838408	0.545267066	0.577740094	0.846500497	1.291410905	9.20E-02	0.476425932	1.238517527	0.233766202	0.729887576	0.706025957	0.426592071	0.103301315
YER106W	4.323216222	0.376447962	-6.645602038	0	-5.410101995	-0.85462536	0	-0.466654025	8.40E-02	2.858671404	0.873146028	5.325116373	-2.362505401	1.586927583	0	2.519807148	3.772035538	4.799988662
YER107C	-2.87E-02	0.266023972	-0.267156089	0.238950777	0.141329305	-0.298232012	0.311616467	5.80E-02	0.84202702	1.273708904	0.915275387	-0.693499069	0.856866197	0.620789325	0.229813973	1.05282872	0.91139041	-0.259268765
YER109C	0.754912294	2.054519867	1.79477166	1.306337616	0.581901897	0.882340234	1.78110175	-4.995064495	1.405927906	3.496101325	0.115594393	4.003188278	2.708002811	0.141319953	5.841612422	2.460913459	-0.580462687	0
YER110C	0.112362302	-0.269317818	-0.427620761	0.124270897	-0.350983908	-0.671860013	-1.696019103	-2.074700139	-3.03701559	1.374637812	9.95E-02	0.973925592	1.354365856	-0.456409844	1.54931533	1.298807962	-7.39E-02	1.263765987
YER111C	-2.47193213	5.45E-02	-7.230564538	-1.075016757	1.166864397	-0.117659766	-1.876377028	1.703270976	0.958468929	-2.49E-02	-0.562477512	5.563888773	-0.257231771	0.578725266	-0.144581542	-0.896638546	-1.143057374	2.103301315
YER112W	0.32474939	-0.280664325	-0.534535965	0.494129038	0.15508723	-0.532697265	0.152200386	0.263256812	-2.401427016	-1.363092529	0.602625106	-0.845502163	-0.361538123	0.358717465	-1.007078018	-0.614576741	0.469093138	0.36633572
YER113C	0.544766933	-0.530442634	1.379734161	1.226743018	0.344862699	0.554765576	0.492993653	0.012513812	1.575852907	-5.316701711	0.473832051	0.628429026	1.426231842	-0.177670859	0.270455957	9.17E-02	-5.42E-02	2.08E-02
YER114C	-0.601333513	-0.147113995	1.282872622	-0.958457247	-3.48E-02	-0.184773962	-0.830206847	-0.40525348	-6.783105561	0.900250508	0.194251337	-5.696687347	-4.610432914	-0.263733457	-2.314506544	-0.202051554	1.087240245	-5.696687347
YER115C	-0.101376807	0.525825586	-0.522777994	-0.408260165	-0.292567221	-0.443429927	0.591475495	-0.225645926	0.436301555	-0.643828936	-1.45E-02	0.476425932	-0.987142608	-0.662282834	7.78E-02	-0.18914407	0.478431002	1.072927666
YER116C	-0.805175538	0.997936338	-2.164586355	-0.758757412	1.405024135	-0.269662859	0.346772912	-0.359738821	0.990890406	0.791839896	6.26E-02	1.923884909	-5.117392903	0.213269795	1.35018315	-0.557008449	0.2362301	1.036187119
YER117W	-0.16318087	-0.208649693	8.50E-02	-0.171725868	0.143933362	-6.38E-02	-1.471866786	-0.827969713	-0.29119977	-0.448306349	-7.26E-02	0.224418548	-0.41241394	1.53E-02	-0.227477857	-0.81071248	-0.260575468	-0.457874933
YER118C	0.205113722	0.123232617	-0.664659958	0.351536138	0.616667315	0.422908615	2.41E-02	0.345718972	0.531458788	0.960048425	0.439511041	3.283780854	0.604909318	0.278823477	2.899812577	1.207794522	0.697522061	2.747157504
YER119C	-1.232954706	1.247164945	-0.868193352	-0.588601782	2.68143757	-0.780624779	0.452798204	2.680187363	1.742962893	0.354327364	-0.487572703	6.703627996	0.434984316	-5.76E-02	5.630108317	6.24E-02	-0.258534592	4.799988662
YER119C-A	-6.82E-02	0	0.572379239	6.78E-03	7.45143551	1.467302735	-0.209620436	0	1.727856	0.688746403	-0.350069179	1.097914309	0.292965311	-0.858680047	-0.84502126	-0.539086541	-3.445607629	-1.22E-02
YER120W	-0.458017894	-0.188050437	-0.123614574	-0.398913658	5.99E-02	-0.15830175	-0.192310551	-0.172470921	2.03E-02	-0.428293018	6.87E-03	-1.712235632	-0.450259273	-0.187744323	0.156722881	-0.460098245	-6.46E-02	-0.528966901
YER121W	-2.331244349	1.054519867	0	-1.915220154	0.581901897	5.375939178	-3.320651749	1.703270976	7.729601848	-1.770685216	0.623935612	4.003188278	-4.821937019	-7.73E-02	4.841612422	-1.124049042	0.54882033	5.215026161
YER122C	0.30253828	0.414062253	-0.178593213	0.346047326	0.246298865	0.1661332	1.294852147	1.053353034	0.912113293	0.292087433	-0.613103585	-0.296163572	0.636919713	-0.62817498	-0.547937236	0.460913459	0.137394085	-0.669288189
YER123W	-0.365595854	0.115920411	0.231342321	-0.157853367	0.450657363	2.78923083	0.609807318	0.867765014	0.85844011	-0.088861176	-8.21E-02	0	2.99E-02	6.39E-03	1.382180803	0.538915971	-0.529836613	6.215026161
YER124C	-0.454626765	-0.893012713	-0.405594455	-0.626279455	-1.851057511	-0.970102578	1.01164532	0.89393569	0.190915015	1.103783902	-0.275028068	1.283780854	0.637613483	-0.826258569	0.440380959	-2.400889247	-4.08053629	0.803741033
YER125W	0.49855944	0.224444868	-0.549611285	1.170663419	-0.155063698	0.34531221	0.651971812	0.255811999	-0.218562959	0.721913267	0.559035837	1.928938137	-0.133299443	0.509051738	-0.585154133	1.204573705	1.144821103	0.31480542
YER126C	-0.10372423	-0.106692703	-8.16E-02	0.142020101	-0.244646591	0.426275466	-1.014419653	-1.045274999	-0.909274326	0.50690808	0.395494146	0.276127282	-0.463109106	3.41E-02	0.166620146	-2.32E-02	5.01E-02	0.168592775
YER127W	-5.56E-02	-8.04E-02	0.828718992	0.105041351	0.132098979	0.689695156	0.101676107	0.152255808	1.093983899	-6.33E-02	0.0125009	0.646350934	0.462890313	-0.273717546	0.713399453	4.59E-02	0.256038581	-8.93E-02
YER128W	6.452499239	-6.217456917	0.987416738	6.205558422	-0.640490525	0.882340234	7.473360175	0.533345975	0.820965405	1.858671404	-0.38803703	2.749444427	-2.362505401	-3.583111153	-1.729544043	-1.124049042	-3.583111153	-5.111724846
YER129W	0.200278892	1.169997084	-1.629254622	0.454236311	-1.003060604	-0.734331126	0.65287604	0.533345975	-0.310279128	-4.610432914	0.595138348	0.476425932	-4.610432914	0.109611093	-4.111724846	-4.371976555	0.539831547	-4.111724846
YER130C	0.787779754	0.390122898	0.384752236	1.090841599	0.359509475	-1.189809552	1.292879904	0.695617404	1.296303414	-0.076788343	0.29378701	3.798354027	0.112393066	-1.32E-02	3.177346553	-4.16E-02	0.441905126	4.388703534
YER131W	-0.169336459	0.108017415	0.120815864	-0.152198682	0.253950014	-0.267517588	-1.542487789	-0.555921363	-0.792617774	-0.593212664	-1.70E-02	-0.509557489	-0.111876421	-0.12115101	-0.423396531	-0.480192852	-3.29E-02	-0.162149666
YER132C	-1.784416978	0.639482367	0.934949318	-1.872928432	1.804294318	0.244910313	-7.914988121	0.270311569	0.183535484	-1.896216098	0.366137855	0	-4.947467901	0.389247467	0	-0.901656621	-3.445607629	0
YER133W	0.241701187	1.43E-02	4.38E-02	0.304119791	-0.157708419	0.216606663	0.609191597	0.273478848	0.286018442	1.316777626	0.195982225	-1.054088785	0.971037216	0.463248048	0.097493245	1.313759765	0.268712411	-5.80E-02
YER134C	3.34E-03	0.276912288	0.79477166	0.211597126	-1.003060604	1.204268329	0.854155474	0.270311569	0.820965405	1.12170581	0.719092845	-4.334117268	-2.028962784	0.820800053	1.295991049	0.412003858	0.54882033	-4.334117268
YER135C	-1.260855021	4.464621861	7.065978183	-0.533791047	0	0	0.112307659	0	7.53695677	4.373179898	0.486432088	6.325116373	0	0.922679667	5.189535725	0.238456359	1.441905126	2.63006366
YER136W	-0.169138852	1.83E-02	0.572379239	-0.225396108	0.533403379	0.817799982	1.351314794	0.87187058	1.213282828	1.039503151	1.69E-02	-0.424038394	1.431671582	0.122592745	0.387913539	0.662355485	-0.148351674	7.73E-02
YER137C	0.116214628	-4.410101995	1.15734174	0.676628733	-4.410101995	-0.21076917	0.389841634	2.703270976	1.213282828	3.688746403	2.09553845	0	4.877927812	3.493818178	0	-0.362505401	0.865144943	4.215026161
YER137C-A	0.861460107	-0.272595756	0.190233621	0.572451542	-0.430761339	0.56663676	0.445246217	-0.845525917	-0.706192644	2.800107512	0.294895308	-4.49E-02	3.368152808	0.769569915	-0.801832904	2.586856575	0.146985844	-0.460128025
YER138C	0.309450568	-1.21E-02	0.140715421	0.231380299	-9.89E-02	0.219516103	0.249763298	1.96E-02	-0.323543152	1.331830662	0.192353004	0.775188042	1.08337796	0.380266328	0.179897738	1.252152156	-0.325604523	9.05E-02
YER138W-A	-6.38E-02	2.18E-02	-1.61E-02	-2.00E-02	-4.44E-02	0.101900787	0.318180424	0.175235544	-0.758561349	-0.531236305	6.60E-02	0.187148624	-0.839818955	3.65E-02	-9.19E-02	-0.546986439	-0.347931688	0.155989854
YER139C	0.242130177	-6.580026996	0.15734174	0.317117455	-1.003060604	-0.532697265	2.187269716	0.948383474	2.213282828	5.443569226	0.512427297	7.173113279	0	0.758703932	3.382180803	4.3259192	-0.396038115	4.437418582
YER140W	-0.805175538	1.495092458	-7.024113661	-0.234230765	-0.225453025	-7.024113661	0.119687189	0.725991053	2.74E-02	-0.118608519	1.587715424	6.003188278	-4.169860323	0.325744524	0	-3.931403964	1.451958791	0
YER141W	-1.062734813	-1.655973516	-1.401625553	-1.492982844	-0.887583387	-1.144131977	-0.392632759	-0.351176808	0.148130148	0.366818308	-0.064630006	-1.296163572	-0.160207317	3.81E-02	0.475146377	0.37031091	0.343145304	0.553104232
YER142C	1.9615374	5.45E-02	-0.234975683	3.094240176	3.318867491	1.244910313	5.516029845	4.831026524	4.456553979	-1.311253597	-0.203227791	-2.108536569	1.186050107	0.141319953	0.357918798	0.623184888	0.91139041	1.325693736
YER143W	6.19E-02	0.554090876	0.282872622	0.653896311	1.215773998	1.562459968	3.992950064	3.469780846	3.853386883	-0.076788343	0.346707325	-0.693499069	-0.472569435	-0.354548621	1.814776473	1.12833812	1.04102569	2.392807932
YER144C	1.594755069	0.639482367	1.031810858	1.263117088	0.429898803	5.23E-02	2.379787969	0.533345975	0.405927906	-4.684433495	0.204032358	0.254033511	1.430468835	0.200213642	-0.144581542	0.361377785	0.893468502	-4.334117268
YER145C	-1.403194191	-0.767481831	0.115521564	-1.243318016	-0.959991882	-0.269662859	-0.259576172	-0.810608426	0.598572984	0.205663516	0.371661901	0.254033511	0.208431801	-9.50E-03	-6.334117268	0.59877237	0.368248085	-0.382125513
YER146W	0.282697218	-0.67130517	-0.275617668	0.183655096	-0.756900017	-0.117659766	0.349558039	-0.307956279	0.323465745	0.627345858	-0.207464784	0.191023713	1.292965311	-0.653791373	0.124605091	0.750420076	-0.618430537	0.24416385
YER147C	6.571143735	2.639482367	-0.427620761	6.442597619	2.166864397	-5.323673943	8.394504754	2.85527407	3.213282828	0.366818308	2.747615146	-3.526762345	1.778392139	4.110489539	-2.144581542	0.254462581	3.035069944	0.688263815
YER148W	-0.281859586	4.73E-02	0.296318153	-0.267160818	5.60E-04	1.39E-02	9.75E-02	-0.270388631	7.99E-02	7.84E-02	0.445524145	-0.303183999	0.259017979	9.07E-02	0.256380772	-0.565420689	-0.316566713	-0.123767594
YER149C	4.60E-02	-1.299117088	0.65984208	0.105181038	0.145802782	-7.33E-02	0.205417063	9.78E-03	-7.323673943	-1.726291096	2.223397682	-6.111724846	-4.362505401	1.578725266	-0.729544043	0.920345077	2.200897027	-6.111724846
[truncated: 4,507 more rows]
