# Supplementary material for: Analyzing the dose-dependence of the Saccharomyces cerevisiae global transcriptional response to methyl methanesulfonate and ionizing radiation
Source: BMC Genomics. 2006 Dec 1;7:305. doi: 10.1186/1471-2164-7-305 (PMC1698923; doi:10.1186/1471-2164-7-305)
Supplement: Additional file 2 — Average log2 fold change for all genes with significant transcriptional response to MMS or γ-ray. This EXCEL file contains the log2 fold change value for all 920 genes with a statistically significant transcriptional response to MMS and/or γ-ray. There are 6 columns of data, 3 with the average log2 fold change for each dose of MMS and 3 with the average log2 fold change for each dose of γ-ray. These genes were clustered and shown in Figure 1. Additionally, this file contains the GO annotation assigned to each gene and shown in Figure 7-A. [file 1471-2164-7-305-S2.xls]

## Sheet: Sheet1
ORF	Product	Biological Process	0.001% MMS	0.01% MMS	0.1% MMS	1 Gy	10 Gy	100 Gy		COLOR LEGEND:	N	Fraction
YGR272C	YGR272C	35S primary transcript processing	0.11937	0.0469889	-1.5999	-2.10649	-3.21193	-0.644485		DNA replication & repair / cell cycle progression	85	0.0923913
YNL232W	CSL4	35S primary transcript processing*	0.0500244	-0.265223	0.671618	-0.00553531	1.94583	-0.0422215		RNA regulation / transcription	100	0.108696
YGL078C	DBP3	35S primary transcript processing*	-0.171768	-0.300553	-1.81777	-0.231919	0.33198	0.666202		Protein regulation / translation	191	0.207609
YKR024C	DBP7	35S primary transcript processing*	-0.401537	0.160008	-1.28648	1.94148	0.0875414	1.0989		Stress response	41	0.0445652
YGR280C	PXR1	35S primary transcript processing*	-0.0102063	-0.129403	-1.2625	-1.65714	0.326216	-0.0462374		Cellular transport / metabolic processes	142	0.154348
YOR126C	IAH1	acetate metabolism	0.382504	0.776118	1.71216	-0.250917	-1.31563	0.546934		Cell wall / cytoskeleton	24	0.026087
YLR153C	ACS2	acetyl-CoA biosynthesis	-1.29171	-1.60387	-2.12579	0.927374	0.828273	0.575832		Biological process unknown	228	0.247826
YGR268C	HUA1	actin cortical patch assembly	-0.426352	0.535383	1.75944	0.417022	0.797505	0.194104		Other	109	0.118478
YOR284W	HUA2	actin cortical patch assembly	0.393393	0.252547	1.02937	0.168449	-1.92573	0.0277626		TOTAL	920	1
YLR144C	ACF2	actin cytoskeleton organization and biogenesis	0.34659	0.210601	1.64991	0.110123	0.482387	0.500924
YJR083C	ACF4	actin cytoskeleton organization and biogenesis	-0.54283	-0.164589	1.07945	2.38509	2.37494	1.00239
YPR154W	PIN3	actin cytoskeleton organization and biogenesis	0.265933	0.373948	1.60546	0.0693031	0.165103	-0.0625601
YLR410W	VIP1	actin cytoskeleton organization and biogenesis	0.343156	0.56799	1.39814	2.24713	2.03488	2.49259
YPR171W	BSP1	actin cytoskeleton organization and biogenesis*	-2.46046	-0.209348	0.729706	-2.19363	-1.79279	-0.224536
YGR245C	SDA1	actin cytoskeleton organization and biogenesis*	-0.192625	-0.512686	-1.8356	0.668063	-0.783773	-0.246928
YOR035C	SHE4	actin cytoskeleton organization and biogenesis*	0.0082989	0.426896	1.33269	-2.00787	-2.21323	0.140267
YFR024C-A	LSB3	actin filament organization	0.421868	0.754114	2.09684	1.20403	0.0371548	1.64799
YNL094W	APP1	actin filament organization*	0.00754277	0.332946	1.8737	2.11743	2.39204	2.34024
YKR055W	RHO4	actin filament organization*	0.202653	0.272172	1.00335	-0.54814	1.44739	1.74389
YLL021W	SPA2	actin filament organization*	0.532596	0.296408	0.56043	-0.00046414	0.137313	-1.7509
YJR084W	CSN12	adaptation to pheromone during conjugation with cellular fusion	0.141688	0.143331	1.95052	-0.137841	-0.636438	-0.930943
YOL117W	RRI2	adaptation to pheromone during conjugation with cellular fusion*	0.445432	0.549722	2.26005	-0.653281	1.10543	-0.302147
YNL141W	AAH1	adenine catabolism	0.131452	-0.192972	-3.38465	0.251487	0.0497041	-0.152271
YGR112W	SHY1	aerobic respiration	-0.0402732	0.483777	0.385469	-1.65102	0.275472	0.0500573
YDR231C	COX20	aerobic respiration*	-0.00881912	0.116054	2.24306	-0.207715	-0.288208	0.172088
YGL187C	COX4	aerobic respiration*	-1.19519	-1.48942	-3.1227	-0.0371001	0.0623368	0.112727
YLR395C	COX8	aerobic respiration*	-0.967213	-0.983067	-1.91347	-0.591205	0.0944015	-0.053217
YOR221C	MCT1	aerobic respiration*	-0.314841	0.308848	1.76615	0.964165	0.767259	0.707605
YPR155C	NCA2	aerobic respiration*	-0.0334246	0.685327	1.61158	1.52142	2.66673	0.80717
YEL024W	RIP1	aerobic respiration*	-1.37003	-1.46363	-2.21049	-0.177402	0.162627	0.535084
YBR145W	ADH5	alcohol metabolism	0.61041	0.979161	0.942932	-2.55859	-0.190409	-0.778881
YOL165C	AAD15	aldehyde metabolism	0.50778	0.0597302	3.21163	0.118584	1.62972	2.00473
YFL057C	AAD16	aldehyde metabolism	0.760018	1.27522	6.35682	-0.141408	-0.354846	0.749847
YCR107W	AAD3	aldehyde metabolism	-0.712446	0.596167	4.80424	2.13771	-0.534352	-0.914474
YDL243C	AAD4	aldehyde metabolism	0.255605	1.01678	5.15794	0.402051	-0.390563	0.799927
YFL056C	AAD6	aldehyde metabolism	-0.0182808	0.550114	5.81809	1.90733	0.717428	0.363551
YMR170C	ALD2	aldehyde metabolism*	0.945176	0.945781	2.53931	-0.466096	-0.326917	1.6011
YIR028W	DAL4	allantoin transport	-0.694286	-2.13802	-4.49728	-1.56381	-1.26282	-1.70724
YKL218C	SRY1	amino acid derivative catabolism	-0.683202	0.512945	3.1593	-0.805724	1.10648	1.60555
YCL025C	AGP1	amino acid transport	0.0809139	0.289066	1.61418	0.279524	0.64333	0.0239001
YDR046C	BAP3	amino acid transport	-0.128881	0.561689	1.37962	-1.86926	0.776609	0.614212
YPL265W	DIP5	amino acid transport	-0.341794	-2.28802	2.66275	-1.57448	-0.0175884	-1.86516
YJR096W	YJR096W	arabinose catabolism*	0.41641	1.00268	2.91734	-0.423704	0.327425	0.882814
YHR018C	ARG4	arginine biosynthesis	0.483292	1.6615	3.46162	1.98443	2.94507	2.58172
YOR303W	CPA1	arginine biosynthesis	0.1616	0.75271	2.16858	0.551087	1.22812	0.602416
YJR109C	CPA2	arginine biosynthesis	0.423363	1.3745	2.69667	0.509868	0.260679	0.271815
YOL058W	ARG1	arginine biosynthesis*	0.442391	2.31126	4.40092	-1.40531	-3.26134	0.838667
YJL088W	ARG3	arginine biosynthesis*	1.09735	2.07702	3.7216	1.32395	1.28519	2.81966
YOR130C	ORT1	arginine biosynthesis*	-0.101631	0.918093	2.28518	0.612277	0.929821	1.26578
YDR035W	ARO3	aromatic amino acid family biosynthesis	0.223042	0.588926	1.69654	0.0409879	0.463782	0.251966
YDL181W	INH1	ATP synthesis coupled proton transport	-0.75688	-0.361387	-2.91226	-0.493311	-0.139594	0.11673
YPL100W	ATG21	autophagy*	0.464759	0.394937	2.35807	-0.499281	0.284207	-0.479245
YKL007W	CAP1	barbed-end actin filament capping	0.600223	0.991171	2.01809	-0.365811	0.32772	0.332559
YOR336W	KRE5	beta-1,6 glucan biosynthesis	0.467049	0.517749	1.29823	2.19637	3.13447	3.08765
YJL122W	ALB1	biological process unknown	-0.191336	-0.603868	-1.73875	0.304845	0.290292	0.914235
YDR242W	AMD2	biological process unknown	-0.196403	0.3089	1.85645	2.5286	0.271905	2.20561
YNL077W	APJ1	biological process unknown	-0.820965	0.667178	3.20715	-1.69974	0.714687	0.902246
YLR267W	BOP2	biological process unknown	2.89824	1.32772	6.71547	-1.55458	0.0771282	-0.420507
YGL110C	CUE3	biological process unknown	-0.440918	0.26963	1.22788	0.640696	1.93245	1.78234
YOR042W	CUE5	biological process unknown	-3.58062	-0.0159818	1.41079	0.272384	0.509896	0.544282
YGL128C	CWC23	biological process unknown	0.763197	0.919205	2.83076	2.11531	2.27097	2.36951
YOR173W	DCS2	biological process unknown	-1.06454	1.08288	3.79709	-1.42781	1.4447	-1.12019
YFL061W	DDI2	biological process unknown	2.54485	9.47889	13.374	0.158809	0.220924	-0.901114
YNL335W	DDI3	biological process unknown	2.01653	9.45409	13.3188	-1.4118	-0.193311	-0.340126
YFR041C	ERJ5	biological process unknown	0.497616	0.322463	1.84069	0.178098	0.396434	0.0591918
YHL021C	FMP12	biological process unknown	0.282086	0.928523	2.72737	-0.530977	0.264922	0.217215
YBR269C	FMP21	biological process unknown	-0.957561	0.324595	1.70215	-0.666824	0.0794589	0.445852
YMR115W	FMP24	biological process unknown	0.0704087	0.43116	2.27504	-1.84362	0.398865	0.277992
YLR454W	FMP27	biological process unknown	-0.102127	-2.07347	0.832864	-1.99333	0.359339	-0.785943
YHR199C	FMP34	biological process unknown	0.131716	0.506834	2.55909	0.210246	0.0463267	-0.0167495
YPL222W	FMP40	biological process unknown	-0.963128	0.644504	4.53601	0.0885153	0.483547	-1.11535
YKR027W	FMP50	biological process unknown	0.0405924	-0.633599	1.35648	-1.64168	0.106091	0.210739
YER004W	FMP52	biological process unknown	0.302923	1.10491	2.23429	-0.121151	0.118194	0.62475
YLL051C	FRE6	biological process unknown	1.05314	1.07626	2.30648	0.0215848	2.13931	2.70095
YMR215W	GAS3	biological process unknown	0.248949	0.182477	-1.67959	0.279791	0.0406526	-0.0724026
YAL031C	GIP4	biological process unknown	-1.20508	-0.213299	1.47049	0.811824	-1.8323	-0.145831
YDR291W	HRQ1	biological process unknown	1.10057	0.709994	2.23934	0.0819198	2.03747	1.3933
YDR533C	HSP31	biological process unknown	0.000753375	1.53666	3.38279	0.26136	0.253464	1.44612
YGR223C	HSV2	biological process unknown	0.914371	1.08014	3.64907	1.53118	-0.0417779	1.35216
YOL063C	HUS1	biological process unknown	-1.37441	-1.75265	1.33941	2.39917	2.0243	3.10092
YMR195W	ICY1	biological process unknown	0.447731	0.900124	1.64396	-0.110124	-0.140201	-0.44911
YPL250C	ICY2	biological process unknown	0.20934	0.971704	4.08126	0.566927	0.32806	0.371582
YER092W	IES5	biological process unknown	0.264351	0.459303	1.74198	-1.36285	0.930446	-1.37155
YML056C	IMD4	biological process unknown	0.00492814	-0.10324	-1.60203	0.243859	0.0793157	0.507353
YPR106W	ISR1	biological process unknown	-0.364526	-0.69942	1.22226	0.816897	-1.98358	-1.87463
YPL263C	KEL3	biological process unknown	-0.320108	-0.309888	-0.739552	0.0226795	-1.4013	-2.12916
YOR233W	KIN4	biological process unknown	-0.106118	-0.394122	0.677901	0.800286	-0.218758	-1.67508
YGR136W	LSB1	biological process unknown	-0.0973816	0.0653148	1.82811	0.183064	0.240518	0.546091
YGR100W	MDR1	biological process unknown	0.373575	0.667116	1.63876	-2.07479	-0.051301	1.07999
YML117W	NAB6	biological process unknown	0.274035	0.469241	1.95784	0.212878	1.66166	1.65368
YGL091C	NBP35	biological process unknown	-0.316368	0.568393	3.00232	0.121682	0.254985	-0.310178
YIL164C	NIT1	biological process unknown	1.94057	2.10299	5.02332	0.0133899	0.236005	-0.417762
YNL175C	NOP13	biological process unknown	-0.27259	-0.393702	-2.08213	-0.198724	-0.593988	-0.197916
YDL193W	NUS1	biological process unknown	-0.0881636	0.110402	1.65799	0.658215	-1.7121	-0.0272572
YOL032W	OPI10	biological process unknown	-0.275139	0.133357	2.27126	-2.27052	-0.995376	-1.67333
YHR179W	OYE2	biological process unknown	0.545791	0.890938	1.96284	-0.27535	0.160867	0.0621843
YPL159C	PET20	biological process unknown	-0.220048	0.506298	1.90505	0.760405	0.477962	1.0929
YER037W	PHM8	biological process unknown	0.64497	1.31511	1.89429	0.271818	0.98237	1.06289
YOR161C	PNS1	biological process unknown	1.79646	0.829647	2.81289	-1.40727	-0.84679	-0.432119
YBR125C	PTC4	biological process unknown	0.169686	0.392092	1.67583	2.40164	2.29316	2.78265
YOR090C	PTC5	biological process unknown	0.0885057	0.313705	1.1371	-1.86956	-3.48728	0.457713
YDL001W	RMD1	biological process unknown	-0.281847	-0.314837	0.861027	0.416502	0.241369	-2.56332
YDR257C	SET7	biological process unknown	0.199566	-2.35117	1.27495	0.50466	1.3888	1.46295
YOR007C	SGT2	biological process unknown	0.11657	0.748064	1.72263	0.106422	0.326528	0.775605
YMR191W	SPG5	biological process unknown	-0.0438202	0.41902	1.91638	-0.211844	-2.56237	1.00146
YDR169C	STB3	biological process unknown	-0.00620659	-0.562859	1.70701	-1.07765	-1.1616	0.0252114
YMR019W	STB4	biological process unknown	-1.81785	0.783972	1.85538	1.07926	0.278008	-0.128595
YKL072W	STB6	biological process unknown	-0.0472502	-1.3505	1.72481	1.7061	0.839941	1.65894
YLR375W	STP3	biological process unknown	-0.443373	-0.319614	1.08756	-2.16706	-0.772458	-0.167598
YDL048C	STP4	biological process unknown	0.593896	1.23974	1.61775	0.176233	-0.394086	0.623611
YOR256C	TRE2	biological process unknown	0.407519	1.0904	1.92861	1.59324	1.36674	-0.375342
YDL091C	UBX3	biological process unknown	-0.374019	-0.170047	1.88864	-0.311314	-1.3511	-0.367443
YAR027W	UIP3	biological process unknown	0.363427	0.969123	2.07183	-0.233088	0.0510514	0.393155
YOR220W	WSP1	biological process unknown	0.165074	0.18955	2.56181	0.620369	-0.0721701	0.201427
YBL054W	YBL054W	biological process unknown	-0.150748	-0.00320815	-0.775869	-0.0307352	-2.80144	0.0283764
YBL060W	YBL060W	biological process unknown	-0.0775154	0.0407141	1.66459	2.5911	1.62742	1.82164
YBL077W	YBL077W	biological process unknown	-0.2391	0.0712608	0.799003	1.92463	0.109052	0.951532
YBL086C	YBL086C	biological process unknown	0.372926	1.04999	2.75766	0.227544	0.0533701	2.43314
YBL101W-B	YBL101W-B	biological process unknown	0.343876	0.357638	1.11071	1.30631	1.40102	1.83696
YGL060W	YBP2	biological process unknown	0.0930555	0.31086	1.84468	0.0854661	-0.25685	1.54509
YBR053C	YBR053C	biological process unknown	0.347644	0.77703	2.28672	0.656567	1.85235	1.77037
YBR056W	YBR056W	biological process unknown	0.0304082	0.375716	2.09583	1.87399	2.52132	1.8742
YBR062C	YBR062C	biological process unknown	-0.305545	0.663094	1.97463	-0.0341449	0.349942	0.458396
YBR071W	YBR071W	biological process unknown	0.801313	1.0687	1.41192	0.487571	-1.6344	-1.03339
YBR085C-A	YBR085C-A	biological process unknown	0.464611	1.36114	3.18476	0.14978	0.481008	1.10462
YBR099C	YBR099C	biological process unknown	0.693547	-3.84232	3.53639	0.0116484	-0.414091	1.1856
YBR137W	YBR137W	biological process unknown	0.269301	0.738561	2.36138	-1.97405	0.323982	0.668945
YBR139W	YBR139W	biological process unknown	0.354718	0.399009	1.62632	-0.199185	0.0636445	0.542013
YBR197C	YBR197C	biological process unknown	0.00355805	0.229906	1.03266	2.64878	0.719687	2.01596
YBR204C	YBR204C	biological process unknown	-0.41814	0.324219	1.90095	0.869522	0.112661	0.787022
YBR255W	YBR255W	biological process unknown	1.1231	0.811498	2.66339	1.37591	-1.34009	1.58527
YBR280C	YBR280C	biological process unknown	-0.028389	0.244685	2.6948	-1.89999	-3.13334	-1.13819
YCL042W	YCL042W	biological process unknown	0.0106832	0.925238	2.04349	-1.40845	-0.707824	1.93417
YCR095C	YCR095C	biological process unknown	0.0181127	-0.0508682	1.23271	-1.19189	-1.66145	-0.0930941
YCR102C	YCR102C	biological process unknown	1.70589	2.07195	3.6205	-0.17825	-3.46847	0.108914
YDL010W	YDL010W	biological process unknown	-0.0822748	0.894237	2.20231	0.441104	0.469384	0.438713
YDL016C	YDL016C	biological process unknown	3.5922	4.02133	4.98509	-0.996976	-1.78517	-3.42992
YDL034W	YDL034W	biological process unknown	2.00829	1.92232	4.6325	0.968219	3.46926	0.385501
YDL089W	YDL089W	biological process unknown	0.371969	0.631013	2.08434	0.0483438	-0.0842042	-0.0581403
YDL144C	YDL144C	biological process unknown	-0.380584	0.23393	1.71232	-2.4453	-0.599502	0.295153
YDL172C	YDL172C	biological process unknown	0.236133	-2.3291	1.24996	1.32725	1.08056	-0.913423
YDL173W	YDL173W	biological process unknown	0.573555	0.552667	1.78238	-1.28479	0.990672	1.10229
YDR061W	YDR061W	biological process unknown	-2.46299	0.0976361	1.04363	0.294241	0.502793	0.116456
YDR067C	YDR067C	biological process unknown	-0.0554012	0.0634728	1.86812	0.158678	0.152374	0.995835
YDR090C	YDR090C	biological process unknown	0.106521	0.0643384	1.39176	2.53459	1.98652	2.06327
YDR102C	YDR102C	biological process unknown	1.21505	2.03763	5.66138	-0.694175	0.194774	-1.69038
YDR132C	YDR132C	biological process unknown	-2.04824	0.496545	2.7797	2.05946	0.755732	1.7348
YDR210W-B	YDR210W-B	biological process unknown	0.382475	0.702439	1.42561	2.07315	1.61985	1.69818
YDR230W	YDR230W	biological process unknown	-1.10699	-1.41363	1.83352	-0.860073	-0.450072	0.590367
YDR262W	YDR262W	biological process unknown	-0.177084	0.473621	1.15468	-0.446283	2.36547	1.85557
YDR282C	YDR282C	biological process unknown	0.199777	-1.33112	2.23056	-0.477638	0.952248	-1.74376
YDR319C	YDR319C	biological process unknown	-0.304817	0.454214	1.36165	1.067	0.439292	1.79639
YDR526C	YDR526C	biological process unknown	1.05003	0.0518392	1.74241	0.442134	-2.08117	-1.26889
YEL020C	YEL020C	biological process unknown	3.70326	6.12036	7.97031	1.24804	1.72439	0.983764
YEL033W	YEL033W	biological process unknown	-1.5088	-1.47945	-1.94704	-0.201607	-0.340768	0.121502
YEL041W	YEL041W	biological process unknown	-0.587746	0.478165	1.31925	0.590093	-2.26286	0.515049
YEL076C	YEL076C	biological process unknown	0.242871	0.279288	-1.09149	2.60195	2.41372	2.49217
YER079W	YER079W	biological process unknown	0.0875466	0.395648	2.16368	0.166686	-0.00878546	-0.214669
YER184C	YER184C	biological process unknown	0.35655	0.926958	2.17397	0.689407	-0.935383	0.010818
YKL065C	YET1	biological process unknown	0.388542	0.808844	1.67656	-0.433936	-0.0663001	0.529709
YDL072C	YET3	biological process unknown	0.433619	0.724721	2.22184	0.310568	0.065731	0.378754
YFL006W	YFL006W	biological process unknown	-0.00352088	0.448248	2.42653	0.0867118	-2.28021	0.178995
YFR016C	YFR016C	biological process unknown	-1.62286	0.682985	1.43083	-1.47547	-3.14946	-1.31706
YFR020W	YFR020W	biological process unknown	0.308174	0.483276	2.24424	2.62457	-0.822181	2.19127
YFR038W	YFR038W	biological process unknown	0.848872	0.659252	1.69704	1.40525	0.841167	0.728389
YFR042W	YFR042W	biological process unknown	0.852822	1.0753	1.97094	0.301687	2.46651	2.12653
YGL117W	YGL117W	biological process unknown	0.644483	1.68361	4.1572	0.289448	-2.41931	0.251642
YGL177W	YGL177W	biological process unknown	4.03397	5.58872	6.02789	2.42383	-1.35639	-1.12418
YGL193C	YGL193C	biological process unknown	-0.189745	-2.81217	1.7722	1.20846	1.07016	0.345886
YGL242C	YGL242C	biological process unknown	0.914944	1.23637	1.26747	1.41231	-1.61357	2.81286
YGR012W	YGR012W	biological process unknown	0.436049	0.361332	1.61177	-2.26	0.224635	-0.2852
YGR066C	YGR066C	biological process unknown	3.91766	0.994389	6.14786	3.67274	2.17035	0.835461
YGR073C	YGR073C	biological process unknown	0.331358	0.436321	1.8505	-0.0867623	-1.0944	0.229907
YGR114C	YGR114C	biological process unknown	-1.84334	-1.74519	1.59918	-0.605183	-2.78633	-1.53148
YGR137W	YGR137W	biological process unknown	0.0904969	0.271735	1.72576	0.0190558	0.0343269	0.284914
YGR146C	YGR146C	biological process unknown	0.643896	1.05349	1.37	1.07597	1.06753	1.78818
YGR237C	YGR237C	biological process unknown	1.22675	1.08748	2.94639	-0.980354	0.849423	0.531131
YGR250C	YGR250C	biological process unknown	0.255774	0.544306	1.45158	0.307445	2.25479	2.94816
YGR259C	YGR259C	biological process unknown	4.64755	1.73519	6.32805	-2.2809	-1.78964	-1.94962
YGR263C	YGR263C	biological process unknown	0.334433	0.432385	1.01697	0.0252143	2.36132	1.42465
YGR266W	YGR266W	biological process unknown	-0.978017	-0.45167	1.79445	-0.0790359	-1.56094	0.423263
YHR029C	YHI9	biological process unknown	0.705155	1.49769	2.90055	0.221008	0.203821	0.857093
YHR209W	YHR209W	biological process unknown	0.551691	0.858477	2.30414	0.696501	-1.19968	0.588977
YIL054W	YIL054W	biological process unknown	2.79093	1.32772	6.40218	-1.87722	-1.77764	-1.35044
YIL059C	YIL059C	biological process unknown	0.516014	-2.00783	1.53982	-2.13413	-0.339242	0.612065
YIL077C	YIL077C	biological process unknown	0.0121739	-0.721208	1.47459	0.69525	-3.02728	-1.60409
YIL165C	YIL165C	biological process unknown	-2.51746	0.6058	3.65179	0.0289071	-0.149087	0.191454
YJL032W	YJL032W	biological process unknown	4.22753	5.46029	7.66352	1.82045	0.971346	0.568293
YJL142C	YJL142C	biological process unknown	0.508721	0.641966	2.48494	0.171496	-0.136829	-0.30175
YJL163C	YJL163C	biological process unknown	1.26524	1.83078	2.72586	-1.50964	-1.05429	-0.019252
YJL185C	YJL185C	biological process unknown	-0.234782	0.765432	1.95298	-1.0247	-3.36682	-2.23024
YJL199C	YJL199C	biological process unknown	-2.05653	0.23602	1.77359	-0.182489	0.888891	0.132721
YJL207C	YJL207C	biological process unknown	-0.508782	-0.590438	1.04935	2.80849	2.95911	1.90182
YJR008W	YJR008W	biological process unknown	0.0117091	-0.252203	1.73044	0.753378	0.249712	0.678187
YJR039W	YJR039W	biological process unknown	-2.36009	-0.0563615	1.53794	-0.337034	0.215061	1.64621
YJR088C	YJR088C	biological process unknown	0.472055	0.490453	1.47202	-2.15971	-0.0520885	0.183925
YJR142W	YJR142W	biological process unknown	-0.59711	0.106946	1.87198	-0.340599	-0.938104	-0.108905
YKL023W	YKL023W	biological process unknown	-0.505001	0.412745	2.42298	-0.0561734	-0.537673	1.79289
YKL047W	YKL047W	biological process unknown	0.608135	0.471866	2.00091	-1.00693	-0.654556	0.0319006
YKL070W	YKL070W	biological process unknown	1.68319	3.23738	6.76177	-0.0277958	-1.03659	-0.414402
YKL071W	YKL071W	biological process unknown	-0.743844	0.25807	2.52816	-0.52957	-1.84181	-0.0364524
YKL091C	YKL091C	biological process unknown	1.05151	0.94339	2.23181	0.80256	0.200328	0.722681
YKL100C	YKL100C	biological process unknown	0.219089	0.504013	1.91829	-1.98384	0.053475	0.297718
YKL121W	YKL121W	biological process unknown	-2.11245	-2.06911	1.62073	0.514203	-0.925888	0.0110618
YKL136W	YKL136W	biological process unknown	0.264762	-0.192448	1.57378	-1.00929	-2.23769	-3.7954
YKL151C	YKL151C	biological process unknown	-2.09175	-0.0465179	2.85494	-0.417631	0.536044	0.778248
YKL206C	YKL206C	biological process unknown	-0.183058	0.216388	2.49888	-0.393827	-0.779058	-0.455472
YKL215C	YKL215C	biological process unknown	2.30802	1.85899	6.57198	-0.977011	1.90123	0.0946639
YKR005C	YKR005C	biological process unknown	2.29868	3.45304	6.86206	0.367804	-0.0450574	-0.105394
YKR011C	YKR011C	biological process unknown	0.72958	1.62643	4.25925	2.02064	0.0918027	2.31787
YKR018C	YKR018C	biological process unknown	0.27711	0.688599	1.84832	0.336177	0.771669	1.21437
YKR021W	YKR021W	biological process unknown	-1.71381	-1.32884	1.72637	0.60627	-0.550615	1.37688
YKR070W	YKR070W	biological process unknown	0.316628	0.459361	1.13167	2.20163	-0.772162	1.90703
YLL020C	YLL020C	biological process unknown	0.103328	0.569691	1.92748	0.582429	0.250521	0.309469
YLL029W	YLL029W	biological process unknown	0.178243	0.404827	3.02627	-0.513298	-1.86055	-0.290048
YLL059C	YLL059C	biological process unknown	1.82154	0.994389	5.92058	-1.47856	-1.1509	-0.560967
YLR001C	YLR001C	biological process unknown	0.413227	0.382522	2.02493	-0.587684	-0.798996	0.464103
YLR046C	YLR046C	biological process unknown	-0.0407475	-0.256365	1.96037	-0.281334	0.07931	-0.344433
YLR104W	YLR104W	biological process unknown	0.16747	0.550946	1.8837	0.443066	-2.20848	-0.498841
YLR149C	YLR149C	biological process unknown	-2.03558	0.534806	2.45268	-0.719225	1.02629	0.141991
YLR161W	YLR161W	biological process unknown	1.59422	0.799401	6.68375	-3.9832	-2.05771	-2.67023
YLR225C	YLR225C	biological process unknown	0.103654	0.734884	1.85298	-0.164786	0.36104	0.733397
YLR241W	YLR241W	biological process unknown	0.400078	0.782511	1.79769	0.82915	-0.100879	-0.0391661
YLR247C	YLR247C	biological process unknown	-3.28363	-0.767345	3.52713	-0.456633	-1.58959	-0.198583
YLR252W	YLR252W	biological process unknown	0.979067	0.556505	3.09233	-2.73573	-3.40484	0.179851
YLR271W	YLR271W	biological process unknown	1.11847	1.40403	2.45323	-1.9744	1.02051	0.0362824
YLR297W	YLR297W	biological process unknown	0.638827	1.31987	1.70907	0.411547	0.372304	0.912278
YLR345W	YLR345W	biological process unknown	-2.12843	0.880315	3.11612	0.0255402	2.24437	2.00597
YLR445W	YLR445W	biological process unknown	-1.24429	-4.00222	-5.59921	-0.399535	0.294903	0.186001
YML116W-A	YML116W-A	biological process unknown	0.264524	0.276156	2.83041	-2.22067	-0.931174	0.231528
YML131W	YML131W	biological process unknown	1.44687	2.47673	4.39178	-0.463405	-1.33098	0.51424
YMR041C	YMR041C	biological process unknown	0.0697335	0.413033	2.47344	0.442988	0.769575	0.661251
YMR086W	YMR086W	biological process unknown	-0.202316	-0.666689	0.400482	-0.0273637	-1.95586	-0.313422
YMR090W	YMR090W	biological process unknown	0.726608	1.02694	3.06004	-1.78461	0.127544	-0.65765
YMR103C	YMR103C	biological process unknown	0.0942325	0.511372	2.58504	-0.833774	-0.468239	-0.257086
YMR110C	YMR110C	biological process unknown	0.0626172	0.620307	2.16243	0.606613	0.352455	0.913825
YMR173W-A	YMR173W-A	biological process unknown	0.220399	1.05756	3.04505	-0.513208	-0.360469	0.551724
YMR209C	YMR209C	biological process unknown	0.732491	0.275325	0.892222	1.95835	-0.348966	2.53984
YMR245W	YMR245W	biological process unknown	3.70872	3.93951	5.90703	1.40004	0.219107	0.832353
YMR252C	YMR252C	biological process unknown	0.144707	-0.063394	1.6102	0.500813	-0.391655	0.160548
YMR258C	YMR258C	biological process unknown	-0.520161	0.479325	2.15573	2.16916	0.582389	2.18284
YMR262W	YMR262W	biological process unknown	0.376384	0.859011	2.4268	-1.95527	-1.91936	0.359174
YMR315W	YMR315W	biological process unknown	0.104612	0.485084	1.37928	-2.2511	0.905903	0.773001
YNL019C	YNL019C	biological process unknown	-0.0968653	-0.11702	2.37016	0.127463	0.28771	1.41051
YNL058C	YNL058C	biological process unknown	-0.170971	-1.33541	-3.05483	0.306385	0.529772	0.176748
YNL092W	YNL092W	biological process unknown	3.83489	3.96781	7.09336	-1.20435	-0.55636	0.0167919
YNL115C	YNL115C	biological process unknown	0.278001	1.09027	2.261	0.215059	-0.120791	0.208879
YNL134C	YNL134C	biological process unknown	0.760663	2.03143	3.98957	-0.354601	0.636811	1.30216
YNL152W	YNL152W	biological process unknown	0.979067	0.0501263	1.30743	2.93136	0.450582	0.32131
YNL155W	YNL155W	biological process unknown	-0.0512904	0.541866	2.41227	-1.97581	0.337577	0.771595
YNL165W	YNL165W	biological process unknown	0.268535	0.931463	1.71584	-1.44597	0.441381	0.71406
YNL260C	YNL260C	biological process unknown	-1.7448	0.464354	2.48405	0.152986	-0.528136	1.19082
YNL300W	YNL300W	biological process unknown	-0.413612	-0.571337	-1.81068	-0.0869822	0.225496	-1.27943
YNL305C	YNL305C	biological process unknown	1.5238	1.78057	3.97172	-2.21173	0.949094	0.868752
YNL319W	YNL319W	biological process unknown	0.103587	-1.27727	1.11599	1.24322	-1.64309	1.1336
YOL048C	YOL048C	biological process unknown	-0.266288	1.24273	2.45981	-0.17104	0.318503	0.907297
YOL073C	YOL073C	biological process unknown	0.108608	0.600364	1.77671	0.23947	-0.164694	0.236605
YOL107W	YOL107W	biological process unknown	0.212272	1.0036	1.0551	2.45774	2.49009	1.20581
YOL138C	YOL138C	biological process unknown	0.126897	0.560529	1.45554	-0.160058	2.54018	2.1353
YOR051C	YOR051C	biological process unknown	-0.636481	-0.226417	-1.34845	-2.07377	0.041707	-0.228228
YOR052C	YOR052C	biological process unknown	0.238477	1.06361	2.40458	-0.279249	0.182587	0.364187
YOR059C	YOR059C	biological process unknown	0.763613	0.751376	4.16423	0.898224	-0.359326	1.23689
YOR131C	YOR131C	biological process unknown	0.153501	0.559425	2.0458	0.422122	0.0129062	0.22687
YOR203W	YOR203W	biological process unknown	1.26972	1.76734	7.06615	-1.12084	-1.12084	-1.12084
YOR223W	YOR223W	biological process unknown	-0.757665	0.148897	1.78794	-2.34655	-1.25895	-0.611629
YOR227W	YOR227W	biological process unknown	0.764549	0.503233	2.61545	1.71381	0.230594	2.30173
YOR292C	YOR292C	biological process unknown	1.1395	1.41258	2.58163	0.671392	0.849901	0.242758
YOR342C	YOR342C	biological process unknown	-0.231561	-0.522535	-2.13047	0.310245	-0.502002	-0.665467
YOR390W	YOR390W	biological process unknown	-0.294117	-0.771686	-0.843974	-1.96744	-2.07896	-0.497098
YPL009C	YPL009C	biological process unknown	-0.0805154	0.123555	1.67093	-1.71769	-0.143396	0.136353
YPL056C	YPL056C	biological process unknown	-0.620107	-2.74167	2.00833	0.613711	-1.65605	-0.63636
YPL236C	YPL236C	biological process unknown	-0.34436	-1.2636	0.772263	1.74987	0.75129	1.99118
YPR085C	YPR085C	biological process unknown	-0.480437	-0.00600621	1.64814	0.346372	0.585404	0.497295
YPR090W	YPR090W	biological process unknown	0.078166	0.0377102	0.942344	2.04408	2.54827	2.41379
YPR096C	YPR096C	biological process unknown	-3.50576	-0.216665	-6.15835	3.61691	3.66425	3.21078
YPR109W	YPR109W	biological process unknown	0.423354	0.635789	1.10063	-1.92096	-0.0520991	0.782309
YPR148C	YPR148C	biological process unknown	-0.3154	0.271038	1.21886	-2.12173	0.131228	0.340137
YPR150W	YPR150W	biological process unknown	-2.35402	0.493221	0.801203	1.89281	0.824941	0.785566
YOL154W	ZPS1	biological process unknown	-2.46948	0.452338	1.77275	-2.14822	-1.24064	1.13357
YBR046C	ZTA1	biological process unknown	0.540206	1.61535	3.7274	1.44092	1.27996	1.75105
YDR411C	DFM1	biological process unknown*	0.43476	0.577779	2.43931	-0.12593	0.136142	0.26849
YLR387C	REH1	biological process unknown*	0.287601	1.00218	3.39566	-0.376559	-0.38814	-1.02981
YGR152C	RSR1	bipolar bud site selection*	0.220241	-0.111279	-0.482265	-0.391334	-1.6075	-0.218674
YGR080W	TWF1	bipolar bud site selection*	0.127159	0.489278	1.99684	-0.451661	0.566639	0.738972
YOL072W	THP1	bud site selection*	0.167369	-0.10751	1.44209	-0.490725	0.721433	3.01989
YKL159C	RCN1	calcium-mediated signaling	-0.0141529	-0.284429	1.46515	-2.75942	-1.38932	-0.0606592
YJL165C	HAL5	cation homeostasis	0.00972485	0.240185	1.24209	-0.406607	-1.99954	-0.716107
YCR024C-A	PMP1	cation transport	-0.195638	-0.225878	-1.79479	0.209521	-0.0555405	0.0108771
YHR071W	PCL5	cell cycle	0.342386	0.964926	2.63233	0.567299	0.141609	0.158762
YPR075C	OPY2	cell cycle arrest in response to pheromone	0.220682	1.26538	2.43732	2.47787	-0.238916	2.22405
YOR267C	HRK1	cell ion homeostasis	0.52603	0.704845	1.67409	1.26032	0.739118	1.21439
YBL101C	ECM21	cell wall organization and biogenesis	0.182516	1.1457	2.5443	0.501802	0.242767	0.606552
YIL146C	ECM37	cell wall organization and biogenesis	0.449374	0.838471	2.02669	1.4718	1.15344	1.69294
YKR076W	ECM4	cell wall organization and biogenesis	0.493821	1.61348	3.29541	-0.0635162	0.990049	1.53451
YHR143W	DSE2	cell wall organization and biogenesis*	-0.612077	-1.13051	-1.10404	-0.0391418	-0.385957	-3.39134
YMR062C	ECM40	cell wall organization and biogenesis*	0.305437	0.899034	2.51465	1.65076	1.22272	0.371124
YKL129C	MYO3	cell wall organization and biogenesis*	0.668716	0.925155	2.17027	0.538364	2.45046	0.72161
YKL164C	PIR1	cell wall organization and biogenesis*	-0.676663	-1.33204	-1.70744	-0.0614195	0.149087	-3.28339
YGR143W	SKN1	cell wall organization and biogenesis*	0.431885	0.39517	0.743339	0.047252	-1.8208	-0.230756
YDR141C	DOP1	cellular morphogenesis	-0.424808	-4.21727	1.35838	-2.78471	-0.677611	-2.88723
YPL123C	RNY1	cellular morphogenesis	0.441408	1.16	3.38376	-2.52009	1.5813	0.962773
YMR140W	SIP5	cellular response to glucose starvation	0.792284	0.262626	2.09039	-0.471192	0.906521	1.32767
YNL233W	BNI4	chitin biosynthesis*	0.0495845	0.33545	1.30218	-1.54388	2.45253	-0.28929
YFL013C	IES1	chromatin remodeling	0.0917892	-0.350589	1.78792	1.10329	-1.02601	-1.08273
YBR231C	SWC5	chromatin remodeling	0.369552	0.972413	1.98228	1.61473	1.80566	2.70402
YML069W	POB3	chromatin remodeling*	0.308233	0.296228	1.82022	0.514005	0.486814	0.949791
YGL163C	RAD54	chromatin remodeling*	0.838976	1.40907	2.68433	2.27575	2.202	2.4456
YGR002C	SWC4	chromatin remodeling*	0.0981362	0.0768619	1.72839	0.677914	-1.04562	-0.27642
YOR279C	RFM1	chromatin silencing	0.329177	-1.65131	1.32449	-1.07261	-0.00505029	0.24423
YDL197C	ASF2	chromatin silencing at silent mating-type cassette	0.0600592	0.619348	1.35053	1.82981	3.44681	1.77044
YGL037C	PNC1	chromatin silencing at telomere*	0.421734	1.00308	2.2379	-0.265018	-0.191643	0.291629
YAR003W	SWD1	chromatin silencing at telomere*	-0.126502	-0.0307493	1.38363	0.38474	0.0435926	-1.81395
YDL076C	RXT3	chromatin silencing*	0.0739358	0.251105	1.08272	-2.21306	-0.97568	-0.251041
YMR311C	GLC8	chromosome segregation*	0.628557	0.793736	2.6026	-0.500446	-0.302718	-0.0416452
YJL080C	SCP160	chromosome segregation*	0.111508	-0.324816	-1.81881	1.23325	1.01107	0.883466
YIL144W	TID3	chromosome segregation*	-1.37077	0.664045	1.81486	-1.54281	-2.62658	-0.956606
YDR531W	YDR531W	coenzyme A biosynthesis	0.0520429	0.48778	1.82926	-0.024478	0.0367235	0.333539
YIL117C	PRM5	conjugation with cellular fusion	0.831518	0.802041	2.10124	0.233749	1.64913	3.30429
YGL053W	PRM8	conjugation with cellular fusion	-0.0237536	0.503887	2.77477	0.423433	0.932585	1.43732
YCL027W	FUS1	conjugation with cellular fusion*	0.699555	0.181673	2.34881	0.317956	-0.0555868	1.03954
YBR038W	CHS2	cytokinesis	-0.748221	-0.707761	-2.08254	0.679759	0.780933	-0.0775724
YIL068C	SEC6	cytokinesis*	0.207926	0.831704	1.95448	1.89914	1.6588	1.45325
YPR055W	SEC8	cytokinesis*	-0.138802	-0.805096	1.77444	0.159192	0.293374	-1.61022
YLR286C	CTS1	cytokinesis, completion of separation*	-0.519981	-1.32528	-0.669334	-0.219158	-0.742927	-3.2445
YLR270W	DCS1	deadenylylation-dependent decapping	0.488665	1.46573	2.62218	0.153393	0.488385	0.745324
YOR163W	DDP1	diadenosine polyphosphate metabolism	0.0972087	0.251046	0.70872	-1.8264	0.547328	0.913212
YER142C	MAG1	DNA dealkylation	0.593694	2.55267	4.93454	-1.20767	0.561763	0.953423
YDL200C	MGT1	DNA dealkylation	0.027813	0.669332	1.11849	-2.84404	-0.995752	-2.49027
YKL011C	CCE1	DNA recombination	0.310716	-1.26684	2.46002	-1.66031	-2.38283	0.0970111
YLR418C	CDC73	DNA recombination*	0.126194	0.426721	1.04654	2.47374	0.114889	2.49245
YOL090W	MSH2	DNA recombination*	0.901638	0.89972	1.95763	-2.17384	-0.956695	1.07192
YPL022W	RAD1	DNA recombination*	-0.180043	-0.182228	1.29899	1.82123	4.2559	1.90412
YAR007C	RFA1	DNA recombination*	0.369651	1.4117	2.68633	0.925131	0.926094	1.47761
YNL312W	RFA2	DNA recombination*	1.17726	1.88421	2.97032	0.140728	0.530121	1.26516
YMR173W	DDR48	DNA repair	0.603604	1.35596	3.58484	0.913665	0.737399	1.87435
YDR182W	CDC1	DNA repair*	0.110663	0.0453787	0.922716	2.01708	2.26652	2.66032
YJR057W	CDC8	DNA repair*	-0.358212	0.180982	0.761663	2.44983	1.46714	1.83647
YHR164C	DNA2	DNA repair*	0.983669	1.84445	2.79734	-0.0238469	0.442974	-0.156279
YFR027W	ECO1	DNA repair*	-0.060912	0.594298	1.4589	-3.11936	-0.00723123	0.0690922
YBL003C	HTA2	DNA repair*	-0.149382	-0.573806	-1.75238	0.0197714	-0.450038	-1.43593
YHR081W	LRP1	DNA repair*	0.184816	0.0328468	-0.700383	-0.152796	-1.90208	0.603585
YBR195C	MSI1	DNA repair*	-2.06432	0.807179	1.72602	1.61539	0.198542	-1.63359
YDR386W	MUS81	DNA repair*	1.55806	-3.2658	2.36998	-1.76762	-1.10757	-0.324393
YLR265C	NEJ1	DNA repair*	0.201455	0.456487	1.0311	1.1317	1.23045	1.70269
YAL015C	NTG1	DNA repair*	-0.0653994	1.51848	2.66593	2.29837	1.86887	1.43183
YKL113C	RAD27	DNA repair*	0.362734	0.824855	1.06467	0.329588	0.139879	2.01619
YDR419W	RAD30	DNA repair*	-0.587159	0.393324	1.68701	-0.113132	1.8231	1.98724
YJL026W	RNR2	DNA replication	1.65368	2.1875	1.13041	0.0932004	0.889101	2.07898
YGR180C	RNR4	DNA replication	1.81274	2.29163	1.73906	0.15472	1.20791	2.37365
YLR103C	CDC45	DNA replication initiation*	0.238438	0.516205	1.21739	2.39551	0.615973	2.3573
YHR118C	ORC6	DNA replication initiation*	-1.99492	0.360983	1.51967	0.266585	-1.66379	-0.439975
YJL072C	PSF2	DNA-dependent DNA replication	0.142426	0.79055	1.83341	2.02273	1.80793	1.58912
YGL047W	ALG13	dolichol-linked oligosaccharide biosynthesis	0.564735	1.06141	2.47912	-1.94161	-1.0209	1.01519
YGL090W	LIF1	double-strand break repair via nonhomologous end-joining	-1.01931	-2.82132	2.52921	-0.201062	-1.54949	0.0845427
YHR154W	RTT107	double-strand break repair*	0.192909	0.401797	0.202522	0.467544	0.651759	1.6049
YCR036W	RBK1	D-ribose metabolism	-2.5625	0.753003	1.52652	-1.72158	0.62724	0.7825
YHR048W	YHR048W	drug transport	1.80356	4.3817	7.70936	0.345557	1.18325	1.22466
YML054C	CYB2	electron transport	2.15487	3.78931	5.49957	2.19579	2.56728	1.01527
YJR048W	CYC1	electron transport	-8.61864	-9.36762	-9.63474	-0.170575	0.0912958	0.366551
YER073W	ALD5	electron transport*	0.276495	0.678328	1.81694	-0.790062	-0.374915	-0.28425
YJL204C	RCY1	endocytosis	-0.490353	-0.575279	1.02744	1.88169	2.28306	1.28936
YHR161C	YAP1801	endocytosis	-0.2329	0.512945	2.53321	1.08083	2.19579	1.22997
YDR069C	DOA4	endocytosis*	0.326604	0.595653	0.804401	0.194021	-1.90639	-0.0333195
YAL026C	DRS2	endocytosis*	-0.174951	-2.63755	1.07445	1.54862	1.06704	1.66481
YDL161W	ENT1	endocytosis*	0.241198	0.50031	2.1952	-1.95194	0.492788	-0.747517
YLR056W	ERG3	endocytosis*	-1.28982	-1.61553	-3.08112	0.446999	0.51803	0.717135
YCL034W	LSB5	endocytosis*	-0.109828	0.435666	2.37629	-0.157366	0.104272	0.0498388
YBR214W	SDS24	endocytosis*	0.80324	1.4163	4.0637	0.862217	0.611434	1.20115
YKR014C	YPT52	endocytosis*	0.451493	0.825847	1.71438	0.350853	0.093006	0.169511
YHR016C	YSC84	endocytosis*	0.655449	1.34833	2.06559	0.720926	1.19525	0.795452
YDR320C	SWA2	endoplasmic reticulum organization and biogenesis	-0.986962	0.319488	1.91491	0.625793	0.321692	0.172218
YDL099W	BUG1	ER to Golgi transport	0.712661	1.20299	2.66391	-0.14605	0.376774	-0.0770091
YNL049C	SFB2	ER to Golgi transport	0.0705021	0.34046	1.55112	-0.0360293	1.71131	1.18925
YDR246W	TRS23	ER to Golgi transport	-0.0579435	-0.160206	1.92509	-2.48791	-0.805991	-2.05118
YDR524C	AGE1	ER to Golgi transport*	-0.584654	-0.578125	-0.568898	-1.66327	-1.10624	-0.172107
YGR120C	COG2	ER to Golgi transport*	-0.207534	0.108125	1.42182	-2.99107	-1.25393	-0.00797043
YNR026C	SEC12	ER to Golgi transport*	0.158165	0.30692	1.7011	-0.0873037	0.145769	1.02392
YBR080C	SEC18	ER to Golgi transport*	-0.143223	0.246499	0.64068	-1.75408	0.363841	0.521305
YLR026C	SED5	ER to Golgi transport*	0.0738892	0.435892	1.40124	1.32732	1.16101	1.791
YGR209C	TRX2	ER to Golgi transport*	0.529259	1.33753	2.50213	-0.00625076	0.164394	1.34478
YGL098W	USE1	ER to Golgi transport*	0.00604026	-0.193816	1.80039	-0.54703	-0.126958	-1.26127
YGR175C	ERG1	ergosterol biosynthesis	-1.07922	-1.3631	-2.32881	0.0816143	-0.0777551	0.102518
YHR007C	ERG11	ergosterol biosynthesis	-1.15157	-1.82662	-2.58527	0.154223	-0.1554	-0.199315
YML126C	ERG13	ergosterol biosynthesis	-1.48893	-1.5358	-2.27315	0.348765	0.444996	0.623411
YMR202W	ERG2	ergosterol biosynthesis	-1.24386	-1.67518	-2.43424	0.00777211	-0.337486	0.00721516
YGR060W	ERG25	ergosterol biosynthesis	-1.24339	-1.43714	-2.89723	0.0921575	0.207238	0.0697208
YER044C	ERG28	ergosterol biosynthesis	-1.42272	-1.75049	-3.00376	-0.360314	-0.0898266	0.243187
YML008C	ERG6	ergosterol biosynthesis	-0.819123	-0.890136	-2.18993	-0.303104	0.165258	0.617783
YNR043W	MVD1	ergosterol biosynthesis*	-1.2987	-1.70465	-1.79501	-0.309237	0.139184	-0.0393931
YKL079W	SMY1	exocytosis	-0.126751	0.164769	1.20029	-2.07054	-1.22849	0.0309276
YDL045C	FAD1	FAD biosynthesis	0.338893	0.827024	1.94604	-2.35067	0.189368	-0.782132
YKL182W	FAS1	fatty acid biosynthesis	-1.18711	-1.78485	-2.56709	1.08278	1.47257	1.13529
YBR035C	PDX3	fatty acid metabolism	0.605562	0.680604	1.6823	-0.782553	-0.420723	-0.0992181
YKL188C	PXA2	fatty acid transport	-1.12179	1.30949	2.83468	0.464602	0.107375	0.638879
YOL158C	ENB1	ferric-enterobactin transport	-0.0186725	0.872928	1.45312	2.7328	2.96981	1.00238
YIL034C	CAP2	filamentous growth*	0.260867	0.234163	1.65936	0.103587	0.254991	0.552629
YOR236W	DFR1	folic acid and derivative metabolism	0.3172	0.240971	0.741197	-2.71776	-1.04493	-0.138535
YDL168W	SFA1	formaldehyde catabolism	0.240789	0.724382	1.8863	-0.0974449	0.490117	0.646831
YDL132W	CDC53	G1/S transition of mitotic cell cycle*	0.0754115	0.617279	2.6149	0.700216	2.20678	2.56527
YOL133W	HRT1	G1/S transition of mitotic cell cycle*	0.147917	0.324507	2.19594	-1.77331	0.157572	0.155305
YJR059W	PTK2	G1/S transition of mitotic cell cycle*	0.295959	-0.166451	1.25999	0.706582	-3.25885	0.727201
YGL062W	PYC1	gluconeogenesis*	0.518144	1.11723	3.07606	0.354783	-1.39613	0.393558
YMR105C	PGM2	glucose 1-phosphate utilization*	-0.155734	1.03363	2.56133	-1.48606	0.730822	0.269425
YJL155C	FBP26	glucose metabolism	0.153724	1.1055	2.4822	0.382433	-0.742076	0.670757
YGL179C	TOS3	glucose metabolism	0.505738	-1.72338	2.13057	-1.93741	-1.93768	1.13271
YCL040W	GLK1	glucose metabolism*	0.4079	1.02155	2.77613	-0.11363	0.107133	0.336514
YCR005C	CIT2	glutamate biosynthesis*	-4.72261	-0.893944	3.43922	-0.480977	-0.150774	-0.444874
YLR142W	PUT1	glutamate biosynthesis*	-1.22001	-0.330933	1.66248	0.0880612	2.10003	2.31828
YIR038C	GTT1	glutathione metabolism	0.824451	1.22974	1.849	-0.288845	-0.110424	1.42514
YHL032C	GUT1	glycerol metabolism	-1.64994	-1.47837	1.50114	0.870305	-3.24476	-1.33336
YCR098C	GIT1	glycerophosphodiester transport	-0.223199	-0.314363	-1.59846	2.62717	1.99547	2.20771
YPL110C	GDE1	glycerophospholipid catabolism	0.150284	0.807588	1.87593	-1.28031	-1.27416	1.37185
YPL206C	YPL206C	glycerophospholipid catabolism	0.0309201	0.479835	1.61158	-1.45798	1.07262	1.24765
YEL011W	GLC3	glycogen biosynthesis	-0.627328	0.515629	1.68454	-0.514541	0.517769	0.471636
YLR258W	GSY2	glycogen biosynthesis	0.578247	0.796509	3.18268	0.357198	1.33421	-1.62711
YPR184W	GDB1	glycogen catabolism	1.74337	2.10464	6.91555	0.51233	1.08156	1.68223
YOR036W	PEP12	Golgi to vacuole transport	0.561201	0.732271	2.50932	-0.542418	0.866435	0.563776
YDR484W	VPS52	Golgi to vacuole transport*	0.755302	0.509578	2.07637	2.59769	2.16933	0.743428
YDR027C	VPS54	Golgi to vacuole transport*	-0.587746	-2.08528	1.80174	0.554084	-1.05429	-0.733037
YGR216C	GPI1	GPI anchor biosynthesis	0.259531	0.149561	0.646538	0.381907	1.78162	2.42694
YJL091C	GWT1	GPI anchor biosynthesis	0.0535295	-0.00650914	1.55139	-2.23323	-1.92403	0.541211
YCL052C	PBN1	GPI anchor biosynthesis*	0.225416	0.559875	1.63541	0.32947	-0.920851	2.54458
YHR092C	HXT4	hexose transport	-0.57859	-0.601324	-3.58382	-0.236028	0.0928396	-0.631914
YOR202W	HIS3	histidine biosynthesis	0.338123	1.16501	4.55282	-0.00969618	0.012914	-1.22222
YIL116W	HIS5	histidine biosynthesis	0.573986	1.1309	2.69175	-2.12097	0.363469	0.392874
YOR155C	ISN1	inosine salvage	0.980506	1.23841	2.72137	0.837142	0.655253	1.22763
YDL022W	GPD1	intracellular accumulation of glycerol	0.441604	1.01163	1.67112	-0.339014	0.273635	0.290399
YGR142W	BTN2	intracellular protein transport*	-0.171668	-0.0351942	3.38026	1.12979	-1.04451	0.49723
YLR034C	SMF3	intracellular sequestering of iron ion	0.510623	1.90848	3.06088	-0.257943	0.993418	0.253353
YNL041C	COG6	intra-Golgi transport	-0.00331053	0.655868	1.9537	2.6685	2.28166	1.71648
YOL116W	MSN1	invasive growth (sensu Saccharomyces)*	-0.0486987	-0.0221382	0.872295	1.50577	2.01096	1.9714
YBR095C	RXT2	invasive growth (sensu Saccharomyces)*	-0.261755	0.251916	1.99034	-1.24588	-0.4795	0.411764
YDR103W	STE5	invasive growth (sensu Saccharomyces)*	-0.104009	-0.0668754	1.70986	1.04712	1.33457	0.999654
YIL114C	POR2	ion transport	0.183994	0.448377	1.0304	-2.20643	0.174994	0.153611
YMR177W	MMT1	iron ion homeostasis	1.03303	1.2255	1.95812	1.31965	0.522259	0.62166
YPL224C	MMT2	iron ion homeostasis	0.327316	0.0915408	1.70284	-1.99913	-1.87536	-0.0311885
YPL135W	ISU1	iron ion homeostasis*	0.141823	0.512574	2.88261	0.725745	0.310351	0.303652
YOR226C	ISU2	iron ion homeostasis*	0.400507	0.974816	2.90105	0.700448	0.0479442	-0.456307
YIL003W	CFD1	iron-sulfur cluster assembly	-2.64031	-0.137596	2.00786	0.651588	-0.237152	1.47649
YEL071W	DLD3	lactate metabolism	0.0274313	0.56405	1.87967	-0.196647	0.259535	0.0768734
YLR025W	SNF7	late endosome to vacuole transport*	0.0293822	0.532008	1.94171	-0.469071	-0.445675	0.0162954
YKL041W	VPS24	late endosome to vacuole transport*	-0.191034	0.323649	1.1249	-0.556509	-1.82782	-3.51996
YDR380W	ARO10	leucine catabolism*	1.09139	1.58903	4.72498	0.359707	-1.68532	0.475761
YDR492W	IZH1	lipid metabolism*	-1.69224	-2.13249	-1.94853	-0.0281829	0.2623	0.414842
YKL140W	TGL1	lipid metabolism*	0.362269	0.622282	1.11873	-2.71469	-0.377218	0.143737
YIR034C	LYS1	lysine biosynthesis via aminoadipic acid	0.533192	1.56703	3.70324	-0.377252	0.0742881	0.516948
YDR034C	LYS14	lysine biosynthesis via aminoadipic acid	0.75237	-1.95077	2.06961	-1.01117	-0.690036	-0.792944
YBR115C	LYS2	lysine biosynthesis via aminoadipic acid	0.330311	0.672371	1.60922	0.433887	-0.797373	0.193016
YDL182W	LYS20	lysine biosynthesis via aminoadipic acid	0.301658	0.960247	2.18079	0.607036	-0.11288	0.350554
YDL131W	LYS21	lysine biosynthesis via aminoadipic acid	-0.00388175	0.734805	1.60994	0.167453	0.212081	0.148558
YGL154C	LYS5	lysine biosynthesis via aminoadipic acid*	0.379131	0.695625	2.10947	0.421152	0.218767	-0.543411
YDL227C	HO	mating type switching*	-2.6286	-0.975767	-7.15167	0.62901	-3.06937	-3.47659
YDL115C	IWR1	meiosis	-2.06021	0.34029	2.41585	-0.55115	-1.87708	-0.304524
YCL055W	KAR4	meiosis*	1.35938	1.95635	2.70536	1.7455	-1.14203	1.96353
YPL055C	LGE1	meiosis*	-0.313445	-0.383552	1.12014	2.13999	2.90033	2.53266
YHR124W	NDT80	meiosis*	-0.302939	1.0208	1.91203	-3.20247	-3.43622	-0.0527244
YNL082W	PMS1	meiosis*	0.221154	0.517154	1.13535	-3.24649	0.511124	-0.326093
YML128C	MSC1	meiotic recombination	0.247377	0.917874	2.73165	0.0217536	1.07372	0.962268
YLR219W	MSC3	meiotic recombination	0.137489	1.08769	1.73982	0.773359	-1.69013	0.0169554
YBR073W	RDH54	meiotic recombination*	0.536657	0.657358	1.55365	-1.69093	0.952908	0.921757
YEL044W	IES6	metabolism	0.2847	0.29764	0.837432	-2.54205	-0.564716	-0.322251
YDL124W	YDL124W	metabolism	-0.0361609	0.92735	2.86124	-0.0706955	0.360924	0.475504
YEL047C	YEL047C	metabolism	1.63157	2.20544	2.46183	0.464641	0.44374	1.17917
YHL029C	YHL029C	metabolism	0.364723	-0.205656	0.948086	1.81243	1.56055	1.87264
YNL274C	YNL274C	metabolism	-0.322723	0.901087	2.92566	-0.600149	1.14607	0.744817
YLR047C	FRE8	metal ion homeostasis	2.45183	3.6013	6.90789	1.31149	1.68054	0.531329
YGL184C	STR3	methionine biosynthesis	-2.0091	-0.0886487	1.73332	0.57044	2.66067	-1.17409
YNL277W	MET2	methionine biosynthesis*	1.03402	0.798562	1.95294	2.9813	-1.56887	2.81149
YDR502C	SAM2	methionine metabolism	-1.15448	-1.98194	-3.13542	0.321341	0.518826	0.504923
YPR167C	MET16	methionine metabolism*	0.536984	0.868308	3.01733	-1.89358	-3.39554	-0.702149
YER043C	SAH1	methionine metabolism*	-0.572827	-0.852183	-1.88026	0.276719	0.186707	-0.211655
YIL123W	SIM1	microtubule cytoskeleton organization and biogenesis	0.204814	0.249866	-1.86351	0.0365799	-0.0706784	0.259114
YBL063W	KIP1	microtubule nucleation*	0.188316	-2.44952	0.736615	0.0535596	-1.27629	0.0984961
YKL042W	SPC42	microtubule nucleation*	0.260511	0.607069	1.14949	-0.539365	-1.64967	-0.289833
YPL096W	PNG1	misfolded or incompletely synthesized protein catabolism*	1.26387	0.913493	2.1935	0.725891	-0.120037	-0.0318476
YBR272C	HSM3	mismatch repair	0.159629	0.848735	2.02024	-0.988892	1.05446	2.59038
YIL065C	FIS1	mitochondrial fission	0.480395	1.21241	1.88148	0.123405	0.368369	0.695658
YDL142C	CRD1	mitochondrial membrane organization and biogenesis*	-0.382393	0.294595	2.58642	0.0227544	1.63016	2.22576
YLR163C	MAS1	mitochondrial protein processing	0.161579	0.16946	1.41925	2.97387	2.59983	2.53346
YMR275C	BUL1	mitochondrion inheritance*	0.319043	-2.41618	2.12914	-0.095151	-0.202359	-0.601806
YPR131C	NAT3	mitochondrion inheritance*	-0.0333844	0.381157	1.26881	-1.54499	-3.09377	0.813059
YGL055W	OLE1	mitochondrion inheritance*	-2.22308	-2.70104	-2.29784	0.584082	0.560537	0.468422
YGL219C	MDM34	mitochondrion organization and biogenesis	-0.471772	-0.0712851	1.68551	-0.279276	-1.56616	0.149251
YNL066W	SUN4	mitochondrion organization and biogenesis	-0.382651	-0.829616	-2.21955	-0.150011	-0.408565	-1.03972
YLL001W	DNM1	mitochondrion organization and biogenesis*	0.47217	0.774775	2.06033	-1.48282	-1.68616	0.605839
YOL009C	MDM12	mitochondrion organization and biogenesis*	0.371642	0.481379	1.28455	-2.75491	1.75183	1.59277
YOL027C	MDM38	mitochondrion organization and biogenesis*	-0.521457	0.111447	1.50307	-0.413946	-2.17587	-0.190927
YBR212W	NGR1	mitochondrion organization and biogenesis*	-0.055723	0.0464339	1.79883	-0.606126	-0.257351	1.18571
YGR101W	PCP1	mitochondrion organization and biogenesis*	0.0454287	0.261964	1.52611	-2.35119	-0.220783	0.209386
YMR134W	YMR134W	mitochondrion organization and biogenesis*	-1.4145	-0.892727	-1.13976	0.768747	0.943926	2.0169
YIL026C	IRR1	mitotic sister chromatid cohesion*	-0.364612	-2.23599	1.49201	-1.19117	0.692623	3.3827
YLR102C	APC9	mitotic sister chromatid segregation*	0.131895	0.597649	2.01773	0.698404	0.421819	0.212752
YKL022C	CDC16	mitotic sister chromatid segregation*	0.39242	0.039501	1.81896	0.482838	-3.35179	0.161226
YJL030W	MAD2	mitotic spindle checkpoint	0.184465	0.486233	2.54302	0.421349	-2.15296	0.488388
YHR115C	DMA1	mitotic spindle checkpoint*	0.181697	0.30926	2.02325	2.50663	1.24948	1.65937
YNL116W	DMA2	mitotic spindle checkpoint*	0.438369	0.137768	1.82501	-0.55216	0.154578	-1.27208
YDL028C	MPS1	mitotic spindle checkpoint*	-1.62474	0.43233	1.07867	0.413025	-2.31653	-0.136842
YJL094C	KHA1	monovalent inorganic cation transport	-2.32073	0.352869	1.76704	3.04271	1.34544	2.34853
YOR076C	SKI7	mRNA catabolism*	-0.267876	0.389897	2.24023	3.0095	0.720332	2.1934
YLR136C	TIS11	mRNA catabolism*	-3.92182	-1.39234	3.66945	0.411785	1.09302	2.10814
YGR072W	UPF3	mRNA catabolism*	-0.22052	0.188972	0.904312	0.814678	-1.11553	-1.64725
YJR091C	JSN1	mRNA catabolism, deadenylylation-dependent decay	0.199002	0.277921	1.36764	-0.585325	-0.684855	1.71987
YNL112W	DBP2	mRNA catabolism, nonsense-mediated decay	-0.326325	-0.383043	-2.70621	0.0244475	-0.232352	-0.220976
YLR363C	NMD4	mRNA catabolism, nonsense-mediated decay	0.310219	0.445363	2.31708	1.51072	1.81128	1.59392
YMR255W	GFD1	mRNA export from nucleus	0.209847	0.182885	1.66159	0.633256	-0.11026	0.0449967
YNL253W	TEX1	mRNA export from nucleus	-0.0554346	-0.0840468	1.97723	-1.07136	0.758199	0.992702
YDR138W	HPR1	mRNA export from nucleus*	0.544394	-0.727372	2.11467	0.830375	0.740053	2.48542
YKR082W	NUP133	mRNA export from nucleus*	0.0362954	0.0334587	1.27451	0.458937	0.667398	2.26696
YJR042W	NUP85	mRNA export from nucleus*	-0.224525	-0.46482	0.772991	0.632982	-1.67806	0.416918
YPL005W	AEP3	mRNA metabolism	1.67455	1.76836	6.74523	2.87707	1.65557	0.0382589
YOR250C	CLP1	mRNA polyadenylylation*	0.317451	0.605223	2.47708	-2.38924	-1.19263	-0.152869
YJR093C	FIP1	mRNA polyadenylylation*	0.296478	0.395031	1.60212	-2.346	0.754943	0.793677
YOL123W	HRP1	mRNA polyadenylylation*	0.0242961	0.351476	1.79982	0.570336	0.425374	0.578969
YGL122C	NAB2	mRNA polyadenylylation*	-0.298379	0.232596	2.29795	-0.205868	-0.286546	-0.637876
YDR228C	PCF11	mRNA polyadenylylation*	0.359586	-0.0320181	1.15712	2.44329	-1.68136	0.0239941
YPR107C	YTH1	mRNA polyadenylylation*	0.643416	0.811683	2.83714	-0.182489	0.0298017	-0.0819275
Q0050	AI1	mRNA processing*	0.00954759	-0.496113	-1.61614	1.20225	0.885996	-0.0200862
YML116W	ATR1	multidrug transport	0.224017	1.17388	3.479	0.876035	0.0879028	0.849478
YBR043C	QDR3	multidrug transport	-2.32711	-1.837	2.69957	-0.875098	0.561689	1.34269
YJR078W	BNA2	NAD biosynthesis	0.00655432	0.357619	1.61161	-0.334124	-0.16303	0.500923
YJL060W	BNA3	NAD biosynthesis	0.622417	0.712658	1.39542	0.142743	2.47856	3.09835
YBL098W	BNA4	NAD biosynthesis	-0.0250143	-0.416464	-0.818476	1.63069	2.11046	1.23418
YLR328W	NMA1	NAD metabolism	-0.100326	-0.223903	0.572069	-0.733762	-3.92855	-2.20491
YGR010W	NMA2	NAD metabolism	-0.168571	0.298839	1.68734	-0.239545	-1.61037	0.0946139
YER104W	RTT105	negative regulation of DNA transposition	-1.63785	1.0594	1.28463	-2.1947	-1.6682	-0.983903
YBR158W	AMN1	negative regulation of exit from mitosis*	-0.377268	-1.47531	-1.66795	0.247408	-0.798457	-2.3109
YIL097W	FYV10	negative regulation of gluconeogenesis	-2.24323	1.01866	3.09383	-1.1848	-0.739546	-0.154569
YMR135C	GID8	negative regulation of gluconeogenesis*	0.251413	-0.0768915	2.52667	0.549783	0.417292	1.04478
YDL215C	GDH2	nitrogen compound metabolism	0.265299	0.207752	2.13474	0.807855	0.875569	0.931805
YGR019W	UGA1	nitrogen utilization	1.30027	1.57492	2.68812	0.0680774	3.26096	0.421527
YPL213W	LEA1	nuclear mRNA splicing, via spliceosome	-2.4753	-0.0156317	1.61116	-1.70694	0.0675383	2.37398
YPR178W	PRP4	nuclear mRNA splicing, via spliceosome	-0.622774	0.610202	2.78717	-2.2128	-1.73153	-0.293869
YDR235W	PRP42	nuclear mRNA splicing, via spliceosome	-0.24096	0.512013	1.28117	-0.5548	-1.0108	-1.70664
YGR074W	SMD1	nuclear mRNA splicing, via spliceosome	0.114845	0.45587	1.13262	2.34744	2.33442	1.58763
YPR101W	SNT309	nuclear mRNA splicing, via spliceosome	0.064762	-0.0263364	0.947683	-1.99707	-1.4172	0.162638
YML049C	RSE1	nuclear mRNA splicing, via spliceosome*	1.2517	1.65429	3.28177	1.70366	1.25618	0.137506
YOR185C	GSP2	nuclear organization and biogenesis	0.998549	1.39292	2.59414	-0.391224	0.0234837	1.27677
YDR530C	APA2	nucleotide metabolism	-0.937982	0.758703	2.42325	0.90906	0.856188	0.446411
YBR088C	POL30	nucleotide-excision repair*	0.530175	1.63207	2.03786	0.0882587	0.126732	-0.172768
YJR035W	RAD26	nucleotide-excision repair*	1.06752	1.73794	2.837	1.43992	0.901772	1.23355
YBR114W	RAD16	nucleotide-excision repair, DNA damage recognition	0.765417	0.678958	2.14853	2.52422	1.58716	2.02316
YJR052W	RAD7	nucleotide-excision repair, DNA damage recognition	-2.69593	-0.0104936	1.91285	-0.622052	-1.406	1.45486
YDR019C	GCV1	one-carbon compound metabolism*	0.716217	0.808295	3.23876	0.541151	-0.898146	2.3511
YBR260C	RGD1	osmosensory signaling pathway	0.496136	0.823278	2.69597	1.06828	-2.22211	1.50216
YIL145C	PAN6	pantothenate biosynthesis	0.271166	0.344295	1.02482	-1.67522	0.225119	0.174375
YMR020W	FMS1	pantothenate biosynthesis*	-0.211916	1.18028	2.00035	2.20861	0.582506	2.57349
YJL121C	RPE1	pentose-phosphate shunt	0.317491	0.272983	-0.510535	-2.49488	0.179624	0.469519
YOR095C	RKI1	pentose-phosphate shunt*	-0.444765	-0.599898	-2.15407	0.0521362	-0.0783333	-0.186781
YOR219C	STE13	peptide pheromone maturation	0.0561399	0.540695	1.71093	1.82561	3.20706	1.43915
YKR093W	PTR2	peptide transport	0.0859664	-0.208875	-3.57308	0.174125	0.0644797	-0.148806
YDR140W	MTQ2	peptidyl-glutamine methylation	-0.36123	0.00193626	0.996307	1.7664	1.37488	0.867843
YDR265W	PEX10	peroxisome organization and biogenesis	-1.78795	1.2606	2.40141	-0.391417	-0.428204	-1.49455
YNL214W	PEX17	peroxisome organization and biogenesis	-0.215334	0.397828	1.83321	0.389954	-0.291757	-0.0515837
YOR193W	PEX27	peroxisome organization and biogenesis	1.43786	1.48277	3.57876	-0.238239	-3.20055	-1.54394
YLR324W	PEX30	peroxisome organization and biogenesis	0.0542535	0.916954	2.61298	-3.0824	0.423033	-0.880363
YLR191W	PEX13	peroxisome organization and biogenesis*	-0.423734	-1.0469	0.781315	0.606943	-0.0503162	2.14268
YPL112C	PEX25	peroxisome organization and biogenesis*	-0.53977	0.125254	1.34136	-2.00837	-0.108989	-0.734692
YDR329C	PEX3	peroxisome organization and biogenesis*	-0.191665	0.389559	1.6437	0.0911313	-1.86388	0.0225068
YDR244W	PEX5	peroxisome organization and biogenesis*	2.81981	0.702104	6.80142	1.49717	-0.160275	0.400793
YOR363C	PIP2	peroxisome organization and biogenesis*	-0.0632574	1.05098	1.84406	0.965062	-0.469326	0.751071
YGR233C	PHO81	phosphate metabolism	0.369597	0.459545	1.75641	0.452693	0.27015	-1.18693
YBR093C	PHO5	phosphate metabolism*	-0.00723259	-0.0886219	-1.92845	0.106611	0.701521	0.727734
YDR147W	EKI1	phosphatidylethanolamine biosynthesis	0.362687	0.584651	0.900361	-0.336487	0.00522046	-2.09431
YGR007W	MUQ1	phosphatidylethanolamine biosynthesis	0.208832	-0.127284	0.893584	-1.20992	-2.31617	-0.139669
YCL004W	PGS1	phospholipid biosynthesis	0.64413	-1.16906	2.6488	-1.59307	1.11975	2.21319
YBL039C	URA7	phospholipid biosynthesis*	-0.0741414	-0.558088	-2.99537	0.992538	-0.0655892	0.0845195
YGL126W	SCS3	phospholipid metabolism	0.420336	0.559255	2.07399	-0.314105	-0.0299971	0.207089
YDL207W	GLE1	poly(A)+ mRNA export from nucleus	0.0613399	-0.160452	0.978464	2.68161	2.33213	2.03319
YKL174C	TPO5	polyamine transport	-0.78043	-0.405302	0.890015	2.64053	1.53732	2.15299
YOR298C-A	MBF1	positive regulation of transcription from RNA polymerase II promoter	-0.0252871	0.378965	2.7219	-0.323727	-0.271464	-0.414357
YMR042W	ARG80	positive regulation of transcription from RNA polymerase II promoter*	-0.389529	0.448367	1.3565	0.743501	-0.965966	1.73698
YPR005C	HAL1	positive regulation of transcription from RNA polymerase II promoter*	1.72063	2.25445	3.12849	1.24373	-0.212074	2.03928
YNL103W	MET4	positive regulation of transcription from RNA polymerase II promoter*	-0.0289419	0.414606	1.20924	1.41519	1.67131	-0.60553
YJL093C	TOK1	potassium ion homeostasis	-0.572717	-0.591874	0.17392	1.43335	1.67479	0.100096
YIL019W	FAF1	processing of 20S pre-rRNA	-0.136071	-0.215962	-0.511997	-2.09998	-3.35822	-2.55377
YPL012W	RRP12	processing of 20S pre-rRNA*	0.0459137	-0.0668285	-1.34116	3.29378	0.118043	2.49751
YGR123C	PPT1	protein amino acid dephosphorylation	-0.758091	0.00341637	-1.69123	0.335476	-0.265851	-0.126482
YFR003C	YPI1	protein amino acid dephosphorylation*	-0.150216	0.70728	2.01587	0.615608	0.670779	1.99349
YJL031C	BET4	protein amino acid geranylgeranylation	0.765403	1.08978	2.62202	0.127381	1.24374	0.940872
YMR101C	SRT1	protein amino acid glycosylation	-3.27137	0.67178	0.947005	-1.62348	-1.19056	0.989124
YBR199W	KTR4	protein amino acid N-linked glycosylation	0.445575	0.646819	1.61631	-0.85892	-2.69433	-0.261381
YPL050C	MNN9	protein amino acid N-linked glycosylation	0.0491375	-0.0844395	-0.496212	-1.73414	0.144175	0.486487
YBR110W	ALG1	protein amino acid N-linked glycosylation*	0.118554	0.548609	1.64918	0.0737834	0.359633	0.153064
YGR036C	CAX4	protein amino acid N-linked glycosylation*	0.00593868	0.0171153	0.966014	1.19949	2.50272	2.05707
YKR061W	KTR2	protein amino acid N-linked glycosylation*	1.37267	1.20094	1.74778	0.714935	3.05979	1.97643
YLL019C	KNS1	protein amino acid phosphorylation	0.154973	-0.571953	2.0076	1.3615	1.12378	1.73836
YER123W	YCK3	protein amino acid phosphorylation	-0.00611104	1.02734	0.778671	-0.056999	0.472834	2.0747
YFL029C	CAK1	protein amino acid phosphorylation*	-0.0812883	0.738599	2.05293	-0.428144	-1.57887	0.534779
YBR274W	CHK1	protein amino acid phosphorylation*	0.15728	0.147375	1.72333	0.739236	0.966943	-0.830591
YIL035C	CKA1	protein amino acid phosphorylation*	0.0433538	-3.04747	0.549306	0.475403	-0.399599	0.00595929
YOL016C	CMK2	protein amino acid phosphorylation*	0.309125	-0.192955	1.70851	0.0595966	0.414002	0.233447
YML112W	CTK3	protein amino acid phosphorylation*	0.348039	0.893202	2.29498	0.366354	-0.596302	-1.4981
YDR052C	DBF4	protein amino acid phosphorylation*	0.689161	0.218498	0.691383	-0.582504	3.23901	2.18957
YDL101C	DUN1	protein amino acid phosphorylation*	1.291	1.71899	1.16191	0.56614	0.766598	1.3341
YBL016W	FUS3	protein amino acid phosphorylation*	0.0409002	0.14299	0.719689	2.01531	2.06934	2.024
YER027C	GAL83	protein amino acid phosphorylation*	-0.138287	0.276257	1.30516	1.98934	1.88986	1.97777
YJL128C	PBS2	protein amino acid phosphorylation*	-1.66544	1.13234	2.12495	3.04768	0.280587	3.94241
YDR490C	PKH1	protein amino acid phosphorylation*	-0.529737	-2.30629	1.24459	1.57829	0.817158	0.987342
YAL017W	PSK1	protein amino acid phosphorylation*	-1.56531	0.837099	2.60715	-0.89471	-2.23042	-0.496891
YMR139W	RIM11	protein amino acid phosphorylation*	0.159906	0.219593	1.92002	-0.0663609	-0.147504	0.298748
YPR161C	SGV1	protein amino acid phosphorylation*	0.66929	0.533876	1.87252	0.298449	-1.60003	-1.52823
YLR362W	STE11	protein amino acid phosphorylation*	0.0928604	0.250593	2.14957	-0.0135167	2.83974	2.11478
YPL203W	TPK2	protein amino acid phosphorylation*	0.379046	0.543721	1.816	-1.17122	1.61891	1.47287
YLR240W	VPS34	protein amino acid phosphorylation*	0.940575	1.23257	2.68029	2.06984	1.82749	3.22101
YKL126W	YPK1	protein amino acid phosphorylation*	0.363038	0.753533	1.91041	0.725319	0.531513	0.661136
YBR101C	FES1	protein biosynthesis	-0.120174	0.406084	2.18802	-0.0995216	-2.90385	0.118088
YKR084C	HBS1	protein biosynthesis	0.0988442	0.521265	1.18618	0.525729	-2.1445	0.25204
YNL265C	IST1	protein biosynthesis	0.442379	0.640587	1.73484	0.3514	-0.179606	0.197747
YDL045W-A	MRP10	protein biosynthesis	0.163578	-0.229957	-1.84306	-0.162784	-0.750214	-0.213877
YGR084C	MRP13	protein biosynthesis	-0.288977	0.0380137	0.330732	1.10271	-1.66788	0.732771
YKL142W	MRP8	protein biosynthesis	0.192545	0.570382	1.87792	0.054909	0.186378	0.183393
YLR367W	RPS22B	protein biosynthesis	-0.0585582	-0.308868	-2.28591	-0.195172	-0.434164	-0.41693
YOR096W	RPS7A	protein biosynthesis	-0.0185573	-0.192681	-1.6304	-0.375744	-0.0240212	-0.218355
YBL080C	PET112	protein biosynthesis*	-0.203745	0.450988	1.72645	-0.0840809	1.22863	2.48764
YHR075C	PPE1	protein biosynthesis*	0.644898	0.522783	1.91346	0.0760238	-2.02567	0.644707
YDL134C	PPH21	protein biosynthesis*	-0.00973972	0.227028	1.18783	-2.29423	0.0959267	0.251295
YOR014W	RTS1	protein biosynthesis*	0.349849	0.0246397	1.17668	0.512595	-1.99215	0.225219
YHL030W	ECM29	protein catabolism	-0.0362452	1.1281	3.1293	-0.664823	3.2162	2.10619
YPL052W	OAZ1	protein catabolism	0.52529	0.153651	1.68066	0.84464	-0.504441	0.973245
YJR062C	NTA1	protein catabolism*	-2.66572	0.11449	1.40022	-0.521778	-0.715292	0.0220068
YOR057W	SGT1	protein complex assembly*	0.117734	0.60271	2.05494	-1.96357	0.024952	0.73709
YKL119C	VPH2	protein complex assembly*	0.503609	0.581528	1.06288	-1.96616	-0.646535	0.156354
YGL095C	VPS45	protein complex assembly*	0.129588	-0.0645988	2.18619	-0.941285	0.949557	-0.0867245
YOR138C	RUP1	protein deubiquitination	0.167883	0.56762	1.7081	2.64207	2.03879	-0.294219
YMR304W	UBP15	protein deubiquitination	-2.13621	0.741969	2.0543	-0.152594	2.27579	0.971238
YFR010W	UBP6	protein deubiquitination	0.0837708	0.294029	2.01242	-1.78545	0.661082	1.05745
YLR216C	CPR6	protein folding	0.0223586	0.343868	2.08177	-0.32801	-0.298838	0.713406
YOR288C	MPD1	protein folding	0.0038319	0.0973257	1.90785	-3.60615	-3.70725	0.0635988
YOL088C	MPD2	protein folding	-0.0124891	0.571118	1.68811	0.858638	1.02747	1.16337
YBR169C	SSE2	protein folding	1.359	0.969475	3.49129	-0.991038	-0.726633	1.21901
YOR027W	STI1	protein folding	0.0440853	0.358563	1.78771	0.436245	0.498544	0.538793
YML130C	ERO1	protein folding*	-0.205665	0.375043	3.26392	0.259881	0.648788	0.83473
YFL016C	MDJ1	protein folding*	0.421553	0.220605	2.32141	0.971988	0.903145	0.837907
YDL065C	PEX19	protein folding*	0.156579	0.409396	1.60718	-1.49362	0.966882	0.579217
YNL007C	SIS1	protein folding*	0.0687092	-0.0840279	1.77366	0.165038	-0.482376	-0.0126598
YNL310C	ZIM17	protein folding*	0.690152	1.49362	4.36015	0.718549	-2.17429	-0.760438
YGR046W	YGR046W	protein import into mitochondrial matrix	0.180359	0.316969	1.11244	0.287514	-1.73454	1.72944
YGL241W	KAP114	protein import into nucleus	-2.20896	0.923409	1.33479	-0.0165403	0.042943	0.967767
YER110C	KAP123	protein import into nucleus	-0.194859	-0.299524	-2.26924	0.816023	0.815757	0.829573
YNR016C	ACC1	protein import into nucleus*	-0.784787	-0.844536	-0.587028	1.60972	1.70188	1.66112
YML111W	BUL2	protein monoubiquitination*	-4.50641	0.37678	0.995054	3.16531	0.648775	2.50683
YGL141W	HUL5	protein monoubiquitination*	0.988502	2.24817	4.41408	0.0333708	-1.05975	0.661747
YDR092W	UBC13	protein monoubiquitination*	0.19931	0.773563	1.90484	0.34829	0.00469443	0.388422
YEL012W	UBC8	protein monoubiquitination*	0.577561	1.1006	2.31759	0.268705	-2.94552	1.09664
YPL003W	ULA1	protein neddylation	0.520077	0.681713	2.09535	-1.79229	-3.01846	0.295259
YLR120C	YPS1	protein processing	0.136563	0.570189	1.88586	0.467328	0.27432	0.667926
YJL053W	PEP8	protein retention in Golgi*	0.0880503	0.17931	1.83692	0.58738	-2.18119	0.668615
YOR069W	VPS5	protein retention in Golgi*	0.0108563	0.490259	1.98078	-2.16244	-2.39248	-0.748172
YPR180W	AOS1	protein sumoylation	0.0935436	0.237353	1.70722	0.373586	-2.28918	0.0452517
YGR028W	MSP1	protein targeting to mitochondrion	0.133238	0.258726	2.59447	-0.294143	-0.624911	0.0347411
YEL030W	ECM10	protein targeting to mitochondrion*	-0.718998	1.12597	2.09584	0.341058	0.800476	1.05783
YGR239C	PEX21	protein targeting to peroxisome	-0.876246	-0.56222	2.64554	1.22392	-1.66165	0.5962
YHL002W	HSE1	protein targeting to vacuole	0.0190512	0.556977	2.46238	-1.18004	1.35163	1.40778
YMR004W	MVP1	protein targeting to vacuole	-0.341864	0.0884644	2.53123	-1.20612	0.384067	1.07345
YGR141W	VPS62	protein targeting to vacuole	0.324576	0.799979	1.89897	-2.31859	0.463414	1.00377
YOL129W	VPS68	protein targeting to vacuole	0.397328	1.03017	1.79582	-0.367912	0.156633	0.577093
YNL059C	ARP5	protein targeting to vacuole*	0.0145842	0.308064	1.61121	-0.074493	0.243175	1.90124
YDL113C	ATG20	protein targeting to vacuole*	-1.29347	0.284356	2.29374	2.15197	0.150967	1.30118
YNR007C	ATG3	protein targeting to vacuole*	0.0508801	0.765432	2.04533	0.0323119	0.796841	0.556601
YPL149W	ATG5	protein targeting to vacuole*	0.24574	0.152909	1.72345	0.354914	0.852163	0.245275
YBL078C	ATG8	protein targeting to vacuole*	-3.10849	0.52851	3.11966	-0.180975	-0.91196	0.498768
YBR290W	BSD2	protein targeting to vacuole*	-0.219112	0.201408	1.53983	-2.54716	-0.377373	-0.19374
YGL124C	MON1	protein targeting to vacuole*	-2.99422	-4.68991	0.81201	-0.88182	1.08055	2.30977
YLR119W	SRN2	protein targeting to vacuole*	-2.49344	0.286192	0.405491	-0.394611	-2.89429	-2.30699
YPL120W	VPS30	protein targeting to vacuole*	-2.16329	-2.02951	2.01342	0.559885	-1.68973	2.28236
YKL195W	MIA40	protein targeting*	0.0198427	0.652028	1.34332	-1.92461	0.370453	1.12604
YCL057W	PRD1	proteolysis	0.414361	1.06508	2.24951	-0.705817	0.33173	1.14875
YLR421C	RPN13	proteolysis	0.0483778	0.487321	1.78941	-0.129535	0.0894957	-0.00497144
YIL108W	YIL108W	proteolysis	-0.496819	0.505724	2.09441	-1.19683	0.522279	0.960457
YBL022C	PIM1	proteolysis*	0.0364629	0.662574	1.5496	2.98944	2.74707	3.07432
YKL185W	ASH1	pseudohyphal growth*	-0.459698	-1.63429	-1.23458	-0.279502	-0.271842	-3.73158
YPL115C	BEM3	pseudohyphal growth*	0.465951	0.382124	1.20504	2.65199	2.97012	2.45432
YAL041W	CDC24	pseudohyphal growth*	0.0374349	-0.306705	1.57033	0.0173808	-3.65678	-0.232331
YBR083W	TEC1	pseudohyphal growth*	-0.372811	-0.964246	-0.934676	-0.0259055	-2.34221	-0.806938
YHR111W	UBA4	pseudohyphal growth*	0.537402	0.993644	2.62416	-0.0387204	0.433119	0.429138
YMR096W	SNZ1	pyridoxine metabolism*	0.541934	0.841894	4.21479	-1.50249	-1.77181	-1.39492
YGL224C	SDT1	pyrimidine base metabolism	0.0661745	1.12597	2.3935	-1.60307	0.690159	0.559
YHR128W	FUR1	pyrimidine salvage	-0.0283711	-0.317056	-2.68131	0.171619	-0.0364999	0.111857
YOR347C	PYK2	pyruvate metabolism	0.386519	-2.32109	1.13296	-1.72089	-2.15089	0.0743448
YBL064C	PRX1	regulation of cell redox homeostasis	0.626082	1.26313	2.98067	-0.228625	0.703133	0.760867
YLR109W	AHP1	regulation of cell redox homeostasis*	0.158627	1.43556	1.99689	-0.168392	0.496624	1.20732
YJR046W	TAH11	regulation of DNA replication initiation	-0.00875778	0.212595	1.84535	-1.69009	0.498718	0.142349
YNL161W	CBK1	regulation of exit from mitosis*	0.183078	0.157963	1.78089	2.47008	2.27848	0.289935
YIL045W	PIG2	regulation of glycogen biosynthesis	0.769128	1.06539	2.9604	-2.08891	-1.30336	0.35529
YPL139C	UME1	regulation of meiosis	0.0532906	0.334944	1.07341	0.58095	-1.72172	0.424243
YNL183C	NPR1	regulation of nitrogen utilization	0.156425	0.473877	2.67026	0.520195	-0.976949	-0.251177
YNL229C	URE2	regulation of nitrogen utilization*	0.271293	0.317454	0.951751	2.89058	1.38087	2.17372
YGL008C	PMA1	regulation of pH*	-0.125011	-0.0163865	-2.08819	0.00202998	0.762626	0.485629
YOR302W	YOR302W	regulation of protein biosynthesis	0.324436	0.773016	2.42353	0.965656	0.355702	0.55337
YLR178C	TFS1	regulation of proteolysis	0.805749	1.6374	3.97218	-2.77876	0.332034	0.185752
YBL008W	HIR1	regulation of transcription from RNA polymerase II promoter	-0.0664669	-2.10135	1.224	-1.44551	0.456689	-0.295959
YAL013W	DEP1	regulation of transcription from RNA polymerase II promoter*	0.552179	0.880377	2.4809	1.60636	3.07496	2.66257
YFL024C	EPL1	regulation of transcription from RNA polymerase II promoter*	1.16707	0.437999	1.80655	1.90698	-0.0511411	1.48073
YGL073W	HSF1	regulation of transcription from RNA polymerase II promoter*	0.0216248	-1.44017	2.41034	1.06596	0.429663	-0.948779
YGL035C	MIG1	regulation of transcription from RNA polymerase II promoter*	0.730997	0.376332	1.37761	-0.484268	-1.73153	-0.338003
YGL013C	PDR1	regulation of transcription from RNA polymerase II promoter*	0.28065	1.27161	3.39734	1.09521	-0.974238	-0.603061
YPL047W	SGF11	regulation of transcription from RNA polymerase II promoter*	0.20017	0.462748	1.44767	0.0497858	-2.46347	-1.68138
YDL170W	UGA3	regulation of transcription from RNA polymerase II promoter*	1.10476	1.30314	3.94337	-1.69684	0.68801	-0.858246
YJL056C	ZAP1	regulation of transcription from RNA polymerase II promoter*	0.452797	-1.86468	2.01682	1.32834	-2.83039	-1.39355
YER069W	ARG5,6	regulation of transcription*	0.80927	1.2245	2.42748	0.697218	0.442285	0.700835
YFL028C	CAF16	regulation of transcription, DNA-dependent	-0.354803	0.550923	1.30889	0.572997	-1.95897	0.0641225
YLR098C	CHA4	regulation of transcription, DNA-dependent*	4.95127	5.45037	7.15355	-2.98239	-3.00366	-3.51337
YPR179C	HDA3	regulation of transcription, DNA-dependent*	-2.94701	-4.64706	1.32223	3.12009	1.5037	1.49847
YGR271W	SLH1	regulation of translation	0.683514	1.05941	1.91288	0.717365	3.07596	1.71352
YMR152W	YIM1	response to DNA damage stimulus	0.125708	0.721259	1.65434	-0.677305	-0.687401	0.306684
YML058W-A	HUG1	response to DNA damage stimulus*	3.97554	5.33532	3.28384	-0.0772128	2.95153	5.8979
YOR018W	ROD1	response to drug	0.991531	0.733677	1.62555	-0.296736	-2.63992	-1.00841
YKL075C	YKL075C	response to drug	0.467321	0.428945	1.42843	0.379128	1.88017	1.38019
YLR426W	YLR426W	response to drug	-2.4233	0.584169	1.96329	-0.919489	1.32471	1.3535
YNR048W	YNR048W	response to drug	0.0551156	0.757812	1.47033	-1.82813	0.494197	0.451602
YPR198W	SGE1	response to drug*	0.127128	0.120419	1.38131	0.456386	2.37946	2.62178
YLR260W	LCB5	response to heat*	0.231531	0.575813	1.80982	-0.389109	1.83102	1.63713
YDR162C	NBP2	response to heat*	-0.160926	0.0421238	1.68266	0.296588	1.49788	1.51646
YMR092C	AIP1	response to osmotic stress*	0.158795	0.453389	1.40574	0.831867	-1.65938	1.01492
YPL152W	RRD2	response to osmotic stress*	0.335383	0.705658	3.55064	0.0658909	-0.233814	0.170001
YPL091W	GLR1	response to oxidative stress	0.353217	0.828754	1.69992	0.116822	0.862412	0.778127
YKL026C	GPX1	response to oxidative stress	6.2331	6.84367	8.14094	-1.23141	2.46077	1.18726
YBR244W	GPX2	response to oxidative stress	0.602879	2.36768	4.41598	-1.46495	-1.81811	0.992412
YER174C	GRX4	response to oxidative stress	-0.216942	-0.257221	1.71695	-0.306396	-0.925049	-0.717257
YIR037W	HYR1	response to oxidative stress	0.397779	0.716954	1.03102	-0.173777	-1.83617	1.38847
YNL036W	NCE103	response to oxidative stress	0.0173744	0.404229	3.22687	-0.258911	-0.171845	0.131729
YKL086W	SRX1	response to oxidative stress	-1.2538	-0.441459	3.28216	0.206196	0.374312	-1.19162
YMR250W	GAD1	response to oxidative stress*	0.0410575	0.531213	1.78386	1.14881	2.37779	2.48598
YFL014W	HSP12	response to oxidative stress*	0.0401559	0.821369	3.05184	-0.359471	0.510449	0.504434
YBR006W	UGA2	response to oxidative stress*	0.66447	2.1431	2.84605	-0.448295	-1.26923	0.26056
YML007W	YAP1	response to oxidative stress*	0.638473	0.972433	3.36655	-1.35368	-1.2885	0.812366
YDR014W	RAD61	response to radiation	1.56366	-1.06635	1.82781	0.957606	-1.43288	0.253787
YOL151W	GRE2	response to stress	0.707797	1.48654	2.48474	0.623806	0.728174	1.28343
YDR214W	AHA1	response to stress*	0.0818894	0.520444	1.82511	-0.235376	-0.220061	0.623252
YHR104W	GRE3	response to stress*	0.23831	0.745663	2.2177	-0.914678	0.083435	0.545017
YLL026W	HSP104	response to stress*	0.17948	0.853686	3.12967	-0.0808239	-0.0242964	-0.0181627
YDR171W	HSP42	response to stress*	-0.199004	0.233637	3.4547	-0.337652	0.324371	0.334655
YDR258C	HSP78	response to stress*	0.113094	0.628971	2.56548	-0.587502	0.468096	-0.146804
YKL201C	MNN4	response to stress*	0.720451	-1.49264	1.62722	0.679702	-2.64686	-1.27396
YDR001C	NTH1	response to stress*	1.33746	0.987519	4.18354	0.447311	-0.348394	0.534024
YER012W	PRE1	response to stress*	0.443723	1.26474	2.29125	0.285366	0.234152	1.31453
YJL001W	PRE3	response to stress*	0.422892	0.953959	1.95667	-0.0228211	0.220722	0.513612
YER103W	SSA4	response to stress*	0.767834	1.26062	3.83635	0.320881	-1.23218	-1.44146
YBR126C	TPS1	response to stress*	0.0448696	0.539632	1.88379	-0.319966	0.0856874	0.141731
YDR074W	TPS2	response to stress*	0.63945	0.686594	1.93319	-0.308288	0.254487	-2.04331
YML100W	TSL1	response to stress*	-0.203492	1.70879	4.24486	0.577756	0.919096	-0.0420044
YLL039C	UBI4	response to stress*	0.695083	1.50791	3.23555	-0.805825	0.233834	1.07369
YDL190C	UFD2	response to stress*	0.0931503	0.271357	2.04301	0.727942	0.569566	0.487599
YNL160W	YGP1	response to stress*	-0.229851	0.599238	1.62429	-0.0577294	0.368972	-0.180272
YBR008C	FLR1	response to toxin	0.436946	0.928401	4.03573	-1.80403	0.287894	0.455775
YNR064C	YNR064C	response to toxin	2.01653	3.59138	9.49731	-2.01135	-0.888919	1.12957
YOR132W	VPS17	retrograde transport, endosome to Golgi	1.4443	1.43578	3.55387	-0.373054	-0.612402	-0.172825
YHR012W	VPS29	retrograde transport, endosome to Golgi	-0.0530083	0.343148	1.65685	-0.0344277	0.530306	0.504295
YBL033C	RIB1	riboflavin biosynthesis	-0.240913	0.0275589	2.38893	0.303944	1.76915	2.04359
YBR256C	RIB5	riboflavin biosynthesis	0.18341	0.604655	2.43021	-0.0167525	-2.11614	0.280006
YKR081C	RPF2	ribosomal large subunit assembly and maintenance*	-0.102282	-0.273932	-1.21757	-1.67306	0.398262	0.582267
YNL110C	NOP15	ribosomal large subunit biogenesis*	-0.126615	-0.204906	-1.07462	-2.59797	-2.88474	-0.115465
YNL002C	RLP7	ribosomal large subunit biogenesis*	-0.100384	-0.117533	-0.92971	0.298984	-2.619	0.0394823
YNR053C	NOG2	ribosome assembly*	-0.041521	-0.104328	-1.80591	-0.0066636	0.250364	0.121337
YPL046C	ELC1	RNA elongation from RNA polymerase II promoter*	0.948512	-1.49989	0.948303	2.30115	2.06933	3.81066
YHR087W	YHR087W	RNA metabolism	0.723065	1.57452	3.31316	-0.890756	0.277044	-0.0201509
YMR180C	CTL1	RNA processing	0.448408	0.750738	1.84202	-0.2455	-0.0959651	0.535396
Q0065	AI4	RNA splicing*	0.142791	-0.24314	-1.11804	-1.65421	0.856142	0.861607
YKR052C	MRS4	RNA splicing*	0.554065	0.555482	3.34983	0.902729	-1.19831	0.561397
YGL136C	MRM2	rRNA modification	-0.482104	-2.81962	0.640581	-0.402743	-1.61499	-0.997762
YDR365C	ESF1	rRNA processing	-0.274698	-0.365445	-0.892626	2.01411	2.28845	1.77022
YMR290C	HAS1	rRNA processing	-0.308457	-0.291033	-1.84691	0.686256	0.0357068	0.111856
YMR285C	NGL2	rRNA processing	0.250545	0.164965	1.13289	-3.29955	0.276685	0.569509
YLR106C	MDN1	rRNA processing*	-0.180916	0.0385933	-1.13444	0.805764	-1.126	1.98643
YPL211W	NIP7	rRNA processing*	-0.0356865	-0.135575	-1.60715	-0.165181	-0.0887062	0.209604
YLR002C	NOC3	rRNA processing*	0.256758	0.322085	-0.817974	2.5135	2.27023	1.88979
YDL060W	TSR1	rRNA processing*	0.0153068	-0.0836952	-1.40338	2.57319	2.59383	2.26219
YPR017C	DSS4	secretory pathway	-0.0101508	-0.0355825	0.826847	2.27075	2.12965	2.68683
YDR229W	IVY1	secretory pathway	-0.384897	-0.251781	1.65348	-1.06569	-1.77068	-1.68048
YNL158W	PGA1	secretory pathway	-0.668546	-0.694649	1.47273	3.12954	3.07723	1.12226
YLR440C	SEC39	secretory pathway	0.0821569	0.840063	1.45403	-0.0323219	1.03108	1.72621
YGR208W	SER2	serine family amino acid biosynthesis	-0.0123289	-0.117585	-0.666904	0.321543	-2.18794	0.235526
YGL121C	GPG1	signal transduction	1.36103	1.78962	2.72732	2.39579	-0.019215	2.00079
YMR028W	TAP42	signal transduction	-0.268769	0.177429	1.63947	-0.228784	2.61097	1.92728
YDR168W	CDC37	signal transduction*	0.642007	0.21358	2.0648	0.190148	-0.727355	-0.193226
YLR452C	SST2	signal transduction*	0.429658	0.618886	0.807612	1.32678	-1.08462	1.65703
YOR134W	BAG7	small GTPase mediated signal transduction	3.12427	5.94168	5.99471	-2.07891	1.36781	0.613554
YPR057W	BRR1	spliceosome assembly	0.431066	0.0454479	2.44403	-0.31595	-0.720511	0.666485
YMR240C	CUS1	spliceosome assembly	-2.33445	0.811459	1.30351	0.00523499	0.151029	-0.122248
YHR184W	SSP1	spore wall assembly (sensu Fungi)*	5.05858	3.36536	5.99471	-2.32412	-0.0424545	-0.260641
YER180C	ISC10	sporulation	0.46691	-1.88749	1.90269	-1.01557	-1.04775	-0.513394
YGL181W	GTS1	sporulation (sensu Fungi)*	-0.0437361	0.157969	2.02448	1.99048	2.4591	2.79323
YNR049C	MSO1	sporulation (sensu Fungi)*	0.455493	0.416209	1.70903	-0.369243	0.117485	-0.200073
YHL027W	RIM101	sporulation (sensu Fungi)*	0.121408	0.720819	2.0143	0.481337	-1.09504	0.255037
YNL294C	RIM21	sporulation (sensu Fungi)*	0.183211	0.574076	1.44911	0.619639	2.3997	2.52441
YBL058W	SHP1	sporulation (sensu Fungi)*	0.0752034	0.450651	1.81335	0.142462	-0.246656	0.622726
YLL040C	VPS13	sporulation (sensu Fungi)*	1.34189	1.04014	2.04088	0.0663417	1.41458	1.98807
YEL060C	PRB1	sporulation*	-0.0321072	0.549959	1.62977	0.287266	0.661922	0.952617
YOL031C	SIL1	SRP-dependent cotranslational protein targeting to membrane, translocation	-0.0600843	0.147354	2.04646	-0.629719	0.50306	-0.130594
YHR001W	OSH7	steroid biosynthesis	0.163522	1.2625	2.047	-3.55624	-3.50081	-0.806803
YGR177C	ATF2	steroid metabolism	-0.417151	-1.16734	-7.29917	-0.32749	-1.69703	0.653032
YNR019W	ARE2	sterol metabolism	-2.7891	-1.50462	0.955728	-1.31363	1.36966	1.05243
YLR189C	ATG26	sterol metabolism	0.961297	1.12597	2.50417	2.32857	1.9853	1.5081
YPL092W	SSU1	sulfite transport	2.25388	4.84936	5.93971	-0.380215	-0.345933	-0.173595
YLL057C	JLP1	sulfur metabolism	2.30802	1.24004	6.95287	2.36388	0.557251	0.0150553
YHR112C	YHR112C	sulfur metabolism	-0.0932406	0.237666	1.26994	0.68005	1.05515	2.60082
YLL058W	YLL058W	sulfur metabolism	-1.44746	1.10802	2.84395	-0.971407	1.62731	-1.07584
YFR055W	YFR055W	sulfur metabolism*	0.0745239	0.426561	1.60253	1.14616	0.194696	0.31113
YOL104C	NDJ1	synapsis*	1.68851	1.21717	4.58667	0.137477	1.79517	2.64995
YIL009C-A	EST3	telomerase-dependent telomere maintenance	-0.88899	-0.123488	1.07057	-0.216866	0.161346	-2.60148
YER095W	RAD51	telomerase-independent telomere maintenance*	0.981095	1.2846	1.43628	0.485276	0.801947	1.88455
YDL059C	RAD59	telomerase-independent telomere maintenance*	-2.84753	-0.339618	2.16966	-0.650745	-0.223218	-0.706665
YJR156C	THI11	thiamin biosynthesis	-2.60377	-0.032007	1.05569	-1.1985	1.36185	-0.935417
YNL333W	SNZ2	thiamin biosynthesis*	1.63606	3.62987	6.73305	2.91501	1.85049	2.1241
YMR070W	MOT3	transcription	-0.766212	-3.38958	-0.506062	0.526126	-1.37702	0.650865
YOR337W	TEA1	transcription	0.155434	0.425523	1.81549	1.0664	-1.03304	0.155279
YHR122W	YHR122W	transcription	0.38898	0.224815	2.19405	-1.77164	-0.858456	-0.0935863
YOR174W	MED4	transcription from RNA polymerase II promoter	-0.705383	-2.79626	0.925029	-0.0352449	-0.318547	-0.252575
YHR058C	MED6	transcription from RNA polymerase II promoter	0.108422	-0.373648	0.699825	-1.25532	-1.61157	-2.38655
YPR168W	NUT2	transcription from RNA polymerase II promoter	3.34221	1.13273	7.30833	0.288315	1.07925	0.0382589
YGL025C	PGD1	transcription from RNA polymerase II promoter	-0.306521	-0.285077	0.926534	-0.0918671	1.63589	0.576529
YBL093C	ROX3	transcription from RNA polymerase II promoter	0.278404	0.371537	1.6326	-0.573039	-0.592193	-0.372712
YNL236W	SIN4	transcription from RNA polymerase II promoter	0.247705	-1.8729	2.08152	3.62049	0.516006	0.89417
YGR104C	SRB5	transcription from RNA polymerase II promoter	-2.57328	-2.41713	1.12475	-0.71024	1.46702	0.995449
YBR253W	SRB6	transcription from RNA polymerase II promoter	0.22225	0.250601	1.43989	-3.01375	-2.08358	-0.558162
YGR186W	TFG1	transcription initiation from RNA polymerase II promoter	-0.607993	0.328531	1.71738	0.768766	0.339906	-0.048059
YPL202C	AFT2	transcription initiation from RNA polymerase II promoter*	1.46346	2.12093	4.21343	0.947929	3.2904	2.59814
YIL036W	CST6	transcription initiation from RNA polymerase II promoter*	-0.617232	-0.424442	1.49557	-2.31332	-0.017175	-0.586005
YGL166W	CUP2	transcription initiation from RNA polymerase II promoter*	0.545217	0.464364	2.14431	-1.13025	-1.20493	-0.608738
YNL314W	DAL82	transcription initiation from RNA polymerase II promoter*	2.89824	2.43798	7.25724	-0.281834	0.464569	-0.466194
YER171W	RAD3	transcription initiation from RNA polymerase II promoter*	1.02287	0.67452	1.05638	-2.17905	-0.646825	0.205178
YBL103C	RTG3	transcription initiation from RNA polymerase II promoter*	-0.230012	0.32909	2.32846	-1.55212	-0.0405742	-2.40487
YIL143C	SSL2	transcription initiation from RNA polymerase II promoter*	-0.231372	0.0729578	1.69258	-0.240317	0.340146	-0.940628
YDR145W	TAF12	transcription initiation from RNA polymerase II promoter*	-0.260735	0.302007	1.50322	0.0633172	-1.69381	0.178747
YCR042C	TAF2	transcription initiation from RNA polymerase II promoter*	-1.66396	-1.26818	2.32365	1.83104	-0.398778	-0.681622
YPL011C	TAF3	transcription initiation from RNA polymerase II promoter*	1.54451	0.188043	2.64569	0.676021	1.81633	1.75218
YGL112C	TAF6	transcription initiation from RNA polymerase II promoter*	0.000796807	-0.430148	0.800617	0.424586	-2.42331	-0.281745
YGR246C	BRF1	transcription initiation from RNA polymerase III promoter	1.12685	1.30877	1.70108	0.77615	2.39164	2.48129
YDR362C	TFC6	transcription initiation from RNA polymerase III promoter	-0.11216	-0.727828	1.53794	-0.250464	-1.68642	-0.633688
YOR179C	SYC1	transcription termination from Pol II promoter, RNA polymerase(A) coupled*	0.222184	-0.845531	1.47876	-3.22602	-0.776259	-0.936152
YGL237C	HAP2	transcription*	0.552211	0.228518	1.50987	2.32553	2.56228	1.75856
YDL106C	PHO2	transcription*	-0.321957	-0.0367953	1.81881	1.66163	1.92874	1.21632
YKL081W	TEF4	translational elongation	-0.0173569	-0.22826	-1.70835	0.0312389	-0.193421	-0.0303125
YJR047C	ANB1	translational initiation	-0.785686	-1.38918	-2.49116	-0.314991	-0.193929	-0.0157668
YEL034W	HYP2	translational initiation	-1.07389	-1.64345	-2.25665	-0.00312127	-0.268226	-0.0935788
YBR079C	RPG1	translational initiation	-0.195519	-0.426707	-0.782889	-2.17043	-0.0435272	-0.0234964
YPL119C	DBP1	translational initiation*	1.92885	4.09903	6.56678	-1.40824	-2.00366	0.0546951
YCR011C	ADP1	transport	-0.216337	0.563742	2.05274	1.37316	3.34903	2.19933
YNL125C	ESBP6	transport	-0.219423	0.668711	1.79988	-0.322593	1.65374	0.444447
YDL054C	MCH1	transport	-0.331487	0.362741	2.23727	-0.157342	-0.525844	-0.141664
YOL119C	MCH4	transport	0.535049	1.03003	3.219	-0.386328	-1.64689	0.105245
YAL014C	SYN8	transport	-0.173323	0.236693	1.79265	0.404277	0.622051	0.425294
YGL114W	YGL114W	transport	-0.108041	0.407245	1.73063	-0.477954	1.28224	1.53108
YPR058W	YMC1	transport	0.040636	0.499776	1.7689	0.585771	0.491885	0.229268
YNL006W	LST8	transport*	-0.0657274	0.201655	2.14227	0.867001	0.240552	0.117564
YJL036W	SNX4	transport*	-1.69742	0.402662	3.45938	1.08523	0.952531	0.501207
YGR281W	YOR1	transport*	1.7217	1.07598	1.64095	1.8897	1.4036	1.97772
YNL037C	IDH1	tricarboxylic acid cycle*	0.817415	1.00768	1.84779	-0.559813	-0.227375	0.171248
YOL124C	TRM11	tRNA methylation	0.13547	-0.0222811	-0.424497	1.73731	0.348573	1.1199
YDL112W	TRM3	tRNA methylation	-0.34807	-0.279911	-1.21859	0.38269	-2.19433	0.550626
YGL232W	TAN1	tRNA modification	0.109837	0.129015	-0.653343	-2.81133	-0.928616	-0.536197
YKL211C	TRP3	tryptophan biosynthesis	0.26948	0.543053	1.82564	-0.284182	-0.583201	-0.0217126
YNR041C	COQ2	ubiquinone metabolism	-1.34384	-0.742891	-0.825049	0.911104	-1.86434	0.247567
YDR204W	COQ4	ubiquinone metabolism	0.407102	0.368824	2.16765	-2.61005	-1.02982	1.31087
YGR255C	COQ6	ubiquinone metabolism	0.65833	0.49504	1.1516	-1.68635	0.986842	0.57873
YOL096C	COQ3	ubiquinone metabolism*	-0.143876	0.672363	1.65831	-0.0596632	0.0690901	0.0849758
YKL210W	UBA1	ubiquitin cycle	0.487208	0.647965	1.97251	1.2821	1.73349	3.90539
YLR097C	HRT3	ubiquitin-dependent protein catabolism	0.351549	0.651635	1.69123	-2.05778	-1.64564	-1.24475
YOR362C	PRE10	ubiquitin-dependent protein catabolism	0.315261	0.804219	1.671	0.0952443	0.1504	0.896298
YPR103W	PRE2	ubiquitin-dependent protein catabolism	0.22194	0.752037	1.81426	-0.377346	0.0583934	0.646871
YFR050C	PRE4	ubiquitin-dependent protein catabolism	0.336126	0.605709	2.27494	0.527952	0.763601	0.864511
YOL038W	PRE6	ubiquitin-dependent protein catabolism	0.148405	0.986404	2.03238	-0.116072	0.597742	0.853028
YBL041W	PRE7	ubiquitin-dependent protein catabolism	-0.0457934	0.463995	2.05247	-0.411803	-0.0208181	0.71241
YML092C	PRE8	ubiquitin-dependent protein catabolism	0.418369	0.96928	2.47225	-0.748196	-0.026631	0.53842
YOR157C	PUP1	ubiquitin-dependent protein catabolism	0.383783	0.849261	1.70565	0.29788	0.170191	0.727618
YER094C	PUP3	ubiquitin-dependent protein catabolism	0.365818	0.7898	1.81159	-0.0424807	0.387315	0.968973
YHR027C	RPN1	ubiquitin-dependent protein catabolism	0.426007	0.813649	2.24569	0.667344	-0.0220053	0.452879
YHR200W	RPN10	ubiquitin-dependent protein catabolism	0.110548	0.270515	1.62822	-0.119282	0.0329382	0.205412
YFR004W	RPN11	ubiquitin-dependent protein catabolism	0.091362	0.65036	1.87657	0.251272	0.397274	0.392205
YFR052W	RPN12	ubiquitin-dependent protein catabolism	0.0143061	0.380667	1.81623	0.135874	0.100815	0.658037
YIL075C	RPN2	ubiquitin-dependent protein catabolism	0.180212	0.676466	2.22896	0.505847	0.575444	1.13458
YER021W	RPN3	ubiquitin-dependent protein catabolism	0.059549	0.651679	2.19709	0.845896	0.422938	0.618178
YDL147W	RPN5	ubiquitin-dependent protein catabolism	0.349184	0.735814	2.0946	0.824324	0.516213	0.940804
YDL097C	RPN6	ubiquitin-dependent protein catabolism	0.0540846	0.546546	1.96091	-0.232398	-0.10809	0.372409
YPR108W	RPN7	ubiquitin-dependent protein catabolism	0.364239	0.696817	2.17971	0.0562752	0.0123101	0.459216
YOR261C	RPN8	ubiquitin-dependent protein catabolism	0.17327	0.50432	2.06341	0.138888	0.253207	0.691092
YDR427W	RPN9	ubiquitin-dependent protein catabolism	0.249827	0.706719	1.93726	0.00498781	0.30984	0.835482
YKL145W	RPT1	ubiquitin-dependent protein catabolism	0.262466	0.676826	1.83055	-0.0206337	0.568522	0.746485
YDL007W	RPT2	ubiquitin-dependent protein catabolism	0.101497	0.755075	2.38349	0.226131	0.666685	0.978781
YDR394W	RPT3	ubiquitin-dependent protein catabolism	0.313595	0.753531	2.51827	0.654546	0.39378	0.706363
YOR259C	RPT4	ubiquitin-dependent protein catabolism	0.446305	0.985806	2.62719	-1.94829	0.378307	0.611979
YOR117W	RPT5	ubiquitin-dependent protein catabolism	0.400111	1.02516	1.7918	0.178847	0.398554	0.536095
YGL048C	RPT6	ubiquitin-dependent protein catabolism	0.369176	0.842713	2.20082	0.645006	0.543366	0.893782
YGL011C	SCL1	ubiquitin-dependent protein catabolism	-0.075054	0.680433	1.65986	-0.205749	0.203802	0.738696
YNL311C	SKP2	ubiquitin-dependent protein catabolism	-4.59446	-0.434638	1.93971	-0.758783	-1.43435	-2.03344
YDR131C	YDR131C	ubiquitin-dependent protein catabolism	1.01471	1.37291	2.84055	0.133177	0.638667	-0.112499
YDR306C	YDR306C	ubiquitin-dependent protein catabolism	1.02899	0.521376	2.3777	2.28337	-0.502505	1.49944
YER143W	DDI1	ubiquitin-dependent protein catabolism*	0.299605	1.14404	3.77204	-0.141193	0.329219	1.52072
YKL213C	DOA1	ubiquitin-dependent protein catabolism*	0.21554	0.743474	2.00122	-0.976291	-2.90381	1.11806
YGR135W	PRE9	ubiquitin-dependent protein catabolism*	-0.0589077	0.873014	1.84308	-0.206507	0.132206	0.533584
YDL020C	RPN4	ubiquitin-dependent protein catabolism*	-0.456044	-0.456557	2.5616	-0.670477	-1.79746	0.515196
YJL047C	RTT101	ubiquitin-dependent protein catabolism*	-0.858549	-2.05844	1.77868	1.53262	2.37872	2.10959
YIR011C	STS1	ubiquitin-dependent protein catabolism*	-0.0921642	0.220313	2.47517	0.821167	0.444083	-0.00681634
YMR067C	UBX4	ubiquitin-dependent protein catabolism*	0.855684	1.0911	2.91762	-1.55381	-1.72539	0.832775
YGR048W	UFD1	ubiquitin-dependent protein catabolism*	-1.72736	1.52461	3.38443	0.492535	0.686205	1.45014
YBR173C	UMP1	ubiquitin-dependent protein catabolism*	0.407605	0.998682	2.73521	0.126932	0.930036	1.07016
YDR202C	RAV2	vacuolar acidification*	1.13084	1.41218	2.52983	0.664214	1.92316	1.29688
YKL103C	LAP4	vacuolar protein catabolism	1.01132	1.42941	3.66903	-0.246718	0.386589	1.13721
YMR174C	PAI3	vacuolar protein catabolism	0.77139	-2.73383	0.973328	-1.71858	1.1032	1.11263
YGL227W	VID30	vacuolar protein catabolism*	-2.31662	-2.23742	1.25962	1.02047	-0.755432	2.00988
YPR079W	MRL1	vacuolar transport	1.19941	1.30133	3.36538	2.79944	2.80026	2.30497
YHR138C	YHR138C	vacuole fusion, non-autophagic	0.896841	1.41507	2.64442	0.311263	0.128267	0.8886
YLR396C	VPS33	vacuole fusion, non-autophagic*	-0.0796548	0.323356	2.19213	-0.411486	-0.184292	0.726467
YDR080W	VPS41	vacuole fusion, non-autophagic*	-4.73713	0.0619166	1.458	1.20096	-3.20385	-1.31298
YLR386W	VAC14	vacuole inheritance*	1.4202	0.304875	2.02251	-0.153656	1.08391	0.816095
YLR093C	NYV1	vesicle fusion	0.379594	0.48998	1.11749	-1.75917	0.592828	0.317298
YOR075W	UFE1	vesicle fusion*	-0.118934	0.332142	1.68441	-1.4307	-1.76305	-0.62787
YMR197C	VTI1	vesicle fusion*	0.168044	0.405869	1.96676	0.35744	0.571469	0.758999
YGL051W	MST27	vesicle organization and biogenesis	0.45995	0.674415	1.50572	-2.20293	-0.588908	-0.622462
YAR033W	MST28	vesicle organization and biogenesis	0.387178	-0.0404409	1.49708	2.26165	0.29932	1.02585
YAR031W	PRM9	vesicle organization and biogenesis	-0.13702	0.175602	1.68016	0.569547	0.712382	0.564592
YKL135C	APL2	vesicle-mediated transport	0.197595	0.3805	2.08101	0.573363	-0.303453	0.281342
YJR058C	APS2	vesicle-mediated transport	-0.0152127	0.248396	1.53878	-2.63442	-0.0141742	-0.274451
YDL234C	GYP7	vesicle-mediated transport	0.415491	0.59915	2.22422	-0.250327	0.745651	0.460381
YGL023C	PIB2	vesicle-mediated transport	-0.369705	-0.00963564	1.01719	2.2733	2.32376	0.635504
YGL198W	YIP4	vesicle-mediated transport	0.181514	0.601522	1.71153	-0.102443	-0.0145339	0.349361
YGL161C	YIP5	vesicle-mediated transport	0.502305	0.883981	2.10752	-0.369615	0.116481	0.21843
YCR034W	FEN1	vesicle-mediated transport*	-0.022256	-0.0996704	-2.22596	0.128125	0.534746	0.211097
YGR057C	LST7	vesicle-mediated transport*	-0.182628	-0.604841	1.13475	0.00944419	-2.41394	-1.2117
YBR105C	VID24	vesicle-mediated transport*	0.444144	0.44199	2.41671	0.408438	-1.51083	-0.38902
