# Supplementary material for: Analyzing the dose-dependence of the Saccharomyces cerevisiae global transcriptional response to methyl methanesulfonate and ionizing radiation
Source: BMC Genomics. 2006 Dec 1;7:305. doi: 10.1186/1471-2164-7-305 (PMC1698923; doi:10.1186/1471-2164-7-305)
Supplement: Additional file 3 — Average log2 fold change for all genes with a significant transcriptional response to MMS. This EXCEL file contains the log2 fold change value for all 714 genes with at least a 3-fold transcriptional response to MMS. There are 3 columns of data, each one containing the average log2 fold change for one dose of MMS. These genes were clustered and shown in Figure 5-A. Additionally, this file contains the GO annotation assigned to each gene and shown in Figure 7-B. [file 1471-2164-7-305-S3.xls]

## Sheet: Sheet1
ORF	Product	Biological Process	0.001% MMS	0.01% MMS	0.1% MMS		COLOR LEGEND:	N:	Fraction
YGL078C	DBP3	35S primary transcript processing*	-0.171768	-0.300553	-1.81777		DNA replication & repair / cell cycle progression	63	0.0882353
YOR126C	IAH1	acetate metabolism	0.382504	0.776118	1.71216		RNA regulation / transcription	57	0.0798319
YLR153C	ACS2	acetyl-CoA biosynthesis	-1.29171	-1.60387	-2.12579		Protein regulation / translation	167	0.233894
YGR268C	HUA1	actin cortical patch assembly	-0.426352	0.535383	1.75944		Stress response	36	0.0504202
YLR144C	ACF2	actin cytoskeleton organization and biogenesis	0.34659	0.210601	1.64991		Cellular transport / metabolic processes	112	0.156863
YPR154W	PIN3	actin cytoskeleton organization and biogenesis	0.265933	0.373948	1.60546		Cell wall / cytoskeleton	15	0.0210084
YPR171W	BSP1	actin cytoskeleton organization and biogenesis*	-2.46046	-0.209348	0.729706		Biological process unknown	184	0.257703
YGR245C	SDA1	actin cytoskeleton organization and biogenesis*	-0.192625	-0.512686	-1.8356		Other	80	0.112045
YFR024C-A	LSB3	actin filament organization	0.421868	0.754114	2.09684		Total	714	1
YNL094W	APP1	actin filament organization*	0.00754277	0.332946	1.8737
YJR084W	CSN12	adaptation to pheromone during conjugation with cellular fusion	0.141688	0.143331	1.95052
YOL117W	RRI2	adaptation to pheromone during conjugation with cellular fusion*	0.445432	0.549722	2.26005
YNL141W	AAH1	adenine catabolism	0.131452	-0.192972	-3.38465
YDR231C	COX20	aerobic respiration*	-0.00881912	0.116054	2.24306
YGL187C	COX4	aerobic respiration*	-1.19519	-1.48942	-3.1227
YLR395C	COX8	aerobic respiration*	-0.967213	-0.983067	-1.91347
YOR221C	MCT1	aerobic respiration*	-0.314841	0.308848	1.76615
YPR155C	NCA2	aerobic respiration*	-0.0334246	0.685327	1.61158
YEL024W	RIP1	aerobic respiration*	-1.37003	-1.46363	-2.21049
YOL165C	AAD15	aldehyde metabolism	0.50778	0.0597302	3.21163
YFL057C	AAD16	aldehyde metabolism	0.760018	1.27522	6.35682
YCR107W	AAD3	aldehyde metabolism	-0.712446	0.596167	4.80424
YDL243C	AAD4	aldehyde metabolism	0.255605	1.01678	5.15794
YFL056C	AAD6	aldehyde metabolism	-0.0182808	0.550114	5.81809
YMR170C	ALD2	aldehyde metabolism*	0.945176	0.945781	2.53931
YIR028W	DAL4	allantoin transport	-0.694286	-2.13802	-4.49728
YKL218C	SRY1	amino acid derivative catabolism	-0.683202	0.512945	3.1593
YCL025C	AGP1	amino acid transport	0.0809139	0.289066	1.61418
YPL265W	DIP5	amino acid transport	-0.341794	-2.28802	2.66275
YJR096W	YJR096W	arabinose catabolism*	0.41641	1.00268	2.91734
YHR018C	ARG4	arginine biosynthesis	0.483292	1.6615	3.46162
YOR303W	CPA1	arginine biosynthesis	0.1616	0.75271	2.16858
YJR109C	CPA2	arginine biosynthesis	0.423363	1.3745	2.69667
YOL058W	ARG1	arginine biosynthesis*	0.442391	2.31126	4.40092
YJL088W	ARG3	arginine biosynthesis*	1.09735	2.07702	3.7216
YOR130C	ORT1	arginine biosynthesis*	-0.101631	0.918093	2.28518
YDR035W	ARO3	aromatic amino acid family biosynthesis	0.223042	0.588926	1.69654
YDL181W	INH1	ATP synthesis coupled proton transport	-0.75688	-0.361387	-2.91226
YPL100W	ATG21	autophagy*	0.464759	0.394937	2.35807
YKL007W	CAP1	barbed-end actin filament capping	0.600223	0.991171	2.01809
YJL122W	ALB1	biological process unknown	-0.191336	-0.603868	-1.73875
YDR242W	AMD2	biological process unknown	-0.196403	0.3089	1.85645
YNL077W	APJ1	biological process unknown	-0.820965	0.667178	3.20715
YLR267W	BOP2	biological process unknown	2.89824	1.32772	6.71547
YOR042W	CUE5	biological process unknown	-3.58062	-0.0159818	1.41079
YGL128C	CWC23	biological process unknown	0.763197	0.919205	2.83076
YOR173W	DCS2	biological process unknown	-1.06454	1.08288	3.79709
YFL061W	DDI2	biological process unknown	2.54485	9.47889	13.374
YNL335W	DDI3	biological process unknown	2.01653	9.45409	13.3188
YFR041C	ERJ5	biological process unknown	0.497616	0.322463	1.84069
YHL021C	FMP12	biological process unknown	0.282086	0.928523	2.72737
YBR269C	FMP21	biological process unknown	-0.957561	0.324595	1.70215
YMR115W	FMP24	biological process unknown	0.0704087	0.43116	2.27504
YLR454W	FMP27	biological process unknown	-0.102127	-2.07347	0.832864
YHR199C	FMP34	biological process unknown	0.131716	0.506834	2.55909
YPL222W	FMP40	biological process unknown	-0.963128	0.644504	4.53601
YER004W	FMP52	biological process unknown	0.302923	1.10491	2.23429
YLL051C	FRE6	biological process unknown	1.05314	1.07626	2.30648
YMR215W	GAS3	biological process unknown	0.248949	0.182477	-1.67959
YDR291W	HRQ1	biological process unknown	1.10057	0.709994	2.23934
YDR533C	HSP31	biological process unknown	0.000753375	1.53666	3.38279
YGR223C	HSV2	biological process unknown	0.914371	1.08014	3.64907
YOL063C	HUS1	biological process unknown	-1.37441	-1.75265	1.33941
YMR195W	ICY1	biological process unknown	0.447731	0.900124	1.64396
YPL250C	ICY2	biological process unknown	0.20934	0.971704	4.08126
YER092W	IES5	biological process unknown	0.264351	0.459303	1.74198
YML056C	IMD4	biological process unknown	0.00492814	-0.10324	-1.60203
YGR100W	MDR1	biological process unknown	0.373575	0.667116	1.63876
YML117W	NAB6	biological process unknown	0.274035	0.469241	1.95784
YGL091C	NBP35	biological process unknown	-0.316368	0.568393	3.00232
YIL164C	NIT1	biological process unknown	1.94057	2.10299	5.02332
YNL175C	NOP13	biological process unknown	-0.27259	-0.393702	-2.08213
YDL193W	NUS1	biological process unknown	-0.0881636	0.110402	1.65799
YOL032W	OPI10	biological process unknown	-0.275139	0.133357	2.27126
YHR179W	OYE2	biological process unknown	0.545791	0.890938	1.96284
YPL159C	PET20	biological process unknown	-0.220048	0.506298	1.90505
YER037W	PHM8	biological process unknown	0.64497	1.31511	1.89429
YOR161C	PNS1	biological process unknown	1.79646	0.829647	2.81289
YBR125C	PTC4	biological process unknown	0.169686	0.392092	1.67583
YDR257C	SET7	biological process unknown	0.199566	-2.35117	1.27495
YOR007C	SGT2	biological process unknown	0.11657	0.748064	1.72263
YMR191W	SPG5	biological process unknown	-0.0438202	0.41902	1.91638
YDR169C	STB3	biological process unknown	-0.00620659	-0.562859	1.70701
YMR019W	STB4	biological process unknown	-1.81785	0.783972	1.85538
YKL072W	STB6	biological process unknown	-0.0472502	-1.3505	1.72481
YDL048C	STP4	biological process unknown	0.593896	1.23974	1.61775
YOR256C	TRE2	biological process unknown	0.407519	1.0904	1.92861
YDL091C	UBX3	biological process unknown	-0.374019	-0.170047	1.88864
YAR027W	UIP3	biological process unknown	0.363427	0.969123	2.07183
YOR220W	WSP1	biological process unknown	0.165074	0.18955	2.56181
YBL060W	YBL060W	biological process unknown	-0.0775154	0.0407141	1.66459
YBL086C	YBL086C	biological process unknown	0.372926	1.04999	2.75766
YGL060W	YBP2	biological process unknown	0.0930555	0.31086	1.84468
YBR053C	YBR053C	biological process unknown	0.347644	0.77703	2.28672
YBR056W	YBR056W	biological process unknown	0.0304082	0.375716	2.09583
YBR062C	YBR062C	biological process unknown	-0.305545	0.663094	1.97463
YBR085C-A	YBR085C-A	biological process unknown	0.464611	1.36114	3.18476
YBR099C	YBR099C	biological process unknown	0.693547	-3.84232	3.53639
YBR137W	YBR137W	biological process unknown	0.269301	0.738561	2.36138
YBR139W	YBR139W	biological process unknown	0.354718	0.399009	1.62632
YBR204C	YBR204C	biological process unknown	-0.41814	0.324219	1.90095
YBR255W	YBR255W	biological process unknown	1.1231	0.811498	2.66339
YBR280C	YBR280C	biological process unknown	-0.028389	0.244685	2.6948
YCL042W	YCL042W	biological process unknown	0.0106832	0.925238	2.04349
YCR102C	YCR102C	biological process unknown	1.70589	2.07195	3.6205
YDL010W	YDL010W	biological process unknown	-0.0822748	0.894237	2.20231
YDL016C	YDL016C	biological process unknown	3.5922	4.02133	4.98509
YDL034W	YDL034W	biological process unknown	2.00829	1.92232	4.6325
YDL089W	YDL089W	biological process unknown	0.371969	0.631013	2.08434
YDL144C	YDL144C	biological process unknown	-0.380584	0.23393	1.71232
YDL172C	YDL172C	biological process unknown	0.236133	-2.3291	1.24996
YDL173W	YDL173W	biological process unknown	0.573555	0.552667	1.78238
YDR061W	YDR061W	biological process unknown	-2.46299	0.0976361	1.04363
YDR067C	YDR067C	biological process unknown	-0.0554012	0.0634728	1.86812
YDR102C	YDR102C	biological process unknown	1.21505	2.03763	5.66138
YDR132C	YDR132C	biological process unknown	-2.04824	0.496545	2.7797
YDR230W	YDR230W	biological process unknown	-1.10699	-1.41363	1.83352
YDR282C	YDR282C	biological process unknown	0.199777	-1.33112	2.23056
YDR526C	YDR526C	biological process unknown	1.05003	0.0518392	1.74241
YEL020C	YEL020C	biological process unknown	3.70326	6.12036	7.97031
YEL033W	YEL033W	biological process unknown	-1.5088	-1.47945	-1.94704
YER079W	YER079W	biological process unknown	0.0875466	0.395648	2.16368
YER184C	YER184C	biological process unknown	0.35655	0.926958	2.17397
YKL065C	YET1	biological process unknown	0.388542	0.808844	1.67656
YDL072C	YET3	biological process unknown	0.433619	0.724721	2.22184
YFL006W	YFL006W	biological process unknown	-0.00352088	0.448248	2.42653
YFR016C	YFR016C	biological process unknown	-1.62286	0.682985	1.43083
YFR020W	YFR020W	biological process unknown	0.308174	0.483276	2.24424
YFR038W	YFR038W	biological process unknown	0.848872	0.659252	1.69704
YFR042W	YFR042W	biological process unknown	0.852822	1.0753	1.97094
YGL117W	YGL117W	biological process unknown	0.644483	1.68361	4.1572
YGL177W	YGL177W	biological process unknown	4.03397	5.58872	6.02789
YGL193C	YGL193C	biological process unknown	-0.189745	-2.81217	1.7722
YGR012W	YGR012W	biological process unknown	0.436049	0.361332	1.61177
YGR066C	YGR066C	biological process unknown	3.91766	0.994389	6.14786
YGR073C	YGR073C	biological process unknown	0.331358	0.436321	1.8505
YGR114C	YGR114C	biological process unknown	-1.84334	-1.74519	1.59918
YGR137W	YGR137W	biological process unknown	0.0904969	0.271735	1.72576
YGR237C	YGR237C	biological process unknown	1.22675	1.08748	2.94639
YGR259C	YGR259C	biological process unknown	4.64755	1.73519	6.32805
YGR266W	YGR266W	biological process unknown	-0.978017	-0.45167	1.79445
YHR029C	YHI9	biological process unknown	0.705155	1.49769	2.90055
YHR209W	YHR209W	biological process unknown	0.551691	0.858477	2.30414
YIL054W	YIL054W	biological process unknown	2.79093	1.32772	6.40218
YIL059C	YIL059C	biological process unknown	0.516014	-2.00783	1.53982
YIL165C	YIL165C	biological process unknown	-2.51746	0.6058	3.65179
YJL032W	YJL032W	biological process unknown	4.22753	5.46029	7.66352
YJL142C	YJL142C	biological process unknown	0.508721	0.641966	2.48494
YJL163C	YJL163C	biological process unknown	1.26524	1.83078	2.72586
YJL185C	YJL185C	biological process unknown	-0.234782	0.765432	1.95298
YJL199C	YJL199C	biological process unknown	-2.05653	0.23602	1.77359
YJR008W	YJR008W	biological process unknown	0.0117091	-0.252203	1.73044
YJR039W	YJR039W	biological process unknown	-2.36009	-0.0563615	1.53794
YJR142W	YJR142W	biological process unknown	-0.59711	0.106946	1.87198
YKL023W	YKL023W	biological process unknown	-0.505001	0.412745	2.42298
YKL047W	YKL047W	biological process unknown	0.608135	0.471866	2.00091
YKL070W	YKL070W	biological process unknown	1.68319	3.23738	6.76177
YKL071W	YKL071W	biological process unknown	-0.743844	0.25807	2.52816
YKL091C	YKL091C	biological process unknown	1.05151	0.94339	2.23181
YKL100C	YKL100C	biological process unknown	0.219089	0.504013	1.91829
YKL121W	YKL121W	biological process unknown	-2.11245	-2.06911	1.62073
YKL151C	YKL151C	biological process unknown	-2.09175	-0.0465179	2.85494
YKL206C	YKL206C	biological process unknown	-0.183058	0.216388	2.49888
YKL215C	YKL215C	biological process unknown	2.30802	1.85899	6.57198
YKR005C	YKR005C	biological process unknown	2.29868	3.45304	6.86206
YKR011C	YKR011C	biological process unknown	0.72958	1.62643	4.25925
YKR018C	YKR018C	biological process unknown	0.27711	0.688599	1.84832
YKR021W	YKR021W	biological process unknown	-1.71381	-1.32884	1.72637
YLL020C	YLL020C	biological process unknown	0.103328	0.569691	1.92748
YLL029W	YLL029W	biological process unknown	0.178243	0.404827	3.02627
YLL059C	YLL059C	biological process unknown	1.82154	0.994389	5.92058
YLR001C	YLR001C	biological process unknown	0.413227	0.382522	2.02493
YLR046C	YLR046C	biological process unknown	-0.0407475	-0.256365	1.96037
YLR104W	YLR104W	biological process unknown	0.16747	0.550946	1.8837
YLR149C	YLR149C	biological process unknown	-2.03558	0.534806	2.45268
YLR161W	YLR161W	biological process unknown	1.59422	0.799401	6.68375
YLR225C	YLR225C	biological process unknown	0.103654	0.734884	1.85298
YLR241W	YLR241W	biological process unknown	0.400078	0.782511	1.79769
YLR247C	YLR247C	biological process unknown	-3.28363	-0.767345	3.52713
YLR252W	YLR252W	biological process unknown	0.979067	0.556505	3.09233
YLR271W	YLR271W	biological process unknown	1.11847	1.40403	2.45323
YLR297W	YLR297W	biological process unknown	0.638827	1.31987	1.70907
YLR345W	YLR345W	biological process unknown	-2.12843	0.880315	3.11612
YLR445W	YLR445W	biological process unknown	-1.24429	-4.00222	-5.59921
YML116W-A	YML116W-A	biological process unknown	0.264524	0.276156	2.83041
YML131W	YML131W	biological process unknown	1.44687	2.47673	4.39178
YMR041C	YMR041C	biological process unknown	0.0697335	0.413033	2.47344
YMR090W	YMR090W	biological process unknown	0.726608	1.02694	3.06004
YMR103C	YMR103C	biological process unknown	0.0942325	0.511372	2.58504
YMR110C	YMR110C	biological process unknown	0.0626172	0.620307	2.16243
YMR173W-A	YMR173W-A	biological process unknown	0.220399	1.05756	3.04505
YMR245W	YMR245W	biological process unknown	3.70872	3.93951	5.90703
YMR252C	YMR252C	biological process unknown	0.144707	-0.063394	1.6102
YMR258C	YMR258C	biological process unknown	-0.520161	0.479325	2.15573
YMR262W	YMR262W	biological process unknown	0.376384	0.859011	2.4268
YNL019C	YNL019C	biological process unknown	-0.0968653	-0.11702	2.37016
YNL058C	YNL058C	biological process unknown	-0.170971	-1.33541	-3.05483
YNL092W	YNL092W	biological process unknown	3.83489	3.96781	7.09336
YNL115C	YNL115C	biological process unknown	0.278001	1.09027	2.261
YNL134C	YNL134C	biological process unknown	0.760663	2.03143	3.98957
YNL155W	YNL155W	biological process unknown	-0.0512904	0.541866	2.41227
YNL165W	YNL165W	biological process unknown	0.268535	0.931463	1.71584
YNL260C	YNL260C	biological process unknown	-1.7448	0.464354	2.48405
YNL300W	YNL300W	biological process unknown	-0.413612	-0.571337	-1.81068
YNL305C	YNL305C	biological process unknown	1.5238	1.78057	3.97172
YOL048C	YOL048C	biological process unknown	-0.266288	1.24273	2.45981
YOL073C	YOL073C	biological process unknown	0.108608	0.600364	1.77671
YOR052C	YOR052C	biological process unknown	0.238477	1.06361	2.40458
YOR059C	YOR059C	biological process unknown	0.763613	0.751376	4.16423
YOR131C	YOR131C	biological process unknown	0.153501	0.559425	2.0458
YOR203W	YOR203W	biological process unknown	1.26972	1.76734	7.06615
YOR223W	YOR223W	biological process unknown	-0.757665	0.148897	1.78794
YOR227W	YOR227W	biological process unknown	0.764549	0.503233	2.61545
YOR292C	YOR292C	biological process unknown	1.1395	1.41258	2.58163
YOR342C	YOR342C	biological process unknown	-0.231561	-0.522535	-2.13047
YPL009C	YPL009C	biological process unknown	-0.0805154	0.123555	1.67093
YPL056C	YPL056C	biological process unknown	-0.620107	-2.74167	2.00833
YPR085C	YPR085C	biological process unknown	-0.480437	-0.00600621	1.64814
YPR096C	YPR096C	biological process unknown	-3.50576	-0.216665	-6.15835
YPR150W	YPR150W	biological process unknown	-2.35402	0.493221	0.801203
YOL154W	ZPS1	biological process unknown	-2.46948	0.452338	1.77275
YBR046C	ZTA1	biological process unknown	0.540206	1.61535	3.7274
YDR411C	DFM1	biological process unknown*	0.43476	0.577779	2.43931
YLR387C	REH1	biological process unknown*	0.287601	1.00218	3.39566
YGR080W	TWF1	bipolar bud site selection*	0.127159	0.489278	1.99684
YCR024C-A	PMP1	cation transport	-0.195638	-0.225878	-1.79479
YHR071W	PCL5	cell cycle	0.342386	0.964926	2.63233
YPR075C	OPY2	cell cycle arrest in response to pheromone	0.220682	1.26538	2.43732
YOR267C	HRK1	cell ion homeostasis	0.52603	0.704845	1.67409
YBL101C	ECM21	cell wall organization and biogenesis	0.182516	1.1457	2.5443
YIL146C	ECM37	cell wall organization and biogenesis	0.449374	0.838471	2.02669
YKR076W	ECM4	cell wall organization and biogenesis	0.493821	1.61348	3.29541
YMR062C	ECM40	cell wall organization and biogenesis*	0.305437	0.899034	2.51465
YKL129C	MYO3	cell wall organization and biogenesis*	0.668716	0.925155	2.17027
YKL164C	PIR1	cell wall organization and biogenesis*	-0.676663	-1.33204	-1.70744
YDR141C	DOP1	cellular morphogenesis	-0.424808	-4.21727	1.35838
YPL123C	RNY1	cellular morphogenesis	0.441408	1.16	3.38376
YMR140W	SIP5	cellular response to glucose starvation	0.792284	0.262626	2.09039
YFL013C	IES1	chromatin remodeling	0.0917892	-0.350589	1.78792
YBR231C	SWC5	chromatin remodeling	0.369552	0.972413	1.98228
YML069W	POB3	chromatin remodeling*	0.308233	0.296228	1.82022
YGL163C	RAD54	chromatin remodeling*	0.838976	1.40907	2.68433
YGR002C	SWC4	chromatin remodeling*	0.0981362	0.0768619	1.72839
YOR279C	RFM1	chromatin silencing	0.329177	-1.65131	1.32449
YGL037C	PNC1	chromatin silencing at telomere*	0.421734	1.00308	2.2379
YMR311C	GLC8	chromosome segregation*	0.628557	0.793736	2.6026
YJL080C	SCP160	chromosome segregation*	0.111508	-0.324816	-1.81881
YIL144W	TID3	chromosome segregation*	-1.37077	0.664045	1.81486
YDR531W	YDR531W	coenzyme A biosynthesis	0.0520429	0.48778	1.82926
YIL117C	PRM5	conjugation with cellular fusion	0.831518	0.802041	2.10124
YGL053W	PRM8	conjugation with cellular fusion	-0.0237536	0.503887	2.77477
YCL027W	FUS1	conjugation with cellular fusion*	0.699555	0.181673	2.34881
YBR038W	CHS2	cytokinesis	-0.748221	-0.707761	-2.08254
YIL068C	SEC6	cytokinesis*	0.207926	0.831704	1.95448
YPR055W	SEC8	cytokinesis*	-0.138802	-0.805096	1.77444
YLR270W	DCS1	deadenylylation-dependent decapping	0.488665	1.46573	2.62218
YER142C	MAG1	DNA dealkylation	0.593694	2.55267	4.93454
YKL011C	CCE1	DNA recombination	0.310716	-1.26684	2.46002
YOL090W	MSH2	DNA recombination*	0.901638	0.89972	1.95763
YAR007C	RFA1	DNA recombination*	0.369651	1.4117	2.68633
YNL312W	RFA2	DNA recombination*	1.17726	1.88421	2.97032
YMR173W	DDR48	DNA repair	0.603604	1.35596	3.58484
YHR164C	DNA2	DNA repair*	0.983669	1.84445	2.79734
YBL003C	HTA2	DNA repair*	-0.149382	-0.573806	-1.75238
YBR195C	MSI1	DNA repair*	-2.06432	0.807179	1.72602
YDR386W	MUS81	DNA repair*	1.55806	-3.2658	2.36998
YAL015C	NTG1	DNA repair*	-0.0653994	1.51848	2.66593
YDR419W	RAD30	DNA repair*	-0.587159	0.393324	1.68701
YJL026W	RNR2	DNA replication	1.65368	2.1875	1.13041
YGR180C	RNR4	DNA replication	1.81274	2.29163	1.73906
YHR118C	ORC6	DNA replication initiation*	-1.99492	0.360983	1.51967
YJL072C	PSF2	DNA-dependent DNA replication	0.142426	0.79055	1.83341
YGL047W	ALG13	dolichol-linked oligosaccharide biosynthesis	0.564735	1.06141	2.47912
YGL090W	LIF1	double-strand break repair via nonhomologous end-joining	-1.01931	-2.82132	2.52921
YCR036W	RBK1	D-ribose metabolism	-2.5625	0.753003	1.52652
YHR048W	YHR048W	drug transport	1.80356	4.3817	7.70936
YML054C	CYB2	electron transport	2.15487	3.78931	5.49957
YJR048W	CYC1	electron transport	-8.61864	-9.36762	-9.63474
YER073W	ALD5	electron transport*	0.276495	0.678328	1.81694
YHR161C	YAP1801	endocytosis	-0.2329	0.512945	2.53321
YAL026C	DRS2	endocytosis*	-0.174951	-2.63755	1.07445
YDL161W	ENT1	endocytosis*	0.241198	0.50031	2.1952
YLR056W	ERG3	endocytosis*	-1.28982	-1.61553	-3.08112
YCL034W	LSB5	endocytosis*	-0.109828	0.435666	2.37629
YBR214W	SDS24	endocytosis*	0.80324	1.4163	4.0637
YKR014C	YPT52	endocytosis*	0.451493	0.825847	1.71438
YHR016C	YSC84	endocytosis*	0.655449	1.34833	2.06559
YDR320C	SWA2	endoplasmic reticulum organization and biogenesis	-0.986962	0.319488	1.91491
YDL099W	BUG1	ER to Golgi transport	0.712661	1.20299	2.66391
YDR246W	TRS23	ER to Golgi transport	-0.0579435	-0.160206	1.92509
YNR026C	SEC12	ER to Golgi transport*	0.158165	0.30692	1.7011
YGR209C	TRX2	ER to Golgi transport*	0.529259	1.33753	2.50213
YGL098W	USE1	ER to Golgi transport*	0.00604026	-0.193816	1.80039
YGR175C	ERG1	ergosterol biosynthesis	-1.07922	-1.3631	-2.32881
YHR007C	ERG11	ergosterol biosynthesis	-1.15157	-1.82662	-2.58527
YML126C	ERG13	ergosterol biosynthesis	-1.48893	-1.5358	-2.27315
YMR202W	ERG2	ergosterol biosynthesis	-1.24386	-1.67518	-2.43424
YGR060W	ERG25	ergosterol biosynthesis	-1.24339	-1.43714	-2.89723
YER044C	ERG28	ergosterol biosynthesis	-1.42272	-1.75049	-3.00376
YML008C	ERG6	ergosterol biosynthesis	-0.819123	-0.890136	-2.18993
YNR043W	MVD1	ergosterol biosynthesis*	-1.2987	-1.70465	-1.79501
YDL045C	FAD1	FAD biosynthesis	0.338893	0.827024	1.94604
YKL182W	FAS1	fatty acid biosynthesis	-1.18711	-1.78485	-2.56709
YBR035C	PDX3	fatty acid metabolism	0.605562	0.680604	1.6823
YKL188C	PXA2	fatty acid transport	-1.12179	1.30949	2.83468
YIL034C	CAP2	filamentous growth*	0.260867	0.234163	1.65936
YDL168W	SFA1	formaldehyde catabolism	0.240789	0.724382	1.8863
YDL132W	CDC53	G1/S transition of mitotic cell cycle*	0.0754115	0.617279	2.6149
YOL133W	HRT1	G1/S transition of mitotic cell cycle*	0.147917	0.324507	2.19594
YGL062W	PYC1	gluconeogenesis*	0.518144	1.11723	3.07606
YMR105C	PGM2	glucose 1-phosphate utilization*	-0.155734	1.03363	2.56133
YJL155C	FBP26	glucose metabolism	0.153724	1.1055	2.4822
YGL179C	TOS3	glucose metabolism	0.505738	-1.72338	2.13057
YCL040W	GLK1	glucose metabolism*	0.4079	1.02155	2.77613
YCR005C	CIT2	glutamate biosynthesis*	-4.72261	-0.893944	3.43922
YLR142W	PUT1	glutamate biosynthesis*	-1.22001	-0.330933	1.66248
YIR038C	GTT1	glutathione metabolism	0.824451	1.22974	1.849
YHL032C	GUT1	glycerol metabolism	-1.64994	-1.47837	1.50114
YPL110C	GDE1	glycerophospholipid catabolism	0.150284	0.807588	1.87593
YPL206C	YPL206C	glycerophospholipid catabolism	0.0309201	0.479835	1.61158
YEL011W	GLC3	glycogen biosynthesis	-0.627328	0.515629	1.68454
YLR258W	GSY2	glycogen biosynthesis	0.578247	0.796509	3.18268
YPR184W	GDB1	glycogen catabolism	1.74337	2.10464	6.91555
YOR036W	PEP12	Golgi to vacuole transport	0.561201	0.732271	2.50932
YDR484W	VPS52	Golgi to vacuole transport*	0.755302	0.509578	2.07637
YDR027C	VPS54	Golgi to vacuole transport*	-0.587746	-2.08528	1.80174
YCL052C	PBN1	GPI anchor biosynthesis*	0.225416	0.559875	1.63541
YHR092C	HXT4	hexose transport	-0.57859	-0.601324	-3.58382
YOR202W	HIS3	histidine biosynthesis	0.338123	1.16501	4.55282
YIL116W	HIS5	histidine biosynthesis	0.573986	1.1309	2.69175
YOR155C	ISN1	inosine salvage	0.980506	1.23841	2.72137
YDL022W	GPD1	intracellular accumulation of glycerol	0.441604	1.01163	1.67112
YGR142W	BTN2	intracellular protein transport*	-0.171668	-0.0351942	3.38026
YLR034C	SMF3	intracellular sequestering of iron ion	0.510623	1.90848	3.06088
YNL041C	COG6	intra-Golgi transport	-0.00331053	0.655868	1.9537
YBR095C	RXT2	invasive growth (sensu Saccharomyces)*	-0.261755	0.251916	1.99034
YDR103W	STE5	invasive growth (sensu Saccharomyces)*	-0.104009	-0.0668754	1.70986
YMR177W	MMT1	iron ion homeostasis	1.03303	1.2255	1.95812
YPL224C	MMT2	iron ion homeostasis	0.327316	0.0915408	1.70284
YPL135W	ISU1	iron ion homeostasis*	0.141823	0.512574	2.88261
YOR226C	ISU2	iron ion homeostasis*	0.400507	0.974816	2.90105
YIL003W	CFD1	iron-sulfur cluster assembly	-2.64031	-0.137596	2.00786
YEL071W	DLD3	lactate metabolism	0.0274313	0.56405	1.87967
YLR025W	SNF7	late endosome to vacuole transport*	0.0293822	0.532008	1.94171
YDR380W	ARO10	leucine catabolism*	1.09139	1.58903	4.72498
YDR492W	IZH1	lipid metabolism*	-1.69224	-2.13249	-1.94853
YIR034C	LYS1	lysine biosynthesis via aminoadipic acid	0.533192	1.56703	3.70324
YDR034C	LYS14	lysine biosynthesis via aminoadipic acid	0.75237	-1.95077	2.06961
YBR115C	LYS2	lysine biosynthesis via aminoadipic acid	0.330311	0.672371	1.60922
YDL182W	LYS20	lysine biosynthesis via aminoadipic acid	0.301658	0.960247	2.18079
YDL131W	LYS21	lysine biosynthesis via aminoadipic acid	-0.00388175	0.734805	1.60994
YGL154C	LYS5	lysine biosynthesis via aminoadipic acid*	0.379131	0.695625	2.10947
YDL227C	HO	mating type switching*	-2.6286	-0.975767	-7.15167
YDL115C	IWR1	meiosis	-2.06021	0.34029	2.41585
YCL055W	KAR4	meiosis*	1.35938	1.95635	2.70536
YHR124W	NDT80	meiosis*	-0.302939	1.0208	1.91203
YML128C	MSC1	meiotic recombination	0.247377	0.917874	2.73165
YLR219W	MSC3	meiotic recombination	0.137489	1.08769	1.73982
YDL124W	YDL124W	metabolism	-0.0361609	0.92735	2.86124
YEL047C	YEL047C	metabolism	1.63157	2.20544	2.46183
YNL274C	YNL274C	metabolism	-0.322723	0.901087	2.92566
YLR047C	FRE8	metal ion homeostasis	2.45183	3.6013	6.90789
YGL184C	STR3	methionine biosynthesis	-2.0091	-0.0886487	1.73332
YNL277W	MET2	methionine biosynthesis*	1.03402	0.798562	1.95294
YDR502C	SAM2	methionine metabolism	-1.15448	-1.98194	-3.13542
YPR167C	MET16	methionine metabolism*	0.536984	0.868308	3.01733
YER043C	SAH1	methionine metabolism*	-0.572827	-0.852183	-1.88026
YIL123W	SIM1	microtubule cytoskeleton organization and biogenesis	0.204814	0.249866	-1.86351
YBL063W	KIP1	microtubule nucleation*	0.188316	-2.44952	0.736615
YPL096W	PNG1	misfolded or incompletely synthesized protein catabolism*	1.26387	0.913493	2.1935
YBR272C	HSM3	mismatch repair	0.159629	0.848735	2.02024
YIL065C	FIS1	mitochondrial fission	0.480395	1.21241	1.88148
YDL142C	CRD1	mitochondrial membrane organization and biogenesis*	-0.382393	0.294595	2.58642
YMR275C	BUL1	mitochondrion inheritance*	0.319043	-2.41618	2.12914
YGL055W	OLE1	mitochondrion inheritance*	-2.22308	-2.70104	-2.29784
YGL219C	MDM34	mitochondrion organization and biogenesis	-0.471772	-0.0712851	1.68551
YNL066W	SUN4	mitochondrion organization and biogenesis	-0.382651	-0.829616	-2.21955
YLL001W	DNM1	mitochondrion organization and biogenesis*	0.47217	0.774775	2.06033
YBR212W	NGR1	mitochondrion organization and biogenesis*	-0.055723	0.0464339	1.79883
YIL026C	IRR1	mitotic sister chromatid cohesion*	-0.364612	-2.23599	1.49201
YLR102C	APC9	mitotic sister chromatid segregation*	0.131895	0.597649	2.01773
YKL022C	CDC16	mitotic sister chromatid segregation*	0.39242	0.039501	1.81896
YJL030W	MAD2	mitotic spindle checkpoint	0.184465	0.486233	2.54302
YHR115C	DMA1	mitotic spindle checkpoint*	0.181697	0.30926	2.02325
YNL116W	DMA2	mitotic spindle checkpoint*	0.438369	0.137768	1.82501
YDL028C	MPS1	mitotic spindle checkpoint*	-1.62474	0.43233	1.07867
YJL094C	KHA1	monovalent inorganic cation transport	-2.32073	0.352869	1.76704
YOR076C	SKI7	mRNA catabolism*	-0.267876	0.389897	2.24023
YLR136C	TIS11	mRNA catabolism*	-3.92182	-1.39234	3.66945
YNL112W	DBP2	mRNA catabolism, nonsense-mediated decay	-0.326325	-0.383043	-2.70621
YLR363C	NMD4	mRNA catabolism, nonsense-mediated decay	0.310219	0.445363	2.31708
YMR255W	GFD1	mRNA export from nucleus	0.209847	0.182885	1.66159
YNL253W	TEX1	mRNA export from nucleus	-0.0554346	-0.0840468	1.97723
YDR138W	HPR1	mRNA export from nucleus*	0.544394	-0.727372	2.11467
YPL005W	AEP3	mRNA metabolism	1.67455	1.76836	6.74523
YOR250C	CLP1	mRNA polyadenylylation*	0.317451	0.605223	2.47708
YJR093C	FIP1	mRNA polyadenylylation*	0.296478	0.395031	1.60212
YOL123W	HRP1	mRNA polyadenylylation*	0.0242961	0.351476	1.79982
YGL122C	NAB2	mRNA polyadenylylation*	-0.298379	0.232596	2.29795
YPR107C	YTH1	mRNA polyadenylylation*	0.643416	0.811683	2.83714
Q0050	AI1	mRNA processing*	0.00954759	-0.496113	-1.61614
YML116W	ATR1	multidrug transport	0.224017	1.17388	3.479
YBR043C	QDR3	multidrug transport	-2.32711	-1.837	2.69957
YJR078W	BNA2	NAD biosynthesis	0.00655432	0.357619	1.61161
YGR010W	NMA2	NAD metabolism	-0.168571	0.298839	1.68734
YER104W	RTT105	negative regulation of DNA transposition	-1.63785	1.0594	1.28463
YBR158W	AMN1	negative regulation of exit from mitosis*	-0.377268	-1.47531	-1.66795
YIL097W	FYV10	negative regulation of gluconeogenesis	-2.24323	1.01866	3.09383
YMR135C	GID8	negative regulation of gluconeogenesis*	0.251413	-0.0768915	2.52667
YDL215C	GDH2	nitrogen compound metabolism	0.265299	0.207752	2.13474
YGR019W	UGA1	nitrogen utilization	1.30027	1.57492	2.68812
YPL213W	LEA1	nuclear mRNA splicing, via spliceosome	-2.4753	-0.0156317	1.61116
YPR178W	PRP4	nuclear mRNA splicing, via spliceosome	-0.622774	0.610202	2.78717
YML049C	RSE1	nuclear mRNA splicing, via spliceosome*	1.2517	1.65429	3.28177
YOR185C	GSP2	nuclear organization and biogenesis	0.998549	1.39292	2.59414
YDR530C	APA2	nucleotide metabolism	-0.937982	0.758703	2.42325
YBR088C	POL30	nucleotide-excision repair*	0.530175	1.63207	2.03786
YJR035W	RAD26	nucleotide-excision repair*	1.06752	1.73794	2.837
YBR114W	RAD16	nucleotide-excision repair, DNA damage recognition	0.765417	0.678958	2.14853
YJR052W	RAD7	nucleotide-excision repair, DNA damage recognition	-2.69593	-0.0104936	1.91285
YDR019C	GCV1	one-carbon compound metabolism*	0.716217	0.808295	3.23876
YBR260C	RGD1	osmosensory signaling pathway	0.496136	0.823278	2.69597
YMR020W	FMS1	pantothenate biosynthesis*	-0.211916	1.18028	2.00035
YOR095C	RKI1	pentose-phosphate shunt*	-0.444765	-0.599898	-2.15407
YOR219C	STE13	peptide pheromone maturation	0.0561399	0.540695	1.71093
YKR093W	PTR2	peptide transport	0.0859664	-0.208875	-3.57308
YDR265W	PEX10	peroxisome organization and biogenesis	-1.78795	1.2606	2.40141
YNL214W	PEX17	peroxisome organization and biogenesis	-0.215334	0.397828	1.83321
YOR193W	PEX27	peroxisome organization and biogenesis	1.43786	1.48277	3.57876
YLR324W	PEX30	peroxisome organization and biogenesis	0.0542535	0.916954	2.61298
YDR329C	PEX3	peroxisome organization and biogenesis*	-0.191665	0.389559	1.6437
YDR244W	PEX5	peroxisome organization and biogenesis*	2.81981	0.702104	6.80142
YOR363C	PIP2	peroxisome organization and biogenesis*	-0.0632574	1.05098	1.84406
YGR233C	PHO81	phosphate metabolism	0.369597	0.459545	1.75641
YBR093C	PHO5	phosphate metabolism*	-0.00723259	-0.0886219	-1.92845
YCL004W	PGS1	phospholipid biosynthesis	0.64413	-1.16906	2.6488
YBL039C	URA7	phospholipid biosynthesis*	-0.0741414	-0.558088	-2.99537
YGL126W	SCS3	phospholipid metabolism	0.420336	0.559255	2.07399
YOR298C-A	MBF1	positive regulation of transcription from RNA polymerase II promoter	-0.0252871	0.378965	2.7219
YPR005C	HAL1	positive regulation of transcription from RNA polymerase II promoter*	1.72063	2.25445	3.12849
YGR123C	PPT1	protein amino acid dephosphorylation	-0.758091	0.00341637	-1.69123
YFR003C	YPI1	protein amino acid dephosphorylation*	-0.150216	0.70728	2.01587
YJL031C	BET4	protein amino acid geranylgeranylation	0.765403	1.08978	2.62202
YMR101C	SRT1	protein amino acid glycosylation	-3.27137	0.67178	0.947005
YBR199W	KTR4	protein amino acid N-linked glycosylation	0.445575	0.646819	1.61631
YBR110W	ALG1	protein amino acid N-linked glycosylation*	0.118554	0.548609	1.64918
YKR061W	KTR2	protein amino acid N-linked glycosylation*	1.37267	1.20094	1.74778
YLL019C	KNS1	protein amino acid phosphorylation	0.154973	-0.571953	2.0076
YFL029C	CAK1	protein amino acid phosphorylation*	-0.0812883	0.738599	2.05293
YBR274W	CHK1	protein amino acid phosphorylation*	0.15728	0.147375	1.72333
YIL035C	CKA1	protein amino acid phosphorylation*	0.0433538	-3.04747	0.549306
YOL016C	CMK2	protein amino acid phosphorylation*	0.309125	-0.192955	1.70851
YML112W	CTK3	protein amino acid phosphorylation*	0.348039	0.893202	2.29498
YDL101C	DUN1	protein amino acid phosphorylation*	1.291	1.71899	1.16191
YJL128C	PBS2	protein amino acid phosphorylation*	-1.66544	1.13234	2.12495
YDR490C	PKH1	protein amino acid phosphorylation*	-0.529737	-2.30629	1.24459
YAL017W	PSK1	protein amino acid phosphorylation*	-1.56531	0.837099	2.60715
YMR139W	RIM11	protein amino acid phosphorylation*	0.159906	0.219593	1.92002
YPR161C	SGV1	protein amino acid phosphorylation*	0.66929	0.533876	1.87252
YLR362W	STE11	protein amino acid phosphorylation*	0.0928604	0.250593	2.14957
YPL203W	TPK2	protein amino acid phosphorylation*	0.379046	0.543721	1.816
YLR240W	VPS34	protein amino acid phosphorylation*	0.940575	1.23257	2.68029
YKL126W	YPK1	protein amino acid phosphorylation*	0.363038	0.753533	1.91041
YBR101C	FES1	protein biosynthesis	-0.120174	0.406084	2.18802
YNL265C	IST1	protein biosynthesis	0.442379	0.640587	1.73484
YDL045W-A	MRP10	protein biosynthesis	0.163578	-0.229957	-1.84306
YKL142W	MRP8	protein biosynthesis	0.192545	0.570382	1.87792
YLR367W	RPS22B	protein biosynthesis	-0.0585582	-0.308868	-2.28591
YOR096W	RPS7A	protein biosynthesis	-0.0185573	-0.192681	-1.6304
YBL080C	PET112	protein biosynthesis*	-0.203745	0.450988	1.72645
YHR075C	PPE1	protein biosynthesis*	0.644898	0.522783	1.91346
YHL030W	ECM29	protein catabolism	-0.0362452	1.1281	3.1293
YPL052W	OAZ1	protein catabolism	0.52529	0.153651	1.68066
YJR062C	NTA1	protein catabolism*	-2.66572	0.11449	1.40022
YOR057W	SGT1	protein complex assembly*	0.117734	0.60271	2.05494
YGL095C	VPS45	protein complex assembly*	0.129588	-0.0645988	2.18619
YOR138C	RUP1	protein deubiquitination	0.167883	0.56762	1.7081
YMR304W	UBP15	protein deubiquitination	-2.13621	0.741969	2.0543
YFR010W	UBP6	protein deubiquitination	0.0837708	0.294029	2.01242
YLR216C	CPR6	protein folding	0.0223586	0.343868	2.08177
YOR288C	MPD1	protein folding	0.0038319	0.0973257	1.90785
YOL088C	MPD2	protein folding	-0.0124891	0.571118	1.68811
YBR169C	SSE2	protein folding	1.359	0.969475	3.49129
YOR027W	STI1	protein folding	0.0440853	0.358563	1.78771
YML130C	ERO1	protein folding*	-0.205665	0.375043	3.26392
YFL016C	MDJ1	protein folding*	0.421553	0.220605	2.32141
YDL065C	PEX19	protein folding*	0.156579	0.409396	1.60718
YNL007C	SIS1	protein folding*	0.0687092	-0.0840279	1.77366
YNL310C	ZIM17	protein folding*	0.690152	1.49362	4.36015
YGL241W	KAP114	protein import into nucleus	-2.20896	0.923409	1.33479
YER110C	KAP123	protein import into nucleus	-0.194859	-0.299524	-2.26924
YML111W	BUL2	protein monoubiquitination*	-4.50641	0.37678	0.995054
YGL141W	HUL5	protein monoubiquitination*	0.988502	2.24817	4.41408
YDR092W	UBC13	protein monoubiquitination*	0.19931	0.773563	1.90484
YEL012W	UBC8	protein monoubiquitination*	0.577561	1.1006	2.31759
YPL003W	ULA1	protein neddylation	0.520077	0.681713	2.09535
YLR120C	YPS1	protein processing	0.136563	0.570189	1.88586
YJL053W	PEP8	protein retention in Golgi*	0.0880503	0.17931	1.83692
YOR069W	VPS5	protein retention in Golgi*	0.0108563	0.490259	1.98078
YPR180W	AOS1	protein sumoylation	0.0935436	0.237353	1.70722
YGR028W	MSP1	protein targeting to mitochondrion	0.133238	0.258726	2.59447
YEL030W	ECM10	protein targeting to mitochondrion*	-0.718998	1.12597	2.09584
YGR239C	PEX21	protein targeting to peroxisome	-0.876246	-0.56222	2.64554
YHL002W	HSE1	protein targeting to vacuole	0.0190512	0.556977	2.46238
YMR004W	MVP1	protein targeting to vacuole	-0.341864	0.0884644	2.53123
YGR141W	VPS62	protein targeting to vacuole	0.324576	0.799979	1.89897
YOL129W	VPS68	protein targeting to vacuole	0.397328	1.03017	1.79582
YNL059C	ARP5	protein targeting to vacuole*	0.0145842	0.308064	1.61121
YDL113C	ATG20	protein targeting to vacuole*	-1.29347	0.284356	2.29374
YNR007C	ATG3	protein targeting to vacuole*	0.0508801	0.765432	2.04533
YPL149W	ATG5	protein targeting to vacuole*	0.24574	0.152909	1.72345
YBL078C	ATG8	protein targeting to vacuole*	-3.10849	0.52851	3.11966
YGL124C	MON1	protein targeting to vacuole*	-2.99422	-4.68991	0.81201
YLR119W	SRN2	protein targeting to vacuole*	-2.49344	0.286192	0.405491
YPL120W	VPS30	protein targeting to vacuole*	-2.16329	-2.02951	2.01342
YCL057W	PRD1	proteolysis	0.414361	1.06508	2.24951
YLR421C	RPN13	proteolysis	0.0483778	0.487321	1.78941
YIL108W	YIL108W	proteolysis	-0.496819	0.505724	2.09441
YKL185W	ASH1	pseudohyphal growth*	-0.459698	-1.63429	-1.23458
YHR111W	UBA4	pseudohyphal growth*	0.537402	0.993644	2.62416
YMR096W	SNZ1	pyridoxine metabolism*	0.541934	0.841894	4.21479
YGL224C	SDT1	pyrimidine base metabolism	0.0661745	1.12597	2.3935
YHR128W	FUR1	pyrimidine salvage	-0.0283711	-0.317056	-2.68131
YOR347C	PYK2	pyruvate metabolism	0.386519	-2.32109	1.13296
YBL064C	PRX1	regulation of cell redox homeostasis	0.626082	1.26313	2.98067
YLR109W	AHP1	regulation of cell redox homeostasis*	0.158627	1.43556	1.99689
YJR046W	TAH11	regulation of DNA replication initiation	-0.00875778	0.212595	1.84535
YNL161W	CBK1	regulation of exit from mitosis*	0.183078	0.157963	1.78089
YIL045W	PIG2	regulation of glycogen biosynthesis	0.769128	1.06539	2.9604
YNL183C	NPR1	regulation of nitrogen utilization	0.156425	0.473877	2.67026
YGL008C	PMA1	regulation of pH*	-0.125011	-0.0163865	-2.08819
YOR302W	YOR302W	regulation of protein biosynthesis	0.324436	0.773016	2.42353
YLR178C	TFS1	regulation of proteolysis	0.805749	1.6374	3.97218
YBL008W	HIR1	regulation of transcription from RNA polymerase II promoter	-0.0664669	-2.10135	1.224
YAL013W	DEP1	regulation of transcription from RNA polymerase II promoter*	0.552179	0.880377	2.4809
YFL024C	EPL1	regulation of transcription from RNA polymerase II promoter*	1.16707	0.437999	1.80655
YGL073W	HSF1	regulation of transcription from RNA polymerase II promoter*	0.0216248	-1.44017	2.41034
YGL013C	PDR1	regulation of transcription from RNA polymerase II promoter*	0.28065	1.27161	3.39734
YDL170W	UGA3	regulation of transcription from RNA polymerase II promoter*	1.10476	1.30314	3.94337
YJL056C	ZAP1	regulation of transcription from RNA polymerase II promoter*	0.452797	-1.86468	2.01682
YER069W	ARG5,6	regulation of transcription*	0.80927	1.2245	2.42748
YLR098C	CHA4	regulation of transcription, DNA-dependent*	4.95127	5.45037	7.15355
YPR179C	HDA3	regulation of transcription, DNA-dependent*	-2.94701	-4.64706	1.32223
YGR271W	SLH1	regulation of translation	0.683514	1.05941	1.91288
YMR152W	YIM1	response to DNA damage stimulus	0.125708	0.721259	1.65434
YML058W-A	HUG1	response to DNA damage stimulus*	3.97554	5.33532	3.28384
YOR018W	ROD1	response to drug	0.991531	0.733677	1.62555
YLR426W	YLR426W	response to drug	-2.4233	0.584169	1.96329
YLR260W	LCB5	response to heat*	0.231531	0.575813	1.80982
YDR162C	NBP2	response to heat*	-0.160926	0.0421238	1.68266
YPL152W	RRD2	response to osmotic stress*	0.335383	0.705658	3.55064
YPL091W	GLR1	response to oxidative stress	0.353217	0.828754	1.69992
YKL026C	GPX1	response to oxidative stress	6.2331	6.84367	8.14094
YBR244W	GPX2	response to oxidative stress	0.602879	2.36768	4.41598
YER174C	GRX4	response to oxidative stress	-0.216942	-0.257221	1.71695
YNL036W	NCE103	response to oxidative stress	0.0173744	0.404229	3.22687
YKL086W	SRX1	response to oxidative stress	-1.2538	-0.441459	3.28216
YMR250W	GAD1	response to oxidative stress*	0.0410575	0.531213	1.78386
YFL014W	HSP12	response to oxidative stress*	0.0401559	0.821369	3.05184
YBR006W	UGA2	response to oxidative stress*	0.66447	2.1431	2.84605
YML007W	YAP1	response to oxidative stress*	0.638473	0.972433	3.36655
YDR014W	RAD61	response to radiation	1.56366	-1.06635	1.82781
YOL151W	GRE2	response to stress	0.707797	1.48654	2.48474
YDR214W	AHA1	response to stress*	0.0818894	0.520444	1.82511
YHR104W	GRE3	response to stress*	0.23831	0.745663	2.2177
YLL026W	HSP104	response to stress*	0.17948	0.853686	3.12967
YDR171W	HSP42	response to stress*	-0.199004	0.233637	3.4547
YDR258C	HSP78	response to stress*	0.113094	0.628971	2.56548
YKL201C	MNN4	response to stress*	0.720451	-1.49264	1.62722
YDR001C	NTH1	response to stress*	1.33746	0.987519	4.18354
YER012W	PRE1	response to stress*	0.443723	1.26474	2.29125
YJL001W	PRE3	response to stress*	0.422892	0.953959	1.95667
YER103W	SSA4	response to stress*	0.767834	1.26062	3.83635
YBR126C	TPS1	response to stress*	0.0448696	0.539632	1.88379
YDR074W	TPS2	response to stress*	0.63945	0.686594	1.93319
YML100W	TSL1	response to stress*	-0.203492	1.70879	4.24486
YLL039C	UBI4	response to stress*	0.695083	1.50791	3.23555
YDL190C	UFD2	response to stress*	0.0931503	0.271357	2.04301
YNL160W	YGP1	response to stress*	-0.229851	0.599238	1.62429
YBR008C	FLR1	response to toxin	0.436946	0.928401	4.03573
YNR064C	YNR064C	response to toxin	2.01653	3.59138	9.49731
YOR132W	VPS17	retrograde transport, endosome to Golgi	1.4443	1.43578	3.55387
YHR012W	VPS29	retrograde transport, endosome to Golgi	-0.0530083	0.343148	1.65685
YBL033C	RIB1	riboflavin biosynthesis	-0.240913	0.0275589	2.38893
YBR256C	RIB5	riboflavin biosynthesis	0.18341	0.604655	2.43021
YNR053C	NOG2	ribosome assembly*	-0.041521	-0.104328	-1.80591
YHR087W	YHR087W	RNA metabolism	0.723065	1.57452	3.31316
YMR180C	CTL1	RNA processing	0.448408	0.750738	1.84202
YKR052C	MRS4	RNA splicing*	0.554065	0.555482	3.34983
YGL136C	MRM2	rRNA modification	-0.482104	-2.81962	0.640581
YMR290C	HAS1	rRNA processing	-0.308457	-0.291033	-1.84691
YPL211W	NIP7	rRNA processing*	-0.0356865	-0.135575	-1.60715
YDR229W	IVY1	secretory pathway	-0.384897	-0.251781	1.65348
YGL121C	GPG1	signal transduction	1.36103	1.78962	2.72732
YMR028W	TAP42	signal transduction	-0.268769	0.177429	1.63947
YDR168W	CDC37	signal transduction*	0.642007	0.21358	2.0648
YOR134W	BAG7	small GTPase mediated signal transduction	3.12427	5.94168	5.99471
YPR057W	BRR1	spliceosome assembly	0.431066	0.0454479	2.44403
YMR240C	CUS1	spliceosome assembly	-2.33445	0.811459	1.30351
YHR184W	SSP1	spore wall assembly (sensu Fungi)*	5.05858	3.36536	5.99471
YER180C	ISC10	sporulation	0.46691	-1.88749	1.90269
YGL181W	GTS1	sporulation (sensu Fungi)*	-0.0437361	0.157969	2.02448
YNR049C	MSO1	sporulation (sensu Fungi)*	0.455493	0.416209	1.70903
YHL027W	RIM101	sporulation (sensu Fungi)*	0.121408	0.720819	2.0143
YBL058W	SHP1	sporulation (sensu Fungi)*	0.0752034	0.450651	1.81335
YLL040C	VPS13	sporulation (sensu Fungi)*	1.34189	1.04014	2.04088
YEL060C	PRB1	sporulation*	-0.0321072	0.549959	1.62977
YOL031C	SIL1	SRP-dependent cotranslational protein targeting to membrane, translocation	-0.0600843	0.147354	2.04646
YHR001W	OSH7	steroid biosynthesis	0.163522	1.2625	2.047
YGR177C	ATF2	steroid metabolism	-0.417151	-1.16734	-7.29917
YNR019W	ARE2	sterol metabolism	-2.7891	-1.50462	0.955728
YLR189C	ATG26	sterol metabolism	0.961297	1.12597	2.50417
YPL092W	SSU1	sulfite transport	2.25388	4.84936	5.93971
YLL057C	JLP1	sulfur metabolism	2.30802	1.24004	6.95287
YLL058W	YLL058W	sulfur metabolism	-1.44746	1.10802	2.84395
YFR055W	YFR055W	sulfur metabolism*	0.0745239	0.426561	1.60253
YOL104C	NDJ1	synapsis*	1.68851	1.21717	4.58667
YDL059C	RAD59	telomerase-independent telomere maintenance*	-2.84753	-0.339618	2.16966
YJR156C	THI11	thiamin biosynthesis	-2.60377	-0.032007	1.05569
YNL333W	SNZ2	thiamin biosynthesis*	1.63606	3.62987	6.73305
YMR070W	MOT3	transcription	-0.766212	-3.38958	-0.506062
YOR337W	TEA1	transcription	0.155434	0.425523	1.81549
YHR122W	YHR122W	transcription	0.38898	0.224815	2.19405
YOR174W	MED4	transcription from RNA polymerase II promoter	-0.705383	-2.79626	0.925029
YPR168W	NUT2	transcription from RNA polymerase II promoter	3.34221	1.13273	7.30833
YBL093C	ROX3	transcription from RNA polymerase II promoter	0.278404	0.371537	1.6326
YNL236W	SIN4	transcription from RNA polymerase II promoter	0.247705	-1.8729	2.08152
YGR104C	SRB5	transcription from RNA polymerase II promoter	-2.57328	-2.41713	1.12475
YGR186W	TFG1	transcription initiation from RNA polymerase II promoter	-0.607993	0.328531	1.71738
YPL202C	AFT2	transcription initiation from RNA polymerase II promoter*	1.46346	2.12093	4.21343
YGL166W	CUP2	transcription initiation from RNA polymerase II promoter*	0.545217	0.464364	2.14431
YNL314W	DAL82	transcription initiation from RNA polymerase II promoter*	2.89824	2.43798	7.25724
YBL103C	RTG3	transcription initiation from RNA polymerase II promoter*	-0.230012	0.32909	2.32846
YIL143C	SSL2	transcription initiation from RNA polymerase II promoter*	-0.231372	0.0729578	1.69258
YCR042C	TAF2	transcription initiation from RNA polymerase II promoter*	-1.66396	-1.26818	2.32365
YPL011C	TAF3	transcription initiation from RNA polymerase II promoter*	1.54451	0.188043	2.64569
YGR246C	BRF1	transcription initiation from RNA polymerase III promoter	1.12685	1.30877	1.70108
YDL106C	PHO2	transcription*	-0.321957	-0.0367953	1.81881
YKL081W	TEF4	translational elongation	-0.0173569	-0.22826	-1.70835
YJR047C	ANB1	translational initiation	-0.785686	-1.38918	-2.49116
YEL034W	HYP2	translational initiation	-1.07389	-1.64345	-2.25665
YPL119C	DBP1	translational initiation*	1.92885	4.09903	6.56678
YCR011C	ADP1	transport	-0.216337	0.563742	2.05274
YNL125C	ESBP6	transport	-0.219423	0.668711	1.79988
YDL054C	MCH1	transport	-0.331487	0.362741	2.23727
YOL119C	MCH4	transport	0.535049	1.03003	3.219
YAL014C	SYN8	transport	-0.173323	0.236693	1.79265
YGL114W	YGL114W	transport	-0.108041	0.407245	1.73063
YPR058W	YMC1	transport	0.040636	0.499776	1.7689
YNL006W	LST8	transport*	-0.0657274	0.201655	2.14227
YJL036W	SNX4	transport*	-1.69742	0.402662	3.45938
YGR281W	YOR1	transport*	1.7217	1.07598	1.64095
YNL037C	IDH1	tricarboxylic acid cycle*	0.817415	1.00768	1.84779
YKL211C	TRP3	tryptophan biosynthesis	0.26948	0.543053	1.82564
YDR204W	COQ4	ubiquinone metabolism	0.407102	0.368824	2.16765
YOL096C	COQ3	ubiquinone metabolism*	-0.143876	0.672363	1.65831
YKL210W	UBA1	ubiquitin cycle	0.487208	0.647965	1.97251
YLR097C	HRT3	ubiquitin-dependent protein catabolism	0.351549	0.651635	1.69123
YOR362C	PRE10	ubiquitin-dependent protein catabolism	0.315261	0.804219	1.671
YPR103W	PRE2	ubiquitin-dependent protein catabolism	0.22194	0.752037	1.81426
YFR050C	PRE4	ubiquitin-dependent protein catabolism	0.336126	0.605709	2.27494
YOL038W	PRE6	ubiquitin-dependent protein catabolism	0.148405	0.986404	2.03238
YBL041W	PRE7	ubiquitin-dependent protein catabolism	-0.0457934	0.463995	2.05247
YML092C	PRE8	ubiquitin-dependent protein catabolism	0.418369	0.96928	2.47225
YOR157C	PUP1	ubiquitin-dependent protein catabolism	0.383783	0.849261	1.70565
YER094C	PUP3	ubiquitin-dependent protein catabolism	0.365818	0.7898	1.81159
YHR027C	RPN1	ubiquitin-dependent protein catabolism	0.426007	0.813649	2.24569
YHR200W	RPN10	ubiquitin-dependent protein catabolism	0.110548	0.270515	1.62822
YFR004W	RPN11	ubiquitin-dependent protein catabolism	0.091362	0.65036	1.87657
YFR052W	RPN12	ubiquitin-dependent protein catabolism	0.0143061	0.380667	1.81623
YIL075C	RPN2	ubiquitin-dependent protein catabolism	0.180212	0.676466	2.22896
YER021W	RPN3	ubiquitin-dependent protein catabolism	0.059549	0.651679	2.19709
YDL147W	RPN5	ubiquitin-dependent protein catabolism	0.349184	0.735814	2.0946
YDL097C	RPN6	ubiquitin-dependent protein catabolism	0.0540846	0.546546	1.96091
YPR108W	RPN7	ubiquitin-dependent protein catabolism	0.364239	0.696817	2.17971
YOR261C	RPN8	ubiquitin-dependent protein catabolism	0.17327	0.50432	2.06341
YDR427W	RPN9	ubiquitin-dependent protein catabolism	0.249827	0.706719	1.93726
YKL145W	RPT1	ubiquitin-dependent protein catabolism	0.262466	0.676826	1.83055
YDL007W	RPT2	ubiquitin-dependent protein catabolism	0.101497	0.755075	2.38349
YDR394W	RPT3	ubiquitin-dependent protein catabolism	0.313595	0.753531	2.51827
YOR259C	RPT4	ubiquitin-dependent protein catabolism	0.446305	0.985806	2.62719
YOR117W	RPT5	ubiquitin-dependent protein catabolism	0.400111	1.02516	1.7918
YGL048C	RPT6	ubiquitin-dependent protein catabolism	0.369176	0.842713	2.20082
YGL011C	SCL1	ubiquitin-dependent protein catabolism	-0.075054	0.680433	1.65986
YNL311C	SKP2	ubiquitin-dependent protein catabolism	-4.59446	-0.434638	1.93971
YDR131C	YDR131C	ubiquitin-dependent protein catabolism	1.01471	1.37291	2.84055
YDR306C	YDR306C	ubiquitin-dependent protein catabolism	1.02899	0.521376	2.3777
YER143W	DDI1	ubiquitin-dependent protein catabolism*	0.299605	1.14404	3.77204
YKL213C	DOA1	ubiquitin-dependent protein catabolism*	0.21554	0.743474	2.00122
YGR135W	PRE9	ubiquitin-dependent protein catabolism*	-0.0589077	0.873014	1.84308
YDL020C	RPN4	ubiquitin-dependent protein catabolism*	-0.456044	-0.456557	2.5616
YJL047C	RTT101	ubiquitin-dependent protein catabolism*	-0.858549	-2.05844	1.77868
YIR011C	STS1	ubiquitin-dependent protein catabolism*	-0.0921642	0.220313	2.47517
YMR067C	UBX4	ubiquitin-dependent protein catabolism*	0.855684	1.0911	2.91762
YGR048W	UFD1	ubiquitin-dependent protein catabolism*	-1.72736	1.52461	3.38443
YBR173C	UMP1	ubiquitin-dependent protein catabolism*	0.407605	0.998682	2.73521
YDR202C	RAV2	vacuolar acidification*	1.13084	1.41218	2.52983
YKL103C	LAP4	vacuolar protein catabolism	1.01132	1.42941	3.66903
YMR174C	PAI3	vacuolar protein catabolism	0.77139	-2.73383	0.973328
YGL227W	VID30	vacuolar protein catabolism*	-2.31662	-2.23742	1.25962
YPR079W	MRL1	vacuolar transport	1.19941	1.30133	3.36538
YHR138C	YHR138C	vacuole fusion, non-autophagic	0.896841	1.41507	2.64442
YLR396C	VPS33	vacuole fusion, non-autophagic*	-0.0796548	0.323356	2.19213
YDR080W	VPS41	vacuole fusion, non-autophagic*	-4.73713	0.0619166	1.458
YLR386W	VAC14	vacuole inheritance*	1.4202	0.304875	2.02251
YOR075W	UFE1	vesicle fusion*	-0.118934	0.332142	1.68441
YMR197C	VTI1	vesicle fusion*	0.168044	0.405869	1.96676
YAR031W	PRM9	vesicle organization and biogenesis	-0.13702	0.175602	1.68016
YKL135C	APL2	vesicle-mediated transport	0.197595	0.3805	2.08101
YDL234C	GYP7	vesicle-mediated transport	0.415491	0.59915	2.22422
YGL198W	YIP4	vesicle-mediated transport	0.181514	0.601522	1.71153
YGL161C	YIP5	vesicle-mediated transport	0.502305	0.883981	2.10752
YCR034W	FEN1	vesicle-mediated transport*	-0.022256	-0.0996704	-2.22596
YBR105C	VID24	vesicle-mediated transport*	0.444144	0.44199	2.41671
