# Supplementary material for: Analyzing the dose-dependence of the Saccharomyces cerevisiae global transcriptional response to methyl methanesulfonate and ionizing radiation
Source: BMC Genomics. 2006 Dec 1;7:305. doi: 10.1186/1471-2164-7-305 (PMC1698923; doi:10.1186/1471-2164-7-305)
Supplement: Additional file 4 — Average log2 fold change for all genes with a significant transcriptional response to γ-ray. This EXCEL file contains the log2 fold change value for all 482 genes with at least a 3-fold transcriptional response to γ-ray. There are 3 columns of data, each one containing the average log2 fold change for one dose of γ-ray. These genes were clustered and shown in Figure 5-B. Additionally, this file contains the GO annotation assigned to each gene and shown in Figure 7-C. [file 1471-2164-7-305-S4.xls]

## Sheet: Sheet1
ORF	Product	Biological Process	1 Gy	10 Gy	100 Gy		COLOR LEGEND:	N	Fraction
YGR272C	YGR272C	35S primary transcript processing	-2.10649	-3.21193	-0.644485		DNA replication & repair / cell cycle progression	59	0.122407
YNL232W	CSL4	35S primary transcript processing*	-0.00553531	1.94583	-0.0422215		RNA regulation / transcription	69	0.143154
YKR024C	DBP7	35S primary transcript processing*	1.94148	0.0875414	1.0989		Protein regulation / translation	86	0.178423
YGR280C	PXR1	35S primary transcript processing*	-1.65714	0.326216	-0.0462374		Stress response	14	0.0290456
YOR284W	HUA2	actin cortical patch assembly	0.168449	-1.92573	0.0277626		Cellular transport / metabolic processes	67	0.139004
YJR083C	ACF4	actin cytoskeleton organization and biogenesis	2.38509	2.37494	1.00239		Cell wall / cytoskeleton	15	0.0311203
YLR410W	VIP1	actin cytoskeleton organization and biogenesis	2.24713	2.03488	2.49259		Biological process unknown	114	0.236515
YPR171W	BSP1	actin cytoskeleton organization and biogenesis*	-2.19363	-1.79279	-0.224536		Other	58	0.120332
YOR035C	SHE4	actin cytoskeleton organization and biogenesis*	-2.00787	-2.21323	0.140267		TOTAL	482	1
YFR024C-A	LSB3	actin filament organization	1.20403	0.0371548	1.64799
YNL094W	APP1	actin filament organization*	2.11743	2.39204	2.34024
YKR055W	RHO4	actin filament organization*	-0.54814	1.44739	1.74389
YLL021W	SPA2	actin filament organization*	-0.00046414	0.137313	-1.7509
YGR112W	SHY1	aerobic respiration	-1.65102	0.275472	0.0500573
YPR155C	NCA2	aerobic respiration*	1.52142	2.66673	0.80717
YBR145W	ADH5	alcohol metabolism	-2.55859	-0.190409	-0.778881
YOL165C	AAD15	aldehyde metabolism	0.118584	1.62972	2.00473
YCR107W	AAD3	aldehyde metabolism	2.13771	-0.534352	-0.914474
YFL056C	AAD6	aldehyde metabolism	1.90733	0.717428	0.363551
YMR170C	ALD2	aldehyde metabolism*	-0.466096	-0.326917	1.6011
YIR028W	DAL4	allantoin transport	-1.56381	-1.26282	-1.70724
YKL218C	SRY1	amino acid derivative catabolism	-0.805724	1.10648	1.60555
YDR046C	BAP3	amino acid transport	-1.86926	0.776609	0.614212
YPL265W	DIP5	amino acid transport	-1.57448	-0.0175884	-1.86516
YHR018C	ARG4	arginine biosynthesis	1.98443	2.94507	2.58172
YOL058W	ARG1	arginine biosynthesis*	-1.40531	-3.26134	0.838667
YJL088W	ARG3	arginine biosynthesis*	1.32395	1.28519	2.81966
YOR336W	KRE5	beta-1,6 glucan biosynthesis	2.19637	3.13447	3.08765
YDR242W	AMD2	biological process unknown	2.5286	0.271905	2.20561
YNL077W	APJ1	biological process unknown	-1.69974	0.714687	0.902246
YGL110C	CUE3	biological process unknown	0.640696	1.93245	1.78234
YGL128C	CWC23	biological process unknown	2.11531	2.27097	2.36951
YMR115W	FMP24	biological process unknown	-1.84362	0.398865	0.277992
YLR454W	FMP27	biological process unknown	-1.99333	0.359339	-0.785943
YKR027W	FMP50	biological process unknown	-1.64168	0.106091	0.210739
YLL051C	FRE6	biological process unknown	0.0215848	2.13931	2.70095
YAL031C	GIP4	biological process unknown	0.811824	-1.8323	-0.145831
YDR291W	HRQ1	biological process unknown	0.0819198	2.03747	1.3933
YOL063C	HUS1	biological process unknown	2.39917	2.0243	3.10092
YPR106W	ISR1	biological process unknown	0.816897	-1.98358	-1.87463
YPL263C	KEL3	biological process unknown	0.0226795	-1.4013	-2.12916
YOR233W	KIN4	biological process unknown	0.800286	-0.218758	-1.67508
YGR100W	MDR1	biological process unknown	-2.07479	-0.051301	1.07999
YML117W	NAB6	biological process unknown	0.212878	1.66166	1.65368
YDL193W	NUS1	biological process unknown	0.658215	-1.7121	-0.0272572
YOL032W	OPI10	biological process unknown	-2.27052	-0.995376	-1.67333
YBR125C	PTC4	biological process unknown	2.40164	2.29316	2.78265
YOR090C	PTC5	biological process unknown	-1.86956	-3.48728	0.457713
YDL001W	RMD1	biological process unknown	0.416502	0.241369	-2.56332
YMR191W	SPG5	biological process unknown	-0.211844	-2.56237	1.00146
YKL072W	STB6	biological process unknown	1.7061	0.839941	1.65894
YLR375W	STP3	biological process unknown	-2.16706	-0.772458	-0.167598
YBL054W	YBL054W	biological process unknown	-0.0307352	-2.80144	0.0283764
YBL060W	YBL060W	biological process unknown	2.5911	1.62742	1.82164
YBL077W	YBL077W	biological process unknown	1.92463	0.109052	0.951532
YBL086C	YBL086C	biological process unknown	0.227544	0.0533701	2.43314
YBL101W-B	YBL101W-B	biological process unknown	1.30631	1.40102	1.83696
YBR053C	YBR053C	biological process unknown	0.656567	1.85235	1.77037
YBR056W	YBR056W	biological process unknown	1.87399	2.52132	1.8742
YBR071W	YBR071W	biological process unknown	0.487571	-1.6344	-1.03339
YBR137W	YBR137W	biological process unknown	-1.97405	0.323982	0.668945
YBR197C	YBR197C	biological process unknown	2.64878	0.719687	2.01596
YBR280C	YBR280C	biological process unknown	-1.89999	-3.13334	-1.13819
YCL042W	YCL042W	biological process unknown	-1.40845	-0.707824	1.93417
YCR095C	YCR095C	biological process unknown	-1.19189	-1.66145	-0.0930941
YCR102C	YCR102C	biological process unknown	-0.17825	-3.46847	0.108914
YDL016C	YDL016C	biological process unknown	-0.996976	-1.78517	-3.42992
YDL034W	YDL034W	biological process unknown	0.968219	3.46926	0.385501
YDL144C	YDL144C	biological process unknown	-2.4453	-0.599502	0.295153
YDR090C	YDR090C	biological process unknown	2.53459	1.98652	2.06327
YDR102C	YDR102C	biological process unknown	-0.694175	0.194774	-1.69038
YDR132C	YDR132C	biological process unknown	2.05946	0.755732	1.7348
YDR210W-B	YDR210W-B	biological process unknown	2.07315	1.61985	1.69818
YDR262W	YDR262W	biological process unknown	-0.446283	2.36547	1.85557
YDR282C	YDR282C	biological process unknown	-0.477638	0.952248	-1.74376
YDR319C	YDR319C	biological process unknown	1.067	0.439292	1.79639
YDR526C	YDR526C	biological process unknown	0.442134	-2.08117	-1.26889
YEL020C	YEL020C	biological process unknown	1.24804	1.72439	0.983764
YEL041W	YEL041W	biological process unknown	0.590093	-2.26286	0.515049
YEL076C	YEL076C	biological process unknown	2.60195	2.41372	2.49217
YFL006W	YFL006W	biological process unknown	0.0867118	-2.28021	0.178995
YFR016C	YFR016C	biological process unknown	-1.47547	-3.14946	-1.31706
YFR020W	YFR020W	biological process unknown	2.62457	-0.822181	2.19127
YFR042W	YFR042W	biological process unknown	0.301687	2.46651	2.12653
YGL117W	YGL117W	biological process unknown	0.289448	-2.41931	0.251642
YGL177W	YGL177W	biological process unknown	2.42383	-1.35639	-1.12418
YGL242C	YGL242C	biological process unknown	1.41231	-1.61357	2.81286
YGR012W	YGR012W	biological process unknown	-2.26	0.224635	-0.2852
YGR066C	YGR066C	biological process unknown	3.67274	2.17035	0.835461
YGR114C	YGR114C	biological process unknown	-0.605183	-2.78633	-1.53148
YGR146C	YGR146C	biological process unknown	1.07597	1.06753	1.78818
YGR250C	YGR250C	biological process unknown	0.307445	2.25479	2.94816
YGR259C	YGR259C	biological process unknown	-2.2809	-1.78964	-1.94962
YGR263C	YGR263C	biological process unknown	0.0252143	2.36132	1.42465
YIL054W	YIL054W	biological process unknown	-1.87722	-1.77764	-1.35044
YIL059C	YIL059C	biological process unknown	-2.13413	-0.339242	0.612065
YIL077C	YIL077C	biological process unknown	0.69525	-3.02728	-1.60409
YJL032W	YJL032W	biological process unknown	1.82045	0.971346	0.568293
YJL185C	YJL185C	biological process unknown	-1.0247	-3.36682	-2.23024
YJL207C	YJL207C	biological process unknown	2.80849	2.95911	1.90182
YJR039W	YJR039W	biological process unknown	-0.337034	0.215061	1.64621
YJR088C	YJR088C	biological process unknown	-2.15971	-0.0520885	0.183925
YKL023W	YKL023W	biological process unknown	-0.0561734	-0.537673	1.79289
YKL071W	YKL071W	biological process unknown	-0.52957	-1.84181	-0.0364524
YKL100C	YKL100C	biological process unknown	-1.98384	0.053475	0.297718
YKL136W	YKL136W	biological process unknown	-1.00929	-2.23769	-3.7954
YKL215C	YKL215C	biological process unknown	-0.977011	1.90123	0.0946639
YKR011C	YKR011C	biological process unknown	2.02064	0.0918027	2.31787
YKR070W	YKR070W	biological process unknown	2.20163	-0.772162	1.90703
YLL029W	YLL029W	biological process unknown	-0.513298	-1.86055	-0.290048
YLR104W	YLR104W	biological process unknown	0.443066	-2.20848	-0.498841
YLR161W	YLR161W	biological process unknown	-3.9832	-2.05771	-2.67023
YLR252W	YLR252W	biological process unknown	-2.73573	-3.40484	0.179851
YLR271W	YLR271W	biological process unknown	-1.9744	1.02051	0.0362824
YLR345W	YLR345W	biological process unknown	0.0255402	2.24437	2.00597
YML116W-A	YML116W-A	biological process unknown	-2.22067	-0.931174	0.231528
YMR086W	YMR086W	biological process unknown	-0.0273637	-1.95586	-0.313422
YMR090W	YMR090W	biological process unknown	-1.78461	0.127544	-0.65765
YMR209C	YMR209C	biological process unknown	1.95835	-0.348966	2.53984
YMR258C	YMR258C	biological process unknown	2.16916	0.582389	2.18284
YMR262W	YMR262W	biological process unknown	-1.95527	-1.91936	0.359174
YMR315W	YMR315W	biological process unknown	-2.2511	0.905903	0.773001
YNL152W	YNL152W	biological process unknown	2.93136	0.450582	0.32131
YNL155W	YNL155W	biological process unknown	-1.97581	0.337577	0.771595
YNL305C	YNL305C	biological process unknown	-2.21173	0.949094	0.868752
YNL319W	YNL319W	biological process unknown	1.24322	-1.64309	1.1336
YOL107W	YOL107W	biological process unknown	2.45774	2.49009	1.20581
YOL138C	YOL138C	biological process unknown	-0.160058	2.54018	2.1353
YOR051C	YOR051C	biological process unknown	-2.07377	0.041707	-0.228228
YOR223W	YOR223W	biological process unknown	-2.34655	-1.25895	-0.611629
YOR227W	YOR227W	biological process unknown	1.71381	0.230594	2.30173
YOR390W	YOR390W	biological process unknown	-1.96744	-2.07896	-0.497098
YPL009C	YPL009C	biological process unknown	-1.71769	-0.143396	0.136353
YPL056C	YPL056C	biological process unknown	0.613711	-1.65605	-0.63636
YPL236C	YPL236C	biological process unknown	1.74987	0.75129	1.99118
YPR090W	YPR090W	biological process unknown	2.04408	2.54827	2.41379
YPR096C	YPR096C	biological process unknown	3.61691	3.66425	3.21078
YPR109W	YPR109W	biological process unknown	-1.92096	-0.0520991	0.782309
YPR148C	YPR148C	biological process unknown	-2.12173	0.131228	0.340137
YPR150W	YPR150W	biological process unknown	1.89281	0.824941	0.785566
YOL154W	ZPS1	biological process unknown	-2.14822	-1.24064	1.13357
YBR046C	ZTA1	biological process unknown	1.44092	1.27996	1.75105
YGR152C	RSR1	bipolar bud site selection*	-0.391334	-1.6075	-0.218674
YOL072W	THP1	bud site selection*	-0.490725	0.721433	3.01989
YKL159C	RCN1	calcium-mediated signaling	-2.75942	-1.38932	-0.0606592
YJL165C	HAL5	cation homeostasis	-0.406607	-1.99954	-0.716107
YPR075C	OPY2	cell cycle arrest in response to pheromone	2.47787	-0.238916	2.22405
YIL146C	ECM37	cell wall organization and biogenesis	1.4718	1.15344	1.69294
YHR143W	DSE2	cell wall organization and biogenesis*	-0.0391418	-0.385957	-3.39134
YMR062C	ECM40	cell wall organization and biogenesis*	1.65076	1.22272	0.371124
YKL129C	MYO3	cell wall organization and biogenesis*	0.538364	2.45046	0.72161
YKL164C	PIR1	cell wall organization and biogenesis*	-0.0614195	0.149087	-3.28339
YGR143W	SKN1	cell wall organization and biogenesis*	0.047252	-1.8208	-0.230756
YDR141C	DOP1	cellular morphogenesis	-2.78471	-0.677611	-2.88723
YPL123C	RNY1	cellular morphogenesis	-2.52009	1.5813	0.962773
YNL233W	BNI4	chitin biosynthesis*	-1.54388	2.45253	-0.28929
YBR231C	SWC5	chromatin remodeling	1.61473	1.80566	2.70402
YGL163C	RAD54	chromatin remodeling*	2.27575	2.202	2.4456
YDL197C	ASF2	chromatin silencing at silent mating-type cassette	1.82981	3.44681	1.77044
YAR003W	SWD1	chromatin silencing at telomere*	0.38474	0.0435926	-1.81395
YDL076C	RXT3	chromatin silencing*	-2.21306	-0.97568	-0.251041
YIL144W	TID3	chromosome segregation*	-1.54281	-2.62658	-0.956606
YIL117C	PRM5	conjugation with cellular fusion	0.233749	1.64913	3.30429
YIL068C	SEC6	cytokinesis*	1.89914	1.6588	1.45325
YPR055W	SEC8	cytokinesis*	0.159192	0.293374	-1.61022
YLR286C	CTS1	cytokinesis, completion of separation*	-0.219158	-0.742927	-3.2445
YOR163W	DDP1	diadenosine polyphosphate metabolism	-1.8264	0.547328	0.913212
YDL200C	MGT1	DNA dealkylation	-2.84404	-0.995752	-2.49027
YKL011C	CCE1	DNA recombination	-1.66031	-2.38283	0.0970111
YLR418C	CDC73	DNA recombination*	2.47374	0.114889	2.49245
YOL090W	MSH2	DNA recombination*	-2.17384	-0.956695	1.07192
YPL022W	RAD1	DNA recombination*	1.82123	4.2559	1.90412
YMR173W	DDR48	DNA repair	0.913665	0.737399	1.87435
YDR182W	CDC1	DNA repair*	2.01708	2.26652	2.66032
YJR057W	CDC8	DNA repair*	2.44983	1.46714	1.83647
YFR027W	ECO1	DNA repair*	-3.11936	-0.00723123	0.0690922
YHR081W	LRP1	DNA repair*	-0.152796	-1.90208	0.603585
YBR195C	MSI1	DNA repair*	1.61539	0.198542	-1.63359
YDR386W	MUS81	DNA repair*	-1.76762	-1.10757	-0.324393
YLR265C	NEJ1	DNA repair*	1.1317	1.23045	1.70269
YAL015C	NTG1	DNA repair*	2.29837	1.86887	1.43183
YKL113C	RAD27	DNA repair*	0.329588	0.139879	2.01619
YDR419W	RAD30	DNA repair*	-0.113132	1.8231	1.98724
YJL026W	RNR2	DNA replication	0.0932004	0.889101	2.07898
YGR180C	RNR4	DNA replication	0.15472	1.20791	2.37365
YLR103C	CDC45	DNA replication initiation*	2.39551	0.615973	2.3573
YHR118C	ORC6	DNA replication initiation*	0.266585	-1.66379	-0.439975
YJL072C	PSF2	DNA-dependent DNA replication	2.02273	1.80793	1.58912
YGL047W	ALG13	dolichol-linked oligosaccharide biosynthesis	-1.94161	-1.0209	1.01519
YHR154W	RTT107	double-strand break repair*	0.467544	0.651759	1.6049
YCR036W	RBK1	D-ribose metabolism	-1.72158	0.62724	0.7825
YML054C	CYB2	electron transport	2.19579	2.56728	1.01527
YJL204C	RCY1	endocytosis	1.88169	2.28306	1.28936
YHR161C	YAP1801	endocytosis	1.08083	2.19579	1.22997
YDR069C	DOA4	endocytosis*	0.194021	-1.90639	-0.0333195
YAL026C	DRS2	endocytosis*	1.54862	1.06704	1.66481
YDL161W	ENT1	endocytosis*	-1.95194	0.492788	-0.747517
YNL049C	SFB2	ER to Golgi transport	-0.0360293	1.71131	1.18925
YDR246W	TRS23	ER to Golgi transport	-2.48791	-0.805991	-2.05118
YDR524C	AGE1	ER to Golgi transport*	-1.66327	-1.10624	-0.172107
YGR120C	COG2	ER to Golgi transport*	-2.99107	-1.25393	-0.00797043
YBR080C	SEC18	ER to Golgi transport*	-1.75408	0.363841	0.521305
YLR026C	SED5	ER to Golgi transport*	1.32732	1.16101	1.791
YKL079W	SMY1	exocytosis	-2.07054	-1.22849	0.0309276
YDL045C	FAD1	FAD biosynthesis	-2.35067	0.189368	-0.782132
YOL158C	ENB1	ferric-enterobactin transport	2.7328	2.96981	1.00238
YOR236W	DFR1	folic acid and derivative metabolism	-2.71776	-1.04493	-0.138535
YDL132W	CDC53	G1/S transition of mitotic cell cycle*	0.700216	2.20678	2.56527
YOL133W	HRT1	G1/S transition of mitotic cell cycle*	-1.77331	0.157572	0.155305
YJR059W	PTK2	G1/S transition of mitotic cell cycle*	0.706582	-3.25885	0.727201
YGL179C	TOS3	glucose metabolism	-1.93741	-1.93768	1.13271
YLR142W	PUT1	glutamate biosynthesis*	0.0880612	2.10003	2.31828
YHL032C	GUT1	glycerol metabolism	0.870305	-3.24476	-1.33336
YCR098C	GIT1	glycerophosphodiester transport	2.62717	1.99547	2.20771
YLR258W	GSY2	glycogen biosynthesis	0.357198	1.33421	-1.62711
YPR184W	GDB1	glycogen catabolism	0.51233	1.08156	1.68223
YDR484W	VPS52	Golgi to vacuole transport*	2.59769	2.16933	0.743428
YGR216C	GPI1	GPI anchor biosynthesis	0.381907	1.78162	2.42694
YJL091C	GWT1	GPI anchor biosynthesis	-2.23323	-1.92403	0.541211
YCL052C	PBN1	GPI anchor biosynthesis*	0.32947	-0.920851	2.54458
YIL116W	HIS5	histidine biosynthesis	-2.12097	0.363469	0.392874
YNL041C	COG6	intra-Golgi transport	2.6685	2.28166	1.71648
YOL116W	MSN1	invasive growth (sensu Saccharomyces)*	1.50577	2.01096	1.9714
YIL114C	POR2	ion transport	-2.20643	0.174994	0.153611
YPL224C	MMT2	iron ion homeostasis	-1.99913	-1.87536	-0.0311885
YKL041W	VPS24	late endosome to vacuole transport*	-0.556509	-1.82782	-3.51996
YDR380W	ARO10	leucine catabolism*	0.359707	-1.68532	0.475761
YKL140W	TGL1	lipid metabolism*	-2.71469	-0.377218	0.143737
YDL227C	HO	mating type switching*	0.62901	-3.06937	-3.47659
YDL115C	IWR1	meiosis	-0.55115	-1.87708	-0.304524
YCL055W	KAR4	meiosis*	1.7455	-1.14203	1.96353
YPL055C	LGE1	meiosis*	2.13999	2.90033	2.53266
YHR124W	NDT80	meiosis*	-3.20247	-3.43622	-0.0527244
YNL082W	PMS1	meiosis*	-3.24649	0.511124	-0.326093
YLR219W	MSC3	meiotic recombination	0.773359	-1.69013	0.0169554
YBR073W	RDH54	meiotic recombination*	-1.69093	0.952908	0.921757
YEL044W	IES6	metabolism	-2.54205	-0.564716	-0.322251
YHL029C	YHL029C	metabolism	1.81243	1.56055	1.87264
YLR047C	FRE8	metal ion homeostasis	1.31149	1.68054	0.531329
YGL184C	STR3	methionine biosynthesis	0.57044	2.66067	-1.17409
YNL277W	MET2	methionine biosynthesis*	2.9813	-1.56887	2.81149
YPR167C	MET16	methionine metabolism*	-1.89358	-3.39554	-0.702149
YKL042W	SPC42	microtubule nucleation*	-0.539365	-1.64967	-0.289833
YBR272C	HSM3	mismatch repair	-0.988892	1.05446	2.59038
YDL142C	CRD1	mitochondrial membrane organization and biogenesis*	0.0227544	1.63016	2.22576
YLR163C	MAS1	mitochondrial protein processing	2.97387	2.59983	2.53346
YPR131C	NAT3	mitochondrion inheritance*	-1.54499	-3.09377	0.813059
YLL001W	DNM1	mitochondrion organization and biogenesis*	-1.48282	-1.68616	0.605839
YOL009C	MDM12	mitochondrion organization and biogenesis*	-2.75491	1.75183	1.59277
YOL027C	MDM38	mitochondrion organization and biogenesis*	-0.413946	-2.17587	-0.190927
YGR101W	PCP1	mitochondrion organization and biogenesis*	-2.35119	-0.220783	0.209386
YMR134W	YMR134W	mitochondrion organization and biogenesis*	0.768747	0.943926	2.0169
YIL026C	IRR1	mitotic sister chromatid cohesion*	-1.19117	0.692623	3.3827
YKL022C	CDC16	mitotic sister chromatid segregation*	0.482838	-3.35179	0.161226
YJL030W	MAD2	mitotic spindle checkpoint	0.421349	-2.15296	0.488388
YHR115C	DMA1	mitotic spindle checkpoint*	2.50663	1.24948	1.65937
YDL028C	MPS1	mitotic spindle checkpoint*	0.413025	-2.31653	-0.136842
YJL094C	KHA1	monovalent inorganic cation transport	3.04271	1.34544	2.34853
YOR076C	SKI7	mRNA catabolism*	3.0095	0.720332	2.1934
YLR136C	TIS11	mRNA catabolism*	0.411785	1.09302	2.10814
YGR072W	UPF3	mRNA catabolism*	0.814678	-1.11553	-1.64725
YJR091C	JSN1	mRNA catabolism, deadenylylation-dependent decay	-0.585325	-0.684855	1.71987
YLR363C	NMD4	mRNA catabolism, nonsense-mediated decay	1.51072	1.81128	1.59392
YDR138W	HPR1	mRNA export from nucleus*	0.830375	0.740053	2.48542
YKR082W	NUP133	mRNA export from nucleus*	0.458937	0.667398	2.26696
YJR042W	NUP85	mRNA export from nucleus*	0.632982	-1.67806	0.416918
YPL005W	AEP3	mRNA metabolism	2.87707	1.65557	0.0382589
YOR250C	CLP1	mRNA polyadenylylation*	-2.38924	-1.19263	-0.152869
YJR093C	FIP1	mRNA polyadenylylation*	-2.346	0.754943	0.793677
YDR228C	PCF11	mRNA polyadenylylation*	2.44329	-1.68136	0.0239941
YJL060W	BNA3	NAD biosynthesis	0.142743	2.47856	3.09835
YBL098W	BNA4	NAD biosynthesis	1.63069	2.11046	1.23418
YLR328W	NMA1	NAD metabolism	-0.733762	-3.92855	-2.20491
YGR010W	NMA2	NAD metabolism	-0.239545	-1.61037	0.0946139
YER104W	RTT105	negative regulation of DNA transposition	-2.1947	-1.6682	-0.983903
YBR158W	AMN1	negative regulation of exit from mitosis*	0.247408	-0.798457	-2.3109
YGR019W	UGA1	nitrogen utilization	0.0680774	3.26096	0.421527
YPL213W	LEA1	nuclear mRNA splicing, via spliceosome	-1.70694	0.0675383	2.37398
YPR178W	PRP4	nuclear mRNA splicing, via spliceosome	-2.2128	-1.73153	-0.293869
YDR235W	PRP42	nuclear mRNA splicing, via spliceosome	-0.5548	-1.0108	-1.70664
YGR074W	SMD1	nuclear mRNA splicing, via spliceosome	2.34744	2.33442	1.58763
YPR101W	SNT309	nuclear mRNA splicing, via spliceosome	-1.99707	-1.4172	0.162638
YML049C	RSE1	nuclear mRNA splicing, via spliceosome*	1.70366	1.25618	0.137506
YBR114W	RAD16	nucleotide-excision repair, DNA damage recognition	2.52422	1.58716	2.02316
YDR019C	GCV1	one-carbon compound metabolism*	0.541151	-0.898146	2.3511
YBR260C	RGD1	osmosensory signaling pathway	1.06828	-2.22211	1.50216
YIL145C	PAN6	pantothenate biosynthesis	-1.67522	0.225119	0.174375
YMR020W	FMS1	pantothenate biosynthesis*	2.20861	0.582506	2.57349
YJL121C	RPE1	pentose-phosphate shunt	-2.49488	0.179624	0.469519
YOR219C	STE13	peptide pheromone maturation	1.82561	3.20706	1.43915
YDR140W	MTQ2	peptidyl-glutamine methylation	1.7664	1.37488	0.867843
YOR193W	PEX27	peroxisome organization and biogenesis	-0.238239	-3.20055	-1.54394
YLR324W	PEX30	peroxisome organization and biogenesis	-3.0824	0.423033	-0.880363
YLR191W	PEX13	peroxisome organization and biogenesis*	0.606943	-0.0503162	2.14268
YPL112C	PEX25	peroxisome organization and biogenesis*	-2.00837	-0.108989	-0.734692
YDR329C	PEX3	peroxisome organization and biogenesis*	0.0911313	-1.86388	0.0225068
YDR147W	EKI1	phosphatidylethanolamine biosynthesis	-0.336487	0.00522046	-2.09431
YGR007W	MUQ1	phosphatidylethanolamine biosynthesis	-1.20992	-2.31617	-0.139669
YCL004W	PGS1	phospholipid biosynthesis	-1.59307	1.11975	2.21319
YDL207W	GLE1	poly(A)+ mRNA export from nucleus	2.68161	2.33213	2.03319
YKL174C	TPO5	polyamine transport	2.64053	1.53732	2.15299
YMR042W	ARG80	positive regulation of transcription from RNA polymerase II promoter*	0.743501	-0.965966	1.73698
YPR005C	HAL1	positive regulation of transcription from RNA polymerase II promoter*	1.24373	-0.212074	2.03928
YNL103W	MET4	positive regulation of transcription from RNA polymerase II promoter*	1.41519	1.67131	-0.60553
YJL093C	TOK1	potassium ion homeostasis	1.43335	1.67479	0.100096
YIL019W	FAF1	processing of 20S pre-rRNA	-2.09998	-3.35822	-2.55377
YPL012W	RRP12	processing of 20S pre-rRNA*	3.29378	0.118043	2.49751
YFR003C	YPI1	protein amino acid dephosphorylation*	0.615608	0.670779	1.99349
YMR101C	SRT1	protein amino acid glycosylation	-1.62348	-1.19056	0.989124
YBR199W	KTR4	protein amino acid N-linked glycosylation	-0.85892	-2.69433	-0.261381
YPL050C	MNN9	protein amino acid N-linked glycosylation	-1.73414	0.144175	0.486487
YGR036C	CAX4	protein amino acid N-linked glycosylation*	1.19949	2.50272	2.05707
YKR061W	KTR2	protein amino acid N-linked glycosylation*	0.714935	3.05979	1.97643
YLL019C	KNS1	protein amino acid phosphorylation	1.3615	1.12378	1.73836
YER123W	YCK3	protein amino acid phosphorylation	-0.056999	0.472834	2.0747
YDR052C	DBF4	protein amino acid phosphorylation*	-0.582504	3.23901	2.18957
YBL016W	FUS3	protein amino acid phosphorylation*	2.01531	2.06934	2.024
YER027C	GAL83	protein amino acid phosphorylation*	1.98934	1.88986	1.97777
YJL128C	PBS2	protein amino acid phosphorylation*	3.04768	0.280587	3.94241
YAL017W	PSK1	protein amino acid phosphorylation*	-0.89471	-2.23042	-0.496891
YPR161C	SGV1	protein amino acid phosphorylation*	0.298449	-1.60003	-1.52823
YLR362W	STE11	protein amino acid phosphorylation*	-0.0135167	2.83974	2.11478
YPL203W	TPK2	protein amino acid phosphorylation*	-1.17122	1.61891	1.47287
YLR240W	VPS34	protein amino acid phosphorylation*	2.06984	1.82749	3.22101
YBR101C	FES1	protein biosynthesis	-0.0995216	-2.90385	0.118088
YKR084C	HBS1	protein biosynthesis	0.525729	-2.1445	0.25204
YGR084C	MRP13	protein biosynthesis	1.10271	-1.66788	0.732771
YBL080C	PET112	protein biosynthesis*	-0.0840809	1.22863	2.48764
YHR075C	PPE1	protein biosynthesis*	0.0760238	-2.02567	0.644707
YDL134C	PPH21	protein biosynthesis*	-2.29423	0.0959267	0.251295
YOR014W	RTS1	protein biosynthesis*	0.512595	-1.99215	0.225219
YHL030W	ECM29	protein catabolism	-0.664823	3.2162	2.10619
YOR057W	SGT1	protein complex assembly*	-1.96357	0.024952	0.73709
YKL119C	VPH2	protein complex assembly*	-1.96616	-0.646535	0.156354
YOR138C	RUP1	protein deubiquitination	2.64207	2.03879	-0.294219
YMR304W	UBP15	protein deubiquitination	-0.152594	2.27579	0.971238
YFR010W	UBP6	protein deubiquitination	-1.78545	0.661082	1.05745
YOR288C	MPD1	protein folding	-3.60615	-3.70725	0.0635988
YNL310C	ZIM17	protein folding*	0.718549	-2.17429	-0.760438
YGR046W	YGR046W	protein import into mitochondrial matrix	0.287514	-1.73454	1.72944
YNR016C	ACC1	protein import into nucleus*	1.60972	1.70188	1.66112
YML111W	BUL2	protein monoubiquitination*	3.16531	0.648775	2.50683
YEL012W	UBC8	protein monoubiquitination*	0.268705	-2.94552	1.09664
YPL003W	ULA1	protein neddylation	-1.79229	-3.01846	0.295259
YJL053W	PEP8	protein retention in Golgi*	0.58738	-2.18119	0.668615
YOR069W	VPS5	protein retention in Golgi*	-2.16244	-2.39248	-0.748172
YPR180W	AOS1	protein sumoylation	0.373586	-2.28918	0.0452517
YGR239C	PEX21	protein targeting to peroxisome	1.22392	-1.66165	0.5962
YGR141W	VPS62	protein targeting to vacuole	-2.31859	0.463414	1.00377
YNL059C	ARP5	protein targeting to vacuole*	-0.074493	0.243175	1.90124
YDL113C	ATG20	protein targeting to vacuole*	2.15197	0.150967	1.30118
YBR290W	BSD2	protein targeting to vacuole*	-2.54716	-0.377373	-0.19374
YGL124C	MON1	protein targeting to vacuole*	-0.88182	1.08055	2.30977
YLR119W	SRN2	protein targeting to vacuole*	-0.394611	-2.89429	-2.30699
YPL120W	VPS30	protein targeting to vacuole*	0.559885	-1.68973	2.28236
YKL195W	MIA40	protein targeting*	-1.92461	0.370453	1.12604
YBL022C	PIM1	proteolysis*	2.98944	2.74707	3.07432
YKL185W	ASH1	pseudohyphal growth*	-0.279502	-0.271842	-3.73158
YPL115C	BEM3	pseudohyphal growth*	2.65199	2.97012	2.45432
YAL041W	CDC24	pseudohyphal growth*	0.0173808	-3.65678	-0.232331
YBR083W	TEC1	pseudohyphal growth*	-0.0259055	-2.34221	-0.806938
YMR096W	SNZ1	pyridoxine metabolism*	-1.50249	-1.77181	-1.39492
YGL224C	SDT1	pyrimidine base metabolism	-1.60307	0.690159	0.559
YOR347C	PYK2	pyruvate metabolism	-1.72089	-2.15089	0.0743448
YJR046W	TAH11	regulation of DNA replication initiation	-1.69009	0.498718	0.142349
YNL161W	CBK1	regulation of exit from mitosis*	2.47008	2.27848	0.289935
YIL045W	PIG2	regulation of glycogen biosynthesis	-2.08891	-1.30336	0.35529
YPL139C	UME1	regulation of meiosis	0.58095	-1.72172	0.424243
YNL229C	URE2	regulation of nitrogen utilization*	2.89058	1.38087	2.17372
YLR178C	TFS1	regulation of proteolysis	-2.77876	0.332034	0.185752
YAL013W	DEP1	regulation of transcription from RNA polymerase II promoter*	1.60636	3.07496	2.66257
YFL024C	EPL1	regulation of transcription from RNA polymerase II promoter*	1.90698	-0.0511411	1.48073
YGL035C	MIG1	regulation of transcription from RNA polymerase II promoter*	-0.484268	-1.73153	-0.338003
YPL047W	SGF11	regulation of transcription from RNA polymerase II promoter*	0.0497858	-2.46347	-1.68138
YDL170W	UGA3	regulation of transcription from RNA polymerase II promoter*	-1.69684	0.68801	-0.858246
YJL056C	ZAP1	regulation of transcription from RNA polymerase II promoter*	1.32834	-2.83039	-1.39355
YFL028C	CAF16	regulation of transcription, DNA-dependent	0.572997	-1.95897	0.0641225
YLR098C	CHA4	regulation of transcription, DNA-dependent*	-2.98239	-3.00366	-3.51337
YPR179C	HDA3	regulation of transcription, DNA-dependent*	3.12009	1.5037	1.49847
YGR271W	SLH1	regulation of translation	0.717365	3.07596	1.71352
YML058W-A	HUG1	response to DNA damage stimulus*	-0.0772128	2.95153	5.8979
YOR018W	ROD1	response to drug	-0.296736	-2.63992	-1.00841
YKL075C	YKL075C	response to drug	0.379128	1.88017	1.38019
YNR048W	YNR048W	response to drug	-1.82813	0.494197	0.451602
YPR198W	SGE1	response to drug*	0.456386	2.37946	2.62178
YLR260W	LCB5	response to heat*	-0.389109	1.83102	1.63713
YMR092C	AIP1	response to osmotic stress*	0.831867	-1.65938	1.01492
YKL026C	GPX1	response to oxidative stress	-1.23141	2.46077	1.18726
YBR244W	GPX2	response to oxidative stress	-1.46495	-1.81811	0.992412
YIR037W	HYR1	response to oxidative stress	-0.173777	-1.83617	1.38847
YMR250W	GAD1	response to oxidative stress*	1.14881	2.37779	2.48598
YKL201C	MNN4	response to stress*	0.679702	-2.64686	-1.27396
YDR074W	TPS2	response to stress*	-0.308288	0.254487	-2.04331
YBR008C	FLR1	response to toxin	-1.80403	0.287894	0.455775
YNR064C	YNR064C	response to toxin	-2.01135	-0.888919	1.12957
YBL033C	RIB1	riboflavin biosynthesis	0.303944	1.76915	2.04359
YBR256C	RIB5	riboflavin biosynthesis	-0.0167525	-2.11614	0.280006
YKR081C	RPF2	ribosomal large subunit assembly and maintenance*	-1.67306	0.398262	0.582267
YNL110C	NOP15	ribosomal large subunit biogenesis*	-2.59797	-2.88474	-0.115465
YNL002C	RLP7	ribosomal large subunit biogenesis*	0.298984	-2.619	0.0394823
YPL046C	ELC1	RNA elongation from RNA polymerase II promoter*	2.30115	2.06933	3.81066
Q0065	AI4	RNA splicing*	-1.65421	0.856142	0.861607
YGL136C	MRM2	rRNA modification	-0.402743	-1.61499	-0.997762
YDR365C	ESF1	rRNA processing	2.01411	2.28845	1.77022
YMR285C	NGL2	rRNA processing	-3.29955	0.276685	0.569509
YLR106C	MDN1	rRNA processing*	0.805764	-1.126	1.98643
YLR002C	NOC3	rRNA processing*	2.5135	2.27023	1.88979
YDL060W	TSR1	rRNA processing*	2.57319	2.59383	2.26219
YPR017C	DSS4	secretory pathway	2.27075	2.12965	2.68683
YDR229W	IVY1	secretory pathway	-1.06569	-1.77068	-1.68048
YNL158W	PGA1	secretory pathway	3.12954	3.07723	1.12226
YLR440C	SEC39	secretory pathway	-0.0323219	1.03108	1.72621
YGR208W	SER2	serine family amino acid biosynthesis	0.321543	-2.18794	0.235526
YGL121C	GPG1	signal transduction	2.39579	-0.019215	2.00079
YMR028W	TAP42	signal transduction	-0.228784	2.61097	1.92728
YLR452C	SST2	signal transduction*	1.32678	-1.08462	1.65703
YOR134W	BAG7	small GTPase mediated signal transduction	-2.07891	1.36781	0.613554
YHR184W	SSP1	spore wall assembly (sensu Fungi)*	-2.32412	-0.0424545	-0.260641
YGL181W	GTS1	sporulation (sensu Fungi)*	1.99048	2.4591	2.79323
YNL294C	RIM21	sporulation (sensu Fungi)*	0.619639	2.3997	2.52441
YLL040C	VPS13	sporulation (sensu Fungi)*	0.0663417	1.41458	1.98807
YHR001W	OSH7	steroid biosynthesis	-3.55624	-3.50081	-0.806803
YGR177C	ATF2	steroid metabolism	-0.32749	-1.69703	0.653032
YLR189C	ATG26	sterol metabolism	2.32857	1.9853	1.5081
YLL057C	JLP1	sulfur metabolism	2.36388	0.557251	0.0150553
YHR112C	YHR112C	sulfur metabolism	0.68005	1.05515	2.60082
YLL058W	YLL058W	sulfur metabolism	-0.971407	1.62731	-1.07584
YOL104C	NDJ1	synapsis*	0.137477	1.79517	2.64995
YIL009C-A	EST3	telomerase-dependent telomere maintenance	-0.216866	0.161346	-2.60148
YER095W	RAD51	telomerase-independent telomere maintenance*	0.485276	0.801947	1.88455
YNL333W	SNZ2	thiamin biosynthesis*	2.91501	1.85049	2.1241
YHR122W	YHR122W	transcription	-1.77164	-0.858456	-0.0935863
YHR058C	MED6	transcription from RNA polymerase II promoter	-1.25532	-1.61157	-2.38655
YGL025C	PGD1	transcription from RNA polymerase II promoter	-0.0918671	1.63589	0.576529
YNL236W	SIN4	transcription from RNA polymerase II promoter	3.62049	0.516006	0.89417
YBR253W	SRB6	transcription from RNA polymerase II promoter	-3.01375	-2.08358	-0.558162
YPL202C	AFT2	transcription initiation from RNA polymerase II promoter*	0.947929	3.2904	2.59814
YIL036W	CST6	transcription initiation from RNA polymerase II promoter*	-2.31332	-0.017175	-0.586005
YER171W	RAD3	transcription initiation from RNA polymerase II promoter*	-2.17905	-0.646825	0.205178
YBL103C	RTG3	transcription initiation from RNA polymerase II promoter*	-1.55212	-0.0405742	-2.40487
YDR145W	TAF12	transcription initiation from RNA polymerase II promoter*	0.0633172	-1.69381	0.178747
YCR042C	TAF2	transcription initiation from RNA polymerase II promoter*	1.83104	-0.398778	-0.681622
YPL011C	TAF3	transcription initiation from RNA polymerase II promoter*	0.676021	1.81633	1.75218
YGL112C	TAF6	transcription initiation from RNA polymerase II promoter*	0.424586	-2.42331	-0.281745
YGR246C	BRF1	transcription initiation from RNA polymerase III promoter	0.77615	2.39164	2.48129
YDR362C	TFC6	transcription initiation from RNA polymerase III promoter	-0.250464	-1.68642	-0.633688
YOR179C	SYC1	transcription termination from Pol II promoter, RNA polymerase(A) coupled*	-3.22602	-0.776259	-0.936152
YGL237C	HAP2	transcription*	2.32553	2.56228	1.75856
YDL106C	PHO2	transcription*	1.66163	1.92874	1.21632
YBR079C	RPG1	translational initiation	-2.17043	-0.0435272	-0.0234964
YPL119C	DBP1	translational initiation*	-1.40824	-2.00366	0.0546951
YCR011C	ADP1	transport	1.37316	3.34903	2.19933
YNL125C	ESBP6	transport	-0.322593	1.65374	0.444447
YOL119C	MCH4	transport	-0.386328	-1.64689	0.105245
YGR281W	YOR1	transport*	1.8897	1.4036	1.97772
YOL124C	TRM11	tRNA methylation	1.73731	0.348573	1.1199
YDL112W	TRM3	tRNA methylation	0.38269	-2.19433	0.550626
YGL232W	TAN1	tRNA modification	-2.81133	-0.928616	-0.536197
YNR041C	COQ2	ubiquinone metabolism	0.911104	-1.86434	0.247567
YDR204W	COQ4	ubiquinone metabolism	-2.61005	-1.02982	1.31087
YGR255C	COQ6	ubiquinone metabolism	-1.68635	0.986842	0.57873
YKL210W	UBA1	ubiquitin cycle	1.2821	1.73349	3.90539
YLR097C	HRT3	ubiquitin-dependent protein catabolism	-2.05778	-1.64564	-1.24475
YOR259C	RPT4	ubiquitin-dependent protein catabolism	-1.94829	0.378307	0.611979
YNL311C	SKP2	ubiquitin-dependent protein catabolism	-0.758783	-1.43435	-2.03344
YDR306C	YDR306C	ubiquitin-dependent protein catabolism	2.28337	-0.502505	1.49944
YKL213C	DOA1	ubiquitin-dependent protein catabolism*	-0.976291	-2.90381	1.11806
YDL020C	RPN4	ubiquitin-dependent protein catabolism*	-0.670477	-1.79746	0.515196
YJL047C	RTT101	ubiquitin-dependent protein catabolism*	1.53262	2.37872	2.10959
YMR067C	UBX4	ubiquitin-dependent protein catabolism*	-1.55381	-1.72539	0.832775
YDR202C	RAV2	vacuolar acidification*	0.664214	1.92316	1.29688
YMR174C	PAI3	vacuolar protein catabolism	-1.71858	1.1032	1.11263
YGL227W	VID30	vacuolar protein catabolism*	1.02047	-0.755432	2.00988
YPR079W	MRL1	vacuolar transport	2.79944	2.80026	2.30497
YDR080W	VPS41	vacuole fusion, non-autophagic*	1.20096	-3.20385	-1.31298
YLR093C	NYV1	vesicle fusion	-1.75917	0.592828	0.317298
YOR075W	UFE1	vesicle fusion*	-1.4307	-1.76305	-0.62787
YGL051W	MST27	vesicle organization and biogenesis	-2.20293	-0.588908	-0.622462
YAR033W	MST28	vesicle organization and biogenesis	2.26165	0.29932	1.02585
YJR058C	APS2	vesicle-mediated transport	-2.63442	-0.0141742	-0.274451
YGL023C	PIB2	vesicle-mediated transport	2.2733	2.32376	0.635504
YGR057C	LST7	vesicle-mediated transport*	0.00944419	-2.41394	-1.2117
