# Supplementary material for: Analyzing the dose-dependence of the Saccharomyces cerevisiae global transcriptional response to methyl methanesulfonate and ionizing radiation
Source: BMC Genomics. 2006 Dec 1;7:305. doi: 10.1186/1471-2164-7-305 (PMC1698923; doi:10.1186/1471-2164-7-305)
Supplement: Additional file 5 — MEME system motif analysis results. This EXCEL file contains the 3 enriched motifs identified in the text from Figure 3-D, Figure 4, and Figure 6-B. The columns contain the motif and its E-value as well as the ORF, gene product, and GO annotation for each gene associated with the enriched region. [file 1471-2164-7-305-S5.xls]

## Sheet: Sheet1
MOTIF	YEAST ORF	GENE PRODUCT	GO BIOLOGICAL PROCESS
T-T-[CT]-[CA]-[CT]-C-[CT]-[CA]-T-[TC]-[TC]-T-[TC]-C-[TC]-[TA]	YLR410W	VIP1	actin cytoskeleton organization and biogenesis
	YNL094W	APP1	actin filament organization*
	YPR155C	NCA2	aerobic respiration*
E-value = 5.2e-002	YHR018C	ARG4	arginine biosynthesis
From Figure 3-D	YBR125C	PTC4	biological process unknown
	YGR146C	YGR146C	biological process unknown
	YGL128C	CWC23	biological process unknown
	YBR056W	YBR056W	biological process unknown
	YDR090C	YDR090C	biological process unknown
	YGL110C	CUE3	biological process unknown
	YBL101W-B	YBL101W-B	biological process unknown
	YDR210W-B	YDR210W-B	biological process unknown
	YOR267C	HRK1	cell ion homeostasis
	YIL146C	ECM37	cell wall organization and biogenesis
	YBR231C	SWC5	chromatin remodeling
	YGL163C	RAD54	chromatin remodeling*
	YDL197C	ASF2	chromatin silencing at silent mating-type cassette
	YJL072C	PSF2	DNA-dependent DNA replication
	YHR161C	YAP1801	endocytosis
	YLR026C	SED5	ER to Golgi transport*
	YDR103W	STE5	invasive growth (sensu Saccharomyces)*
	YPL055C	LGE1	meiosis*
	YGR074W	SMD1	nuclear mRNA splicing, via spliceosome
	YBR114W	RAD16	nucleotide-excision repair, DNA damage recognition
	YDL207W	GLE1	poly(A)+ mRNA export from nucleus
	YGR036C	CAX4	protein amino acid N-linked glycosylation*
	YBL016W	FUS3	protein amino acid phosphorylation*
	YOL088C	MPD2	protein folding
	YPL115C	BEM3	pseudohyphal growth*
	YMR250W	GAD1	response to oxidative stress*
	YPR017C	DSS4	secretory pathway
	YGL181W	GTS1	sporulation (sensu Fungi)*
	YLR189C	ATG26	sterol metabolism
	YDL106C	PHO2	transcription*
	YGL237C	HAP2	transcription*
	YCR011C	ADP1	transport
	YPR079W	MRL1	vacuolar transport
[CG]-T-T-T-T-T-T-T-[TC]-[TC]-[TA]-T	YHR184W	SSP1	spore wall assembly (sensu Fungi)*
	YIL116W	HIS5	histidine biosynthesis
	YOR051C	YOR051C	biological process unknown
E-value = 8.4e-002	YFR027W	ECO1	DNA repair*
From Figure 4	YGR012W	YGR012W	biological process unknown
	YGR101W	PCP1	mitochondrion organization and biogenesis*
	YLR178C	TFS1	regulation of proteolysis
	YJL121C	RPE1	pentose-phosphate shunt
	YIL114C	POR2	ion transport
	YDL134C	PPH21	protein biosynthesis*
	YPR148C	YPR148C	biological process unknown
	YJR088C	YJR088C	biological process unknown
	YKL140W	TGL1	lipid metabolism*
	YBR079C	RPG1	translational initiation
	YJR058C	APS2	vesicle-mediated transport
	YBR290W	BSD2	protein targeting to vacuole*
T-G-C-G-A-T-G-A-G-[CA]-[TA]-[GT]-A-G	YBL039C	URA7	phospholipid biosynthesis*
	YCR034W	FEN1	vesicle-mediated transport*
	YER110C	KAP123	protein import into nucleus
E-value = 1.2e-010	YGL078C	DBP3	35S primary transcript processing*
From Figure 6-B	YHR128W	FUR1	pyrimidine salvage
	YKL081W	TEF4	translational elongation
	YML056C	IMD4	biological process unknown
	YMR290C	HAS1	rRNA processing
	YNL112W	DBP2	mRNA catabolism, nonsense-mediated decay
	YNL141W	AAH1	adenine catabolism
	YNL175C	NOP13	biological process unknown
	YNR053C	NOG2	ribosome assembly*
	YPL211W	NIP7	rRNA processing*
